# Supplementary material for: siRNA screen of the human signaling proteome identifies the PtdIns(3,4,5)P3-mTOR signaling pathway as a primary regulator of transferrin uptake
Source: Genome Biol. 2007 Jul 19;8(7):R142. doi: 10.1186/gb-2007-8-7-r142 (PMC2323231; doi:10.1186/gb-2007-8-7-r142)
Supplement: Additional data file 5 — Nucleotide sequences of the designed external (outer) and nested primers for creating Dicer siRNAs targeting 1,920 signaling proteins. [file gb-2007-8-7-r142-S5.xls]

## Sheet: Sheet1
Targeted human signaling protein nucleotide sequences were derived using NCBI RefSeq sequences available Nov 2003
(some of these sequences have since been eliminated or changed)
	RefSeq Gene Name	Nucleotide	Outer Primer 1	Outer Primer 2	Nested Primer 1	Nested Primer 2
Nr:0001	BTK	NM_000061.1	GTATGGCGTCTGCACCAAG	AGGATTCTTCATCCATGACATCTAGA	GCGTAATACGACTCACTATAGGCAGCGCCCCATCTTC	GCGTAATACGACTCACTATAGGATATTGCTCAGAAGAATTTTGAA
Nr:0002	CDK4	NM_000075.2	ACCAGGCTTGCCAGCCGA	ACTCCGGATTACCTTCATCCTT	GCGTAATACGACTCACTATAGGAACGATCAAGGATCTGATGC	GCGTAATACGACTCACTATAGGATGTAGATAAGAGTGCTGCAGAG
Nr:0003	CDKN1C	NM_000076.1	GCCCCTCGAGCCGGCCGC	GACATCGCCCGACGACTT	GCGTAATACGACTCACTATAGGTGAGTCCCTCGACGGC	GCGTAATACGACTCACTATAGGCTCAGGCGCTGATCTCTT
Nr:0004	CDKN2A	NM_000077	GCCAGCACCGGAGGAAGA	GGGGATGTCTGAGGGACC	GCGTAATACGACTCACTATAGGAAGAGGAGGGGCTGGC	GCGTAATACGACTCACTATAGGTTCCGCGGCATCTATG
Nr:0005	CHS1	NM_000081.1	TGGAGACTCAAATACATCTCTATGGTC	ACCCGGCTGCATAGCTGC	GCGTAATACGACTCACTATAGGACACAGAAGAGATAACCAGCTTA	GCGTAATACGACTCACTATAGGTAAGGAAGGAATAGAACATTGG
Nr:0006	GSN	NM_000177.1	TAAGGCTGGTGCACTGAACTC	TCAGCCATGGCCCTGTCC	GCGTAATACGACTCACTATAGGCAACGATGCCTTTGTTCTG	GCGTAATACGACTCACTATAGGAAGGGGTCCACAGACCA
Nr:0007	GUCY2D	NM_000180.1	GCTCAACGATCTCTACACACTCTTT	TGGGATCTCCTGCAGGCT	GCGTAATACGACTCACTATAGGGATGCCATCATTGGTTCC	GCGTAATACGACTCACTATAGGGATGCCGTGGTTGCTG
Nr:0008	JAK3	NM_000215.1	CCTCCTTCTCTATTCCTCGCA	TGAAAAGGACAGGGAGTGGTG	GCGTAATACGACTCACTATAGGGATCTGCAAGGGCATGG	GCGTAATACGACTCACTATAGGTTTGCCCTCTGGGTGA
Nr:0009	MTM1	NM_000252.1	GGACATAAATTTGCATCTCGAATAG	AGAAGTGAGTTTGCACATGGG	GCGTAATACGACTCACTATAGGGTCATGGTGATAAAAACCACA	GCGTAATACGACTCACTATAGGGCATCATTTGCGAAGGA
Nr:0010	MYL3	NM_000258.1	ACTTACAGCCCCAATGGCC	AGCTGGACATGATGTGCTTCA	GCGTAATACGACTCACTATAGGCCCAAAAAGCCAGAGC	GCGTAATACGACTCACTATAGGCAAATGCTTCATAGTTGATGC
Nr:0011	MYO5A	NM_000259.1	GGGCACCTACACACTGGACT	AGACCCGTGAAATAAAGCCC	GCGTAATACGACTCACTATAGGCCATCCTCCGGCAGC	GCGTAATACGACTCACTATAGGAGGCCGAGGCTGGCT
Nr:0012	MYO7A	NM_000260.1	CCAGGAGTTGCCCAAGTATCT	GAGCCCCGCTGTTTGCTC	GCGTAATACGACTCACTATAGGCCGAGGCTACCACAAGTG	GCGTAATACGACTCACTATAGGATGGCTGTGAGCATCTGG
Nr:0013	NF1	NM_000267.1	TGAATACTTAGCAGAGGCCAGTG	GCTATTACGTTTGAAACTGCCAG	GCGTAATACGACTCACTATAGGTTGTGTTTCCCAAAGTCTTTC	GCGTAATACGACTCACTATAGGCGCTTCTTTGCTTCTGC
Nr:0014	NPHP1	NM_000272.1	CGGCAGTGTTTTCTACCAGATT	GCATTCTTTCTCATTTCACCCA	GCGTAATACGACTCACTATAGGATGACAATGAGAAGGCAGC	GCGTAATACGACTCACTATAGGAGAAGTCATAGGTCTGCTCTGA
Nr:0015	OCRL	NM_000276.3	CATAGACTTGGAAGAAGACAGCTTCC	AGTCTTCTTCGCTCCCAAGC	GCGTAATACGACTCACTATAGGTAGAAAAGGAGAAATCCCTTCT	GCGTAATACGACTCACTATAGGAGAAAGCCCAGAAGGAACT
Nr:0016	PHKG2	NM_000294.1	CCAGGCTATGGCAAGGAGG	CAGCACAAGCACGGCCTC	GCGTAATACGACTCACTATAGGTCGACCTCTGGGCCT	GCGTAATACGACTCACTATAGGATCCTCAGTTATAGCAGCAGAG
Nr:0017	PTEN	NM_000314.1	AATGTTCAGTGGCGGAACTTG	TGTGTATGCTGATCTTCATCAAAAG	GCGTAATACGACTCACTATAGGCAATCCTCAGTTTGTGGTCT	GCGTAATACGACTCACTATAGGGTTCATTCTCTGGATCAGAGTC
Nr:0018	SPTB	NM_000347.3	GGAACTGCTCATGAAGTATCACC	AGTAGGGGTGAGAGGGCTCTG	GCGTAATACGACTCACTATAGGAGGGCATCAATGCAGAG	GCGTAATACGACTCACTATAGGGCTGCAGTGACTCCCAG
Nr:0019	WAS	NM_000377.1	CCATCTCGAGGAGGGAACC	AGTCATCCCATTCATCATCTTCA	GCGTAATACGACTCACTATAGGAGCTCCCCCGGCCCC	GCGTAATACGACTCACTATAGGTCTTCATCGCCAGCCT
Nr:0020	CHM	NM_000390.1	GGCAGTGCTGATTACAGATAGATCT	TCAGAGGACTCCTCTAGGTTTCC	GCGTAATACGACTCACTATAGGGTCCTAAAAACAGATTCAGATCA	GCGTAATACGACTCACTATAGGAAGGTTTGTGCTTTCCTTG
Nr:0021	GPD2	NM_000408.1	TCCATATATTGAAGCAGAGGTGAAA	ACAATCCTCCACAACTACGGTC	GCGTAATACGACTCACTATAGGTATGGGATTAAGGAGTATGCC	GCGTAATACGACTCACTATAGGCACTGGAATTGGAACTCTTCT
Nr:0022	GUCA1A	NM_000409.1	CAACGTGATGGAGGGAAAGTC	CTCCTCGTCTTGCTCGCC	GCGTAATACGACTCACTATAGGAGTGGAGGAGCTGAGCA	GCGTAATACGACTCACTATAGGATTCTGGAGCCTGCGC
Nr:0023	MYL2	NM_000432.1	CAGTCTGGGTCCTTCCACC	GGTACTCGGGGGAGAGAGATG	GCGTAATACGACTCACTATAGGATGGCACCTAAGAAAGCAA	GCGTAATACGACTCACTATAGGAGGGCAGGGACCACTC
Nr:0024	NCF2	NM_000433.1	AAAACCCCAGCTGTCACCA	AGACTTCTCTCCGAGTGCTTTCC	GCGTAATACGACTCACTATAGGGGCCAGAAACAAAAAGAAG	GCGTAATACGACTCACTATAGGAAATCTGTAGTTGCGCAGTC
Nr:0025	PDE6A	NM_000440.1	GATGGACATTGCAATCATTGC	ACTGGATGCAGCAGGACTTG	GCGTAATACGACTCACTATAGGCACAGACCTCGCCCTG	GCGTAATACGACTCACTATAGGGATGTAGTTGCACCCCCT
Nr:0026	PLEC1	NM_000445.1	CATCAACCTGGCCCAGAA	TAGCCCGAGGAGGAGTAGGA	GCGTAATACGACTCACTATAGGGGCCTTTTGCGGCTT	GCGTAATACGACTCACTATAGGGGATGAAGAGAAGGTCATGG
Nr:0027	SOD1	NM_000454.1	AAGGCCGTGTGCGTGCTG	TCAGGATACATTTCTACAGCTAGCAG	GCGTAATACGACTCACTATAGGAAGGGCGACGGCCCA	GCGTAATACGACTCACTATAGGGATAACAGATGAGTTAAGGGGC
Nr:0028	STK11	NM_000455.3	CAAGGTGGACATCTGGTCG	ATCTTGCTGCTGGCGGAG	GCGTAATACGACTCACTATAGGGCTGGGGTCACCCTC	GCGTAATACGACTCACTATAGGCAGGCCTTGCGGGCA
Nr:0029	TEK	NM_000459.1	ATTTGCCATTGCCAATAGCA	AGGCCGCTTCTTCAGCAG	GCGTAATACGACTCACTATAGGCCGCGTCCACACTGT	GCGTAATACGACTCACTATAGGAACAGTCAATTCCTGCATAAGT
Nr:0030	UBE3A	NM_000462.2	GATCACTTTCCAGATATCACAGACAG	ACAGCATGCCAAATCCTTTG	GCGTAATACGACTCACTATAGGATCTTTTTGGTAACCCAATGA	GCGTAATACGACTCACTATAGGGCATACGTGATGGCCTT
Nr:0031	RYR1	NM_000540.1	CTTCTGGCGGTGGTCGTC	AGCTAAGCTGGTCCTCATACTGC	GCGTAATACGACTCACTATAGGTACCTGTACACCGTGGTGG	GCGTAATACGACTCACTATAGGTTACGGAAACAATCACCAGC
Nr:0032	NOS3	NM_000603.1	TCCCAGCTTGCCCTGCAT	AGGGGCTGTTGGTGTCTGA	GCGTAATACGACTCACTATAGGTCTGGTGGGTCCAGGC	GCGTAATACGACTCACTATAGGGCCGGGAGGGTCGAA
Nr:0033	NOS1	NM_000620.1	AACCCCCAAGTCCCCTGC	AGGAGCTGAAAACCTCATCGG	GCGTAATACGACTCACTATAGGATCCTCGTTGGACCAGG	GCGTAATACGACTCACTATAGGTGTCTTTTTTGCTCTCTTCAA
Nr:0034	ANXA1	NM_000700.1	AATCAGAGACATTAACAGGGTCTACAG	AGTTTCCTCCACAAAGAGCCA	GCGTAATACGACTCACTATAGGAGAGGAACTGAAGAGAGATCTGG	GCGTAATACGACTCACTATAGGCCAGGATTTTCTCATAATCTCC
Nr:0035	CACNB4	NM_000726.1	ATAAAGACTTCCTTAGCACCAATTATTG	AGCCTATGTCGGGAGTCATG	GCGTAATACGACTCACTATAGGTTCATGTAAAAGTCTCATCTCCA	GCGTAATACGACTCACTATAGGGCTATATCCCCCAGGTGA
Nr:0036	GUCY1A2	NM_000855.1	ATGTGCCCAGTGTACTCCCA	AGGCTTGTCTCCCGGAGG	GCGTAATACGACTCACTATAGGTGCAAGTAATCAGCATGCT	GCGTAATACGACTCACTATAGGAACATGGTGCCGATGTT
Nr:0037	GUCY1A3	NM_000856.1	TGTCTACAAGGTGGAGACCATTG	AGCCATCTACAATCCCTAAAGTGC	GCGTAATACGACTCACTATAGGCGATGCCTATTGTGTGGC	GCGTAATACGACTCACTATAGGTTTCAGAGGCTCTACACATCTT
Nr:0038	GUCY1B3	NM_000857.1	GACCATCCTCTTTAGTGGCATTG	AGTCATCATCCTGCTTTGTTTCC	GCGTAATACGACTCACTATAGGTGGGCTTCAATGCTTTC	GCGTAATACGACTCACTATAGGTCTGTTCCTGTATTTTTTCTGG
Nr:0039	GUK1	NM_000858.2	TTCGGGAGCTGGGAAGAG	GCGCCGGTCCTTTGAGCT	GCGTAATACGACTCACTATAGGCACCCTGCTGAAGAGGC	GCGTAATACGACTCACTATAGGTTCTTGATTTCCTCAGAGAGC
Nr:0040	NQO1	NM_000903.1	TATAAAGAAGGCCATCTGAGCCC	TCTAGCTTTGATCTGGTTGTCAGTT	GCGTAATACGACTCACTATAGGAGATATTGTGGCTGAACAAAAG	GCGTAATACGACTCACTATAGGGGGATGGACTTGCCC
Nr:0041	PDE3A	NM_000921.2	AAGTTGGCTGATATCAATGGTCC	ACTGGTCTGGCTTTTGGGTT	GCGTAATACGACTCACTATAGGAGCTAAATGTAAAGAACTCCATCTT	GCGTAATACGACTCACTATAGGGGTATCTCCTCGCCTCTTG
Nr:0042	PDE3B	NM_000922.1	AGTAATGGCATAGAATGGAGTAATGAA	TCCTCTTCATCTGCCTCTTCA	GCGTAATACGACTCACTATAGGAATGATCGCCTCTTGGTATG	GCGTAATACGACTCACTATAGGATTACCTGAATCTCATCTGCTTG
Nr:0043	PDE4C	NM_000923.1	CATGGTGGAGACCAAGAAGG	AGTCCTCTGGTTGTCGAGGG	GCGTAATACGACTCACTATAGGTGACAAGCCTCGGTGTC	GCGTAATACGACTCACTATAGGGTAAGTCCCCAGGGTCTG
Nr:0044	PDE1B	NM_000924.2	CTGCCATTTCCAGCAAGTG	TCCAGATTCCCATTCTGGTTG	GCGTAATACGACTCACTATAGGAAGACCATGAAGACAGCCTT	GCGTAATACGACTCACTATAGGTGTTCATCTTCGGCAGG
Nr:0045	PLCB3	NM_000932.1	GAACAGACAGGTGCAGAGCC	AGAGCTGCGTGTTCTCCTCC	GCGTAATACGACTCACTATAGGTGCTGGAGCTGCGGG	GCGTAATACGACTCACTATAGGTGGCTCTCCGAGTCAGC
Nr:0046	PLCB4	NM_000933.1	GAAAATCCTAGAGAAGGCAATGAA	ACTACTGTTGCTGGTCTGCGG	GCGTAATACGACTCACTATAGGGAAGAAAGGGGGAAGTAATTG	GCGTAATACGACTCACTATAGGTCCATCTCGGCTTCCA
Nr:0047	PPP3CA	NM_000944.2	ATCAGGCAATTCAACTGTTCTCC	ATATTGCTGCTATTACTGCCATTGC	GCGTAATACGACTCACTATAGGTCATCCATACTGGCTTCCA	GCGTAATACGACTCACTATAGGTGTCCGTGCCGTTAGTC
Nr:0048	PPP3R1	NM_000945.2	TTTCCTGCGAGCCAGCCT	ACACATCTACCACCATCTTTTTGTG	GCGTAATACGACTCACTATAGGGAGCGCAACACTTCTCC	GCGTAATACGACTCACTATAGGGATATCTAGGCCACCTACAACA
Nr:0049	RYR2	NM_001035.1	TTAACCGTTGGCTTATTAGCTGTT	AGCTGGTCTTCATACTGTTTCCG	GCGTAATACGACTCACTATAGGGTTGTATACCTATACACTGTGGTGG	GCGTAATACGACTCACTATAGGGAAGCAATCCCCTGCTG
Nr:0050	RYR3	NM_001036.1	TCTGACTGTCGGTCTCCTGG	CCAAGCTGATCTTCATATTGTTTACG	GCGTAATACGACTCACTATAGGCCGTGGTGGTTTATCTCTATAC	GCGTAATACGACTCACTATAGGAAAGCAGTCACCGGCT
Nr:0051	ACTN1	NM_001102.2	CTCATCCAGGAGGCGCTC	AGAGGTCACTCTCGCCGTACA	GCGTAATACGACTCACTATAGGATCTTCGACAACAAGCACA	GCGTAATACGACTCACTATAGGGCGCCGTGGAGAAGG
Nr:0052	ACTN2	NM_001103.1	GGAGGGAGACCATCAGCTCA	ACAGATCGCTCTCCCCGT	GCGTAATACGACTCACTATAGGTCCAGGAGGCCCTTG	GCGTAATACGACTCACTATAGGAGAGTGCGGAAGAGAACG
Nr:0053	ACTN3	NM_001104.1	CTGCAGGAGAGCCTGGTG	AGGTCGCTCTCCCCATAGAG	GCGTAATACGACTCACTATAGGTTCGACAATAAGCACACCG	GCGTAATACGACTCACTATAGGGGCACTGGAGAAGGCC
Nr:0054	ACVR1	NM_001105.2	GTCCATAGCTAGTGGTCTTGCAC	CAGTTTTCAATTTGTCGAGGGA	GCGTAATACGACTCACTATAGGATTTGCACATAGAGATATTTGGG	GCGTAATACGACTCACTATAGGATTATCAATTTTGGTCAAAGTCTT
Nr:0055	ACVR2B	NM_001106.2	CAAGCCGTCTATTGCCCA	AGATGCTTGACTCTTTAGGGGG	GCGTAATACGACTCACTATAGGCAGGGACTTTAAAAGTAAGAATGT	GCGTAATACGACTCACTATAGGCAGGTCCACATTGGTGAC
Nr:0056	ADCY7	NM_001114.1	TTTGCCTCCGTGCCGGAC	TTCAGCCCCAGCCCCTGA	GCGTAATACGACTCACTATAGGTTCAAAGTGTTCTACACAGAGTGC	GCGTAATACGACTCACTATAGGAACTTGGCAGTGTCCGTA
Nr:0057	ADCY8	NM_001115.1	ATGTGAAGACAAGTGGGGACA	TGGCAAATCAGATTTGTCGG	GCGTAATACGACTCACTATAGGTTTGTGTGCTCTGGCTG	GCGTAATACGACTCACTATAGGTGCCTTCAGCCTGGG
Nr:0058	ADCY9	NM_001116.1	CCTAAGCAAGCCGGACTACA	AGAACCCAGAGATGTCTTGTCCA	GCGTAATACGACTCACTATAGGGCAGCATCGAGAAGATCA	GCGTAATACGACTCACTATAGGCATACTGGACAGAAGGCACC
Nr:0059	AP1G1	NM_001128.2	CCAGGCCAATGATTTATTGG	TGCCAGGACTGAGGGGGA	GCGTAATACGACTCACTATAGGATTTGTTGGGAGGAAATGA	GCGTAATACGACTCACTATAGGAAGTTGTTCACCTCTGCTAGATC
Nr:0060	ANK2	NM_001148.2	AGACCTGCCTGAAGAGTCATCTC	ACTCATTGTTGTCCTCTGACTGC	GCGTAATACGACTCACTATAGGTGGAATATCAGCAGGAATATTT	GCGTAATACGACTCACTATAGGTCGGTGTCACTCTTCAATACA
Nr:0061	ANXA4	NM_001153.2	GATCCGGCGCATAAGCCA	TCATCTCCTCCACAGAGAACAAG	GCGTAATACGACTCACTATAGGAACCTACCAGCAGCAATATG	GCGTAATACGACTCACTATAGGCAGTACTTTCCTGTAGTCTCCAG
Nr:0062	ANXA5	NM_001154.2	ACTGAGAGCCATCAAACAAGTTTATG	AGTCATCTTCTCCACAGAGCAGC	GCGTAATACGACTCACTATAGGAAGAAGAATATGGCTCAAGCC	GCGTAATACGACTCACTATAGGAGAAGAGCTTTCTTATAGTCCCC
Nr:0063	APBA1	NM_001163.2	GGACATGTACAACGATGACCTG	AGATGTAAACAGGCTGCTCCTG	GCGTAATACGACTCACTATAGGATCCACTTCTCCAAGTCGG	GCGTAATACGACTCACTATAGGGGCCGTCAGCAGCCT
Nr:0064	ARHGAP5	NM_001173.1	CAATCTAGTGTCAATGGAAGTAACAGTAA	ACCAAGAGGATCCGTTTGTAATT	GCGTAATACGACTCACTATAGGATGCTGTAGCTGGAGCCC	GCGTAATACGACTCACTATAGGGTGGTTGTATCAGCTGAGGT
Nr:0065	ARHGDIB	NM_001175.1	TGAAAAAGCCCCAGAGCC	TCTGTCCACTCCTTCTTAATCGA	GCGTAATACGACTCACTATAGGACATGTGGAGGAGGATGAC	GCGTAATACGACTCACTATAGGCAGGTTCCACTCCCAGC
Nr:0066	ARHGDIG	NM_001176.1	GCAGTGGACGAGGTGTTGG	AGTCCTTCCAGTCCTGGCA	GCGTAATACGACTCACTATAGGATGAGGCTGTGCCCG	GCGTAATACGACTCACTATAGGGATGCAGAGACCCCACTC
Nr:0067	ARL1	NM_001177.2	GCAGCGAAGGCCAAGGAA	TCAACTAACCATTCCATTGCCT	GCGTAATACGACTCACTATAGGTCACTGAAGATCGGCGA	GCGTAATACGACTCACTATAGGCATCAAGGCCGGTGC
Nr:0068	BMPR1B	NM_001203.1	GTTAGCCTACTCTTCTGTCAGTGGC	AGAGTTTAATGTCCTGGGACTCTG	GCGTAATACGACTCACTATAGGTTATGTCATTTACACACAGAAATCTT	GCGTAATACGACTCACTATAGGACATTTTGGCAAGTGTTTTC
Nr:0069	BUB1B	NM_001211.3	CCCATGAAATAACAGTGTTGATTATTT	ACTGAAAGAGCAAAGCCCCA	GCGTAATACGACTCACTATAGGATAACCTTTTGACAATAGTGGAGA	GCGTAATACGACTCACTATAGGGGACTAGTTAACTTCCCTACCTTC
Nr:0070	CALU	NM_001219.2	TGACCTCAATGAGGACGGC	AGAACTCATCATGCCGTACTAAGG	GCGTAATACGACTCACTATAGGCTCGTTTCCTGGGAGGA	GCGTAATACGACTCACTATAGGCCTCCCCAAAATCTGTGG
Nr:0071	CAV2	NM_001233.2	ATGGGGCTGGAGACGGAG	TCCTGGCTCAGTTGCAGG	GCGTAATACGACTCACTATAGGAAGGCGGACGTACAGC	GCGTAATACGACTCACTATAGGCTGACAGAAGAGAAGCATCG
Nr:0072	CCNA2	NM_001237.2	TTTGGCTGTGAACTACATTGATAGG	ACAGATTTAGTGTCTCTGGTGGGT	GCGTAATACGACTCACTATAGGTTCCTGTCTTCCATGTCAGT	GCGTAATACGACTCACTATAGGTGAGGAGAGAAACACCATGA
Nr:0073	CCNH	NM_001239.2	GTTTGTTGGAAACCTCCGG	AGAGAGATTCTACCAGGTCGTCATC	GCGTAATACGACTCACTATAGGGAGAGTCCTCTTGGACAGGA	GCGTAATACGACTCACTATAGGAGTCCATTCTTCCTCCTCAT
Nr:0074	CCNT1	NM_001240.2	GCACTCTCATTCCCAACTTCC	ACTTAGGAAGGGGTGGAAGTGG	GCGTAATACGACTCACTATAGGAGTTGGTACTGGGAACAAACG	GCGTAATACGACTCACTATAGGTGGAGGAGGTTCTGATGG
Nr:0075	CDK3	NM_001258.1	CTACCTCTTCCAGCTGCTGC	GCGGAATCGCTGCAGCAC	GCGTAATACGACTCACTATAGGAGGGGGTGAGTTTCTGC	GCGTAATACGACTCACTATAGGATACTGGCGGGCAGC
Nr:0076	CDK6	NM_001259.2	TCAGCTTCTCCGAGGTCTGG	AGGCTGTATTCAGCTCCGAGG	GCGTAATACGACTCACTATAGGACTTTCTTCATTCACACCGA	GCGTAATACGACTCACTATAGGTGTTCTGGCTGGGCG
Nr:0077	CDK8	NM_001260.1	AAGATGCCTGAACATTCAACATTAA	AGTACCGATGTGTCTGATGTGAGTAC	GCGTAATACGACTCACTATAGGTGAAAGATTTCAGAAGAAATACG	GCGTAATACGACTCACTATAGGTGTGGAGGCTGCTGG
Nr:0078	CDK9	NM_001261.2	CTTCAGCCTGGCCAAGAA	AGAAGACGCGCTCAAACTCC	GCGTAATACGACTCACTATAGGCAGCCAGCCCAACCG	GCGTAATACGACTCACTATAGGGTCTGGTTGGTGGTGGC
Nr:0079	CHEK1	NM_001274.2	AGTCACTTCAGGTGGTGTGTCA	TGTGGCAGGAAGCCAAAC	GCGTAATACGACTCACTATAGGGAGTCTCCCAGTGGATTTTC	GCGTAATACGACTCACTATAGGCTTCTGGCTGCTCACAATAT
Nr:0080	CHUK	NM_001278.2	GAGCCCCTATGGAAGACGTC	TCTGTTAACCAACTCCAATCAAGA	GCGTAATACGACTCACTATAGGAGGGAGACTTGATGGAATCT	GCGTAATACGACTCACTATAGGTTCATCATACTATTGCCCTGTT
Nr:0081	AP2B1	NM_001282.1	GAACTTCACCAATAAAGCTCTGCA	TTCAAAATGCTGTCGTAGACCTG	GCGTAATACGACTCACTATAGGGCACATGACAGATTTTGCA	GCGTAATACGACTCACTATAGGATAGATGTATTGAGAGACTTCAGGA
Nr:0082	CSNK1G2	NM_001319.5	GCGCTACATGAGCATCAACA	ACTTGTGTCGCTGCAGCG	GCGTAATACGACTCACTATAGGCGCACCTGGGCAAGG	GCGTAATACGACTCACTATAGGATTTTCTCTTTCTCCTCTTGAAG
Nr:0083	DGKA	NM_001345.1	ATTCCACATCATGCGAGAGAA	AGCTCAAGAAGCCAAAGAAATTG	GCGTAATACGACTCACTATAGGATATCCGGAGAAGTTCAACAG	GCGTAATACGACTCACTATAGGGTGGAGCGGGGGGGT
Nr:0084	DGKG	NM_001346.1	ACACAGATTCCATGTGATGAGAGA	AGTCTTTTGAACGGCTCTTCCT	GCGTAATACGACTCACTATAGGGAAACATCCTGAAAAATTCAAC	GCGTAATACGACTCACTATAGGTCTCAACGAGAAGAAGCTGC
Nr:0085	DGKQ	NM_001347.1	TAACTACTGTGGCATTGGCATC	ACCTAGGATCGCTCTCAGGG	GCGTAATACGACTCACTATAGGGACGCGGAGCTGAGC	GCGTAATACGACTCACTATAGGGCAGGCGCACGATCC
Nr:0086	DAPK3	NM_001348.1	GCTCGTCAAAGATCCCAAGC	CTGCAGCTTCTCCTGCTCC	GCGTAATACGACTCACTATAGGGGAGAATGACCATTGCCC	GCGTAATACGACTCACTATAGGAGGGCGCGCACGAGG
Nr:0087	DLG2	NM_001364.1	CAAGGCAGGAAATAAACTACACCC	ACTTTTCCTTTGAGGGAATCCA	GCGTAATACGACTCACTATAGGGGCCGGTGATTATCCTG	GCGTAATACGACTCACTATAGGGATGAAAGGCCCAGATTG
Nr:0088	DLG4	NM_001365.1	AGTGACGCAGATGGAAGTGC	AGAGTCTCTCTCGGGCTGGA	GCGTAATACGACTCACTATAGGACTATGCTCGCCCCATC	GCGTAATACGACTCACTATAGGACCCAGATGTAGGGGCC
Nr:0089	DOCK1	NM_001380.1	TTTGCCCTGGAGCCTCTC	ACTGCACGATCCCAGAGTCC	GCGTAATACGACTCACTATAGGCTGCCAAAGAAAATGCAC	GCGTAATACGACTCACTATAGGACCGATGTCTGCTTGCG
Nr:0090	DOK1	NM_001381.2	CCCAAGAGCTCCTCGACA	AGGTAGAGCCCTCTGACTTGACC	GCGTAATACGACTCACTATAGGGTCCCCCAGCCCTGT	GCGTAATACGACTCACTATAGGCCAGTCTTGTCAGTCCCTACT
Nr:0091	DUSP9	NM_001395.1	TGGATTCGGAGGGTGCCA	AGCTCGAAGGCGCCATCA	GCGTAATACGACTCACTATAGGCACCCCCACCAGTGG	GCGTAATACGACTCACTATAGGCTGGTGGGGGTGGTG
Nr:0092	DYRK1A	NM_001396.2	TCCTCTTGGTTGGTCAGGC	ACGAGCTAGCTACAGGACTCTGTT	GCGTAATACGACTCACTATAGGACTGAAGCTCCTACACAGGTC	GCGTAATACGACTCACTATAGGGCACACAAACTCCTGTCATG
Nr:0093	ERN1	NM_001433.1	AGGCCAACATCCTCCTGG	AGAGGGCGTCTGGAGTCAC	GCGTAATACGACTCACTATAGGGTGCCTGCAGCCTTG	GCGTAATACGACTCACTATAGGTGGGGGCTGGGGCTC
Nr:0094	FLNA	NM_001456.1	TGAGTTCGTCGTGAACACGA	GATGTGCTCGTGCCCCCA	GCGTAATACGACTCACTATAGGGCAATGCGGGAGCTG	GCGTAATACGACTCACTATAGGTTTGACCACCAGTGTGTACTC
Nr:0095	FLNB	NM_001457.1	TTCTTTATTAACACCACCCGAGC	AGGCACTGTGACATGAAAAGG	GCGTAATACGACTCACTATAGGAGGTCCAGGGACATTATCC	GCGTAATACGACTCACTATAGGGCTGCCAGGGATGTGT
Nr:0096	FYB	NM_001465.1	CAAGACCTATTGAAGATGACCAAGA	AGTCATTGTCATAGATGCAGCCA	GCGTAATACGACTCACTATAGGAGTATATGATGATGTTGCAGAGC	GCGTAATACGACTCACTATAGGTCAGCAATATCATCATAGATCTCTC
Nr:0097	GDI1	NM_001493.1	ATATGCTGAACAAACCTGTGGATG	ACTGCTCAGCTTCTCCAAAGAC	GCGTAATACGACTCACTATAGGACATCATCATGGAGAACGG	GCGTAATACGACTCACTATAGGGTCGTTCTGTTTGCGCT
Nr:0098	GDI2	NM_001494.2	CCTATATGCTGAATAAACCCATTGA	AGTCTTCCCCATAGATGTCATTCTT	GCGTAATACGACTCACTATAGGAGAAATCATTGTACAGAATGGAA	GCGTAATACGACTCACTATAGGCTTGCGCTTCATTTCCTC
Nr:0099	GUCY2F	NM_001522.1	GAATGACCTGTACACACTCTTTGATG	TGGCTTGTTTCTCACCAACTG	GCGTAATACGACTCACTATAGGCAATAATTGGCAGTCATGATG	GCGTAATACGACTCACTATAGGCCTTTCTGCTTTTCTTCTTTG
Nr:0100	INPPL1	NM_001567.2	GGACTCAGCCATCTTCCTGC	ACTTGCTGAGCTGCAGGG	GCGTAATACGACTCACTATAGGCCCCCAGCCTGGATC	GCGTAATACGACTCACTATAGGTGTCCAGAAGGAGGCG
Nr:0101	IRAK1	NM_001569.2	GGTGTACGAGAGGCTAGAGAAGC	AATTCATCACTTTCTTCGGGC	GCGTAATACGACTCACTATAGGTGCAGGCAGTGGTGG	GCGTAATACGACTCACTATAGGCCCTGCCTGTCCTGTT
Nr:0102	IRAK2	NM_001570.2	GCTGACAAAGCGAGTGGACA	TGTAACATCCTGGGGAGGC	GCGTAATACGACTCACTATAGGTCTTCAGCTGTGGAATAGTGT	GCGTAATACGACTCACTATAGGTCCAGGCCAACACAGG
Nr:0103	ACVR2	NM_001616.2	CAAACCTGCCATATCTCACAGG	AGACTAGATTCTTTGGGAGGAAAGTC	GCGTAATACGACTCACTATAGGGACATCAAAAGTAAAAATGTGCT	GCGTAATACGACTCACTATAGGAACATTTGTCACCATTGTGAC
Nr:0104	ADRBK1	NM_001619.2	GGAGGACACAAAAGGAATCAAGT	CACCTTGCTCAGCTCCACC	GCGTAATACGACTCACTATAGGTACTGGACAGTGATCAGGAGC	GCGTAATACGACTCACTATAGGACGGGCGAGCGCGGC
Nr:0105	AIF1	NM_001623.3	CAGACAGAGGCCTCCAGCT	TGTTGACTCTGGCTTACAATTTTG	GCGTAATACGACTCACTATAGGTGGTCTGTCTCCCCACC	GCGTAATACGACTCACTATAGGTCTTCTGTTTCCATATCTGGG
Nr:0106	AKT2	NM_001626.2	GCTGGACAAAGATGGCCA	GATGCTGGCCGAGTAGGAG	GCGTAATACGACTCACTATAGGCATCAAGATCACTGACTTTGG	GCGTAATACGACTCACTATAGGAACTGGGGGAAGTGGG
Nr:0107	ANXA8	NM_001630.1	GCGGGAGATAATGAAGGCG	AGGCTCAGCAGGGCGTTC	GCGTAATACGACTCACTATAGGTATGAGGAAGACTATGGGTCC	GCGTAATACGACTCACTATAGGTTGTAGTCGCCGCTGG
Nr:0108	APXL	NM_001649.2	CAGCAGGAGCACGAAGAGG	CCTTTCGGGCTGAAGGCT	GCGTAATACGACTCACTATAGGATTCGGGAAGCGACTTG	GCGTAATACGACTCACTATAGGGTCCAATAAGCACTTCAGCTG
Nr:0109	ARAF1	NM_001654.1	ACTGCCCAGGGCATGGAC	CTGAGTAGGCAGGCAGGCA	GCGTAATACGACTCACTATAGGTACCTCCATGCCAAGAACA	GCGTAATACGACTCACTATAGGACTCATCGGCCTGGG
Nr:0110	ARCN1	NM_001655.3	TCGTCTTCATGTGGAAAATGAA	ACTTATCCACTAGGAAAGTGGTCTCTG	GCGTAATACGACTCACTATAGGGATAAGAAAGGGGTGCAGC	GCGTAATACGACTCACTATAGGTGGAAAACCTGACGGG
Nr:0111	ARF1	NM_001658.2	AGCAGCAGCCTCTGAGGTG	ACTTCTGGTTCCGGAGCTG	GCGTAATACGACTCACTATAGGTCCCTGGCCAGTGTCC	GCGTAATACGACTCACTATAGGATTGGACAGCCAGTCCA
Nr:0112	ARF3	NM_001659.1	ACTGCCACTGCCCCTACTTG	CTTGTTTTTGAGCTGATTGGCC	GCGTAATACGACTCACTATAGGGGCCCCACTGTCCCC	GCGTAATACGACTCACTATAGGAGCCAGTCCAGGCCTT
Nr:0113	ARF4	NM_001660.2	GCCCCAAACCCCTTCTGC	TTGAAAGCTCATTTGACAGCC	GCGTAATACGACTCACTATAGGTTCTGCCCATCACAAGTG	GCGTAATACGACTCACTATAGGAGTCAAGTCCTTCATACAGACCA
Nr:0114	ARF4L	NM_001661.1	GAACCACTTGACTGAGATGGCG	ACCGTCTCTTCTTGCCACC	GCGTAATACGACTCACTATAGGCCCACTGCCTCCTCC	GCGTAATACGACTCACTATAGGCCGAGCTGCCTTCTTC
Nr:0115	ARF5	NM_001662.2	TCACCGTGTCCGCGCTCT	CCCTGGCTGGTTAGCGCT	GCGTAATACGACTCACTATAGGTTTCGCGGATCTTCGG	GCGTAATACGACTCACTATAGGTTGACAGCTCGTGGGA
Nr:0116	ARF6	NM_001663.2	ACGCGATGGGGAAGGTGC	GTAGTTAGAGGTTAACCATGTGAGCC	GCGTAATACGACTCACTATAGGTATCCAAAATCTTCGGGAA	GCGTAATACGACTCACTATAGGCCTCATAGAGTCCGTCCC
Nr:0117	RHOA	NM_001664.1	CGGATTCGTTGCCTGAGC	ACAAGACAAGGCAACCAGATTT	GCGTAATACGACTCACTATAGGAATGGCTGCCATCCG	GCGTAATACGACTCACTATAGGTTTCTTCCCACGTCTAGCT
Nr:0118	ARHGAP4	NM_001666.1	TGGAGGCTGTGGCCTGCT	TGGCTTGGGGGTCGTGTC	GCGTAATACGACTCACTATAGGTTGCCTACACGGGCC	GCGTAATACGACTCACTATAGGTAGGCCCTGGGGGTG
Nr:0119	ARL2	NM_001667.1	CCATGGGGCTCCTGACCA	TGAGGGACCTGGACTGCTAG	GCGTAATACGACTCACTATAGGTTCTGAAGAAGATGAAGCAGA	GCGTAATACGACTCACTATAGGGTGGGGGGCATCTGG
Nr:0120	AXL	NM_001699.3	GAAGATCTACAATGGGGACTACTACCG	AGCCCCTATCAGCAGGCTG	GCGTAATACGACTCACTATAGGCCAGGGACGTATCGCC	GCGTAATACGACTCACTATAGGAGCGGGGCTAGGGGT
Nr:0121	BMX	NM_001721	TGGAGTGTGTTCAAAGGAATACC	TGCTTGTCTTTTTCCCGAAG	GCGTAATACGACTCACTATAGGCCATATACATAGTGACTGAATATATAAGC	GCGTAATACGACTCACTATAGGTGGTTCAATGGAAGACAGG
Nr:0122	CALM2	NM_001743.3	GAGAGAGCGAGCTGAGTGGTT	AGGGAGAAACCTTTTACAGATAAGTTACA	GCGTAATACGACTCACTATAGGGTGTGGTCGCGTCTCG	GCGTAATACGACTCACTATAGGAACAAAGAAAAGGCAAATAAACA
Nr:0123	CAMK4	NM_001744.3	GTTTTGGATCCAAAGAAACGG	AGTACTCTGGCAGGATCACATCTT	GCGTAATACGACTCACTATAGGCTGACTACATTTCAAGCTCTCC	GCGTAATACGACTCACTATAGGGCTGTGGAACTTCAAAACC
Nr:0124	CAPG	NM_001747.1	GGCACTGAACTGGGACAGC	TCCAGTCCTTGAAAAATTGCTT	GCGTAATACGACTCACTATAGGTTCAACACTGGGGACTGC	GCGTAATACGACTCACTATAGGGAAGATGGGACTCTCACGG
Nr:0125	CAPN2	NM_001748.3	CTGAAAAGAAAGCTGACTACCAAGC	AGTACTGAGAAACAGAGCCAAGAGA	GCGTAATACGACTCACTATAGGTGTCGATGATGAAATCGAG	GCGTAATACGACTCACTATAGGTAAGGTCGAGCTCTATTGTTCC
Nr:0126	CAV1	NM_001753.3	TCAGTTCCCTTAAAGCACAGCC	TCTTTCTGCAAGTTGATGCG	GCGTAATACGACTCACTATAGGCAGGGAAACCTCCTCACA	GCGTAATACGACTCACTATAGGGACATTGCTGAATATTTTCCC
Nr:0127	CCND1	NM_053056.1	CTGGGGGCCACTTGCATG	TGTGCAAGCCAGGTCCAC	GCGTAATACGACTCACTATAGGTTCGTGGCCTCTAAGATGA	GCGTAATACGACTCACTATAGGCTCCTCCTCCTCCTCTTCC
Nr:0128	CCND2	NM_001759.2	TCCCGACTCCGAAGTCCC	ACAGGTCGATATCCCGCA	GCGTAATACGACTCACTATAGGATCTGCAACTCCTGGGTG	GCGTAATACGACTCACTATAGGCGTCTGTAGGGGTGCTG
Nr:0129	CCND3	NM_001760.2	ACCCGAAAGGCGCAGTTG	ACAGGTGTATGGCTGTGACATCT	GCGTAATACGACTCACTATAGGCAGCTCCTGGGTGCG	GCGTAATACGACTCACTATAGGGTAGGAGTGCTGGTCTGGC
Nr:0130	CDK7	NM_001799.2	AATGGAGTTCTAAAACTGGCAGATT	AGTTTCTTGGGCAATCCTCC	GCGTAATACGACTCACTATAGGTTGGCCTGGCCAAAT	GCGTAATACGACTCACTATAGGTTGTTCTAAGGCCTCTGTTCT
Nr:0131	CENPE	NM_001813.1	TCTCAGAAGAAGTCAACAGGCC	ACTGAGTTTTGCACTCAGGCA	GCGTAATACGACTCACTATAGGCAAGATACCTCAGTGATATCAGAA	GCGTAATACGACTCACTATAGGCATCCTTGCCTGAGGAGG
Nr:0132	CHML	NM_001821.1	GTACTCATTACAGATCAGTCTATACTAAAGACAGA	TGAAGGTGCTTCTCTGGGC	GCGTAATACGACTCACTATAGGTTTAGATCAGCAGACTTCCATT	GCGTAATACGACTCACTATAGGTTTCTAGGTTTTTGCTTTCCT
Nr:0133	CHN1	NM_001822.2	GCATGTCAAAAAGGTGTACAGCT	CTTCGTTTTTGATAAGCAGCTCC	GCGTAATACGACTCACTATAGGGTGACCTTACGACGCTCG	GCGTAATACGACTCACTATAGGACCACCAGTCTCTGATACCG
Nr:0134	CSNK1A1	NM_001892.2	ACCAGATAACTTCCTAATGGGTATTGG	ACCTTTCATGTTACTCTTGGTTTTGT	GCGTAATACGACTCACTATAGGGCGTCACTGTAATAAGTTATTCCT	GCGTAATACGACTCACTATAGGCAGTTTGCTTGCCTGTGG
Nr:0135	CTNNA1	NM_001903.1	CAGTGGCAATGACATCATTGTG	AGATGCTGTCCATAGCTTTGAACT	GCGTAATACGACTCACTATAGGCTGGCCAAGCAGATGTG	GCGTAATACGACTCACTATAGGCGCTGAGGGCCTGCA
Nr:0136	MPP3	NM_001932.2	CCTGGTGGTTCTGATCGG	ACCTGACCCAACTAACAGGTACC	GCGTAATACGACTCACTATAGGGTCTCTGGGAGCCCG	GCGTAATACGACTCACTATAGGCAGTGAGTGTCCTTGCTCA
Nr:0137	DRP2	NM_001939.1	GAGCCAGCCTTTGGACAGC	CAGCAGGGTGTTGGCAGT	GCGTAATACGACTCACTATAGGAGGCTCCATGCAGTGTG	GCGTAATACGACTCACTATAGGCACATCAGAACTTCGCACA
Nr:0138	DDR1	NM_001954.2	ACCAGCTGGAGGACAAGGC	ACACCGTGTTGAGTGCATCC	GCGTAATACGACTCACTATAGGAGCCGAGGGGGCCCC	GCGTAATACGACTCACTATAGGTCTGCCAGGAACCGA
Nr:0139	FES	NM_002005.2	TGGTGTCTGCACCCAGAAG	ACCGATGCCGCTTTCGGA	GCGTAATACGACTCACTATAGGCAGCCCATCTACATCGTCA	GCGTAATACGACTCACTATAGGTGCTCTGCAGCTCCTG
Nr:0140	FLT1	NM_002019.1	AGACCCAAAAGAAAGGCCAA	AGATGGGTGGGGTGGAGT	GCGTAATACGACTCACTATAGGGATTTGCAGAACTTGTGGAA	GCGTAATACGACTCACTATAGGACAGGACCACCGAGTTG
Nr:0141	FRK	NM_002031.1	AGAGTTGATGAGACATGGAAGTCTG	GCATCTGAATATGAAGAGTCTGTTTCA	GCGTAATACGACTCACTATAGGCAAGAATATCTCCAAAATGACAC	GCGTAATACGACTCACTATAGGAAATAGTCTTCAAGTTTCCAACG
Nr:0142	GAB1	NM_002039.1	GGCTTCAGGTCCAGCCCA	TCACACTCTTCGCTGGCG	GCGTAATACGACTCACTATAGGAAAACCCCTCCCAGAAGG	GCGTAATACGACTCACTATAGGTTTCTGATTCTGTGGACTGTC
Nr:0143	GAP43	NM_002045.2	GGCTAGCTTCCGTGGACAC	AGGCATGTTCTTGGTCAGCC	GCGTAATACGACTCACTATAGGATAACAAGGAAAAAGCTCAAAGG	GCGTAATACGACTCACTATAGGTCAGGTTCCTCTTCTTTACCC
Nr:0144	GNA11	NM_002067.1	CTGACCGACGTTGACCGC	AGACCAGGTTGTACTCCTTGAGG	GCGTAATACGACTCACTATAGGATCGCCACCTTGGGC	GCGTAATACGACTCACTATAGGTTGAGCTGCAGGATGGT
Nr:0145	GNA15	NM_002068.1	CATGCCCACCACTGGCAT	ACAGCAGGTTGATCTCGTCC	GCGTAATACGACTCACTATAGGCAACGAGTACTGCTTCTCCG	GCGTAATACGACTCACTATAGGAGGTAGCGGGCGAGC
Nr:0146	GNAI1	NM_002069.3	GAATGACTTGGACAGAATAGCTCAA	ATGATGACATCTGTTACAGCATCAA	GCGTAATACGACTCACTATAGGCCAAATTACATCCCGACTC	GCGTAATACGACTCACTATAGGAAACAAACTGCACATTCTTAGTATC
Nr:0147	GNAI2	NM_002070.1	CCTGAACGACCTGGAGCG	AGAAGAGGCCGCAGTCCT	GCGTAATACGACTCACTATAGGTATTGCACAGAGTGACTACATCC	GCGTAATACGACTCACTATAGGTCAGGTTGTTCTTGATGATGA
Nr:0148	GNAL	NM_002071.1	GGACCTCCTCAGATGCAGAGT	ACAAGAGCTCATACTGCTTGAGG	GCGTAATACGACTCACTATAGGTCTGACATCTGGGATTTTTG	GCGTAATACGACTCACTATAGGTGCATCCGCTGGATG
Nr:0149	GNAQ	NM_002072.1	TCTTAATGACTTGGACCGCG	AGACCAGATTGTACTCCTTCAGGTT	GCGTAATACGACTCACTATAGGTAGCTGACCCTGCCTACC	GCGTAATACGACTCACTATAGGCAACTGGAGGATGGTGTCC
Nr:0150	GNAZ	NM_002073.1	CTGAACGACCTGGAGCGC	AGCAAAGGCCAATGTACTTGAG	GCGTAATACGACTCACTATAGGATCGCCGCAGCTGAC	GCGTAATACGACTCACTATAGGATTGTTCTGTATGATGACGTCTG
Nr:0151	GNB1	NM_002074.2	ACACACAGGTTACCTGTCCTGC	AGTTCCAGATCTTGAGGAAGCTATC	GCGTAATACGACTCACTATAGGTGCCGATTCCTGGATG	GCGTAATACGACTCACTATAGGCCAGGACCCTGTCGC
Nr:0152	GRK6	NM_002082.1	TCGCCCTTCCAGCAGAGG	AGCTCTTCCTCGCTGTCGC	GCGTAATACGACTCACTATAGGAAGAAGAAGATCAAGCGGG	GCGTAATACGACTCACTATAGGTGCAGTTTCCACAGCAA
Nr:0153	GRB2	NM_002086.1	CTTCAAAAGGGGGGACATCC	CGGTTCACGGGGGTGACA	GCGTAATACGACTCACTATAGGTCAAGGTTTTGAACGAAGAA	GCGTAATACGACTCACTATAGGTAATTGCGGGGAAACATG
Nr:0154	GUCA1B	NM_002098.2	GAGTTTAGCTGGGAGGAGGC	AGAACATGGCACTTTTCCGTC	GCGTAATACGACTCACTATAGGGGAGGCAGCTGGCGA	GCGTAATACGACTCACTATAGGTCTGCTGAGCGAGCC
Nr:0155	HCK	NM_002110.1	GCCCATCTACATCATCACGG	TGGCTGCTGTTGGTACTGG	GCGTAATACGACTCACTATAGGAGTTCATGGCCAAAGGAA	GCGTAATACGACTCACTATAGGCTCTCTGTGGCCGTGTAG
Nr:0156	HPCA	NM_002143.2	GGCCATGGGCAAGCAGAA	CACTGCAGCAGACGCACG	GCGTAATACGACTCACTATAGGCAGCAAGCTGCGGCC	GCGTAATACGACTCACTATAGGATGGACGGGTCGCTT
Nr:0157	ITPKA	NM_002220.1	CTGCAAAATGGGCGTCAG	AGGCTGGCCAGGATGCCA	GCGTAATACGACTCACTATAGGGACTTACCTAGAGGAGGAGCTG	GCGTAATACGACTCACTATAGGATGAGATTGTCCAGCCCC
Nr:0158	ITPKB	NM_002221.1	AATCAGGACCTACCTGGAGGAG	AGTGGGGCATCCTGGGAC	GCGTAATACGACTCACTATAGGGAGCTCACGAAGGCCC	GCGTAATACGACTCACTATAGGATCTCGGTCAGGATGTCG
Nr:0159	ITPR1	NM_002222.1	TGTACTCAGGAAACCGTCCAA	TGCTGGTTGTTGTGGGTTG	GCGTAATACGACTCACTATAGGAGAGGAACCCCTGTTTGC	GCGTAATACGACTCACTATAGGACATTCATGTGAGGAGGATG
Nr:0160	ITPR2	NM_002223.1	TGTGCTAAGAAGGCCATCGA	AGTGTGGTGGCATGTGATGA	GCGTAATACGACTCACTATAGGAAGATGAGCCTTTGTTTGC	GCGTAATACGACTCACTATAGGTTCACATGGGGTGTGTTT
Nr:0161	ITPR3	NM_002224.1	GTGGGCGACATTCTCCGC	AGCGGCTAATGCAGTTCTGG	GCGTAATACGACTCACTATAGGAAGCCCTCCAAAGATGAG	GCGTAATACGACTCACTATAGGACATCCACAAAGCCTAGGC
Nr:0162	JAK1	NM_002227.1	CATGGAATTTCTGCCTTCGG	TAAGGTTCTGAAAGCTTGTCCG	GCGTAATACGACTCACTATAGGGAAGCCTTAAGGAATATCTTCC	GCGTAATACGACTCACTATAGGATTGGATGGTTGGAATTCC
Nr:0163	KDR	NM_002253.1	GGAACATTTGGGAAATCTCTTGC	ACAGGAGGAGAGCTCAGTGTGG	GCGTAATACGACTCACTATAGGAAGCTAATGCTCAGCAGGA	GCGTAATACGACTCACTATAGGTCCCCGAGTCAGGCT
Nr:0164	KIF3C	NM_002254.2	GTGAAGGCGGAGATCCAGG	ACTCATGGTCCGCCACTG	GCGTAATACGACTCACTATAGGACCAGCATGATGAGTATATCCG	GCGTAATACGACTCACTATAGGTTGCAGGGCGCAGAG
Nr:0165	KIFC1	NM_002263.1	ACTGGAACCCGGAAGGGT	ACTTCCTGTTGGCCTGAGC	GCGTAATACGACTCACTATAGGCAAGGGGGCGAGTGT	GCGTAATACGACTCACTATAGGAGTACCAATAACACACTGGTTCA
Nr:0166	KPNA2	NM_002266.1	TGTGATTGATGCAGGAGCAC	AGTTAAAGGTCCCAGGAGCCC	GCGTAATACGACTCACTATAGGTCGCCGTCTTTCCCA	GCGTAATACGACTCACTATAGGCATCCTGAACTTGGAAAGTG
Nr:0167	LCP1	NM_002298.2	AGATCAAAGTTCCTGTTGACTGGA	ACACCCTCTTCATTCCTTTCCC	GCGTAATACGACTCACTATAGGACAGAGTAAACAAACCGCC	GCGTAATACGACTCACTATAGGCATGAGGCAGGCAAACA
Nr:0168	LTK	NM_002344.1	TGGGATGGCACGAGATATCT	AGGAGCGATAAGTGGGATTCC	GCGTAATACGACTCACTATAGGACCGGGCCAGTTATTACC	GCGTAATACGACTCACTATAGGAAAGGTTCTGAGGTTGGAGG
Nr:0169	LYN	NM_002350.1	GCCCATTTACATCATCACCG	AGGCTGCTGCTGGTATTGC	GCGTAATACGACTCACTATAGGAGTACATGGCCAAGGGC	GCGTAATACGACTCACTATAGGCCTTCCGTGGCTGTG
Nr:0170	MARK3	NM_002376.3	TATTCCTGATCAGAGAACTCCAGTTG	ACAGCTTTAGCTCATTGGCAA	GCGTAATACGACTCACTATAGGCTTCAACACACAGTATCAGTAGTGC	GCGTAATACGACTCACTATAGGTTTTGGAAGCAATATTTTTGA
Nr:0171	MAP3K3	NM_002401.2	CGCTGAGAAGACCCTGACC	AGTACATGAGCTGTGCAAAGTGG	GCGTAATACGACTCACTATAGGATCTTCATGGAGTACATGCCA	GCGTAATACGACTCACTATAGGTGTGTGAGCAGCTCCTCA
Nr:0172	MAP3K11	NM_002419.2	CCTTCCCCGCTCATCTGC	GCCTGGGCACCCATGTCT	GCGTAATACGACTCACTATAGGTTCTCGCTCAAGACGCC	GCGTAATACGACTCACTATAGGTTGGTCTGTGCCCTGC
Nr:0173	MPP1	NM_002436.2	TGTTGTTTCCTACGAGGAAGTCG	AGTAAACCCAGGAGACAGGCA	GCGTAATACGACTCACTATAGGTTCGGCTCCCTGCAT	GCGTAATACGACTCACTATAGGCCCACTGTGGAGAACTGC
Nr:0174	MSN	NM_002444.1	TGCCCAGAGCGAGGCTGA	AGACTCAAATTCGTCAATGCG	GCGTAATACGACTCACTATAGGAAAGCTGGCCAAGGAGC	GCGTAATACGACTCACTATAGGCTGCTTGGTGTTGCCC
Nr:0175	MAP3K10	NM_002446.2	CAACTCCACGCGTTCACTG	ACAGGGGCACTGTGCTGT	GCGTAATACGACTCACTATAGGCTGCGCTCTGACAGTGA	GCGTAATACGACTCACTATAGGCTTGGTTCTGCCCCTCC
Nr:0176	MX1	NM_002462.2	TGGAAGAGCCGGCTGTGG	TGCAAGCCGCTCCTTCAG	GCGTAATACGACTCACTATAGGATATGCTACACACCGTGACG	GCGTAATACGACTCACTATAGGGAACTTCCGCTTGTCGC
Nr:0177	MX2	NM_002463.1	CCTTAGCATGCTCCAGAAAGC	AGTGGATCTCTTTGCTGGAGAA	GCGTAATACGACTCACTATAGGCATGGAAATTATCCAGCAAG	GCGTAATACGACTCACTATAGGTTGACAGAGTGCGTGTCG
Nr:0178	MYH9	NM_002473.2	GATCAACACCGACCTGAACC	AGGTTTGGCCTCAGCCCC	GCGTAATACGACTCACTATAGGTGGAGCGCAGCCACG	GCGTAATACGACTCACTATAGGATCCGCTTTGCCATCTA
Nr:0179	MYH11	NM_002474.1	GCAGCACGGCCCAGAAGA	TCACTGGCCTTGGTTCCA	GCGTAATACGACTCACTATAGGATGAGAGTGCCCGGC	GCGTAATACGACTCACTATAGGTTGAAGTCTGCGTCTCGA
Nr:0180	MLC1SA	NM_002475.2	GAAGAAACCAGCAGGGCC	AGACGCTTAGGATGTGTTTCAAGA	GCGTAATACGACTCACTATAGGCTCCATCTCCAAACCTGC	GCGTAATACGACTCACTATAGGAGGCCTCGTAGTTGATGC
Nr:0181	MYL5	NM_002477.1	GGGGACCAAGCAGGAGCT	TTCTCCTCCCCGTGGGTG	GCGTAATACGACTCACTATAGGTAAGATGGGCAAGACCTGG	GCGTAATACGACTCACTATAGGATCACGTAGCTGAGCGC
Nr:0182	PPP1R12A	NM_002480.1	CCTAAATCAATCAGAGAACGACG	GCTTATAACTCTGATCAAGGCCC	GCGTAATACGACTCACTATAGGACGACCAAGAGAGAAAAGAAG	GCGTAATACGACTCACTATAGGCATTTTCATCCTTTAGCCTCT
Nr:0183	PPP1R12B	NM_002481.2	AGATTTGGATGAGCAGTCCTCTAA	ACTTGGACAGTTTGCTGATGACT	GCGTAATACGACTCACTATAGGGAGGCTGTCCATCCGA	GCGTAATACGACTCACTATAGGCTGATGAGGGCACCATT
Nr:0184	NDUFS4	NM_002495.1	TGGCGGCGGTCTCAATGT	CTGCATAGCTGACTTTATTCACAGTC	GCGTAATACGACTCACTATAGGCAGTGGTACTGAGGCAGACG	GCGTAATACGACTCACTATAGGAAGCAGAGATATAGTCAGTGCC
Nr:0185	NEK2	NM_002497.1	CTTAAAGGATTACCATCGACCTTCT	AGCGCATGCCCAGGATCT	GCGTAATACGACTCACTATAGGGTTGAAGAAATTCTTGAGAACCC	GCGTAATACGACTCACTATAGGGTCTGCTTTTCAGTTGGTAATT
Nr:0186	NTRK3	NM_002530.1	TAAGTTCCTCAGGGCCCATG	AGCCAAGAATGTCCAGGTAGATT	GCGTAATACGACTCACTATAGGGGCCAAATGCAATGATC	GCGTAATACGACTCACTATAGGGGGGTGGCCTTCCCC
Nr:0187	OPHN1	NM_002547.1	TACTTCTTCCCTGGATGAAAGCG	ACTTTCATCTCCAGGAAGTCTGC	GCGTAATACGACTCACTATAGGAAGATGAAATCCAACATCAAAC	GCGTAATACGACTCACTATAGGCTTGAGAACTTCCTGTTTTCC
Nr:0188	OSBP	NM_002556.1	GTTCCTTATAGCTACTTCTCTCGGG	AGAAAATGTCCGGGCATGA	GCGTAATACGACTCACTATAGGATGTAGCAAGAAAGGTGACG	GCGTAATACGACTCACTATAGGGCTCCAGTCCTGTTTTTCTT
Nr:0189	PAK1	NM_002576.2	CTTGGCTGGAGGCTCCTT	AGTGATTGTTCTTTGTTGCCTCC	GCGTAATACGACTCACTATAGGGACAGATGTGGTGACAGAAAC	GCGTAATACGACTCACTATAGGTTAGCTGCAGCAATCAGTG
Nr:0190	PAK3	NM_002578.1	GCTGGTGGCTCTCTGACTGA	AGCGGCTGCTGTTCTTAATTG	GCGTAATACGACTCACTATAGGTGTGGTCACAGAGACCTGTAT	GCGTAATACGACTCACTATAGGCTTCCTTTGCAGCGATAA
Nr:0191	PCTK2	NM_002595.1	AGGAGAATTAAAGCTAGCAGATTTTGG	AGAGCATGCTCTGTCTTCTGTTC	GCGTAATACGACTCACTATAGGACTAGCCCGAGCCAAGT	GCGTAATACGACTCACTATAGGTTCCCATGTCCTGTCTCTG
Nr:0192	PDE2A	NM_002599.1	CATCTTTGATCATTTCTCCCGG	ACTCAGCATCAAGGCTGCA	GCGTAATACGACTCACTATAGGAAGGACTATCAGCGCATGC	GCGTAATACGACTCACTATAGGGCAGCCATTGATGGGG
Nr:0193	PDE4B	NM_002600.1	AGTTACAAGTTCAGGCGTTCTTCTC	TGTATCCACGGGGGACTTG	GCGTAATACGACTCACTATAGGCTAGACAACTATACCGATCGCA	GCGTAATACGACTCACTATAGGTCTTCTGTTGCAATGTCTATGT
Nr:0194	PDE7A	NM_002603.1	TCACCACTGGAGATCTGCAGT	TGATAACCGATTTTCCTGAGGTAA	GCGTAATACGACTCACTATAGGGGGCTTATTGAGAGAATCAGG	GCGTAATACGACTCACTATAGGTAACTGTGAGTTCAACTCAAATGC
Nr:0195	PDE9A	NM_002606.1	CGAGCCTGAGTGCAACATC	AGGCACAGTCTCCTTCACTGTT	GCGTAATACGACTCACTATAGGTTCTCCAACATCCCACCT	GCGTAATACGACTCACTATAGGTTTCACATCTCTGCTTCTCTCT
Nr:0196	PDPK1	NM_002613.1	ACCGCTTACCTGCCGGCT	TGGCTCTGGTATCGCTGC	GCGTAATACGACTCACTATAGGATGTCGGAAGACGACGA	GCGTAATACGACTCACTATAGGCTCCAAACCTCCTGGATC
Nr:0197	PDZK1	NM_002614.2	AGACAAAGAGACGGACAACATGT	CTCTGTATCTTCAGAATTGGAAGAAGA	GCGTAATACGACTCACTATAGGACAGACTGGCTCATTTTTCTC	GCGTAATACGACTCACTATAGGATGTGAGGCTGTACTGTGGG
Nr:0198	PEX13	NM_002618.1	CTCTGAGAATGAAGACCTCTGGG	AGATCTTGCTTTTCTCCATCTTTCC	GCGTAATACGACTCACTATAGGCAGAGAGTGAAGGAACTGTGG	GCGTAATACGACTCACTATAGGCAATGGAATCAGGTGCAA
Nr:0199	PFN2	NM_002628.2	GAAGATGGCCGGTTGGCA	AGGGTTGGTTACATACAGTGGTTAAC	GCGTAATACGACTCACTATAGGGAGCTACGTGGATAACCTGA	GCGTAATACGACTCACTATAGGATACAAATGATCCATTGGGC
Nr:0200	PIK3C2A	NM_002645.1	TAGGATGGTTCTAGGAAGAACACACA	ACAAGTATGTTGCCGCAGTCA	GCGTAATACGACTCACTATAGGTAAAAGATGTAGCAGCCAAAA	GCGTAATACGACTCACTATAGGGCTGATACCATTTAACCGTCT
Nr:0201	PIK3C2B	NM_002646.2	GGAGGGAGGAGCTAAACGG	ACAAGGTGCCATGACTTCGA	GCGTAATACGACTCACTATAGGTTACATCTGGCACTTGATCC	GCGTAATACGACTCACTATAGGGATCCCAGGGCGAAC
Nr:0202	PIK3C3	NM_002647.1	TCCTGTGGCTGAAGTTCTTGA	TCTCCAGTACTGGGCAAACTTG	GCGTAATACGACTCACTATAGGTACAGAGGGAAGCATTCAGA	GCGTAATACGACTCACTATAGGTGAATCTGTTCCACCACTG
Nr:0203	PIM1	NM_002648.1	CAGTTTCGTCCTGATCCTGG	GACAGGCTGTGGAGGTGG	GCGTAATACGACTCACTATAGGAGAGGCCCGAGCCGG	GCGTAATACGACTCACTATAGGATCTCAGCAGTTTCCTGGG
Nr:0204	PIK3CG	NM_002649.2	AGATGAAGTCCTGAATCACTGGC	AGGCTGAATGTTTCTCTCCTTGT	GCGTAATACGACTCACTATAGGTCAAAGAAAAATCCCCTACTG	GCGTAATACGACTCACTATAGGTTGATGCCAAGAACAAGATG
Nr:0205	PIK4CB	NM_002651.1	GTCCATCCATCAGGTGAAGAAA	ACATGATGCCGTTGGTGAG	GCGTAATACGACTCACTATAGGCAGTCACAGCTCTCCTTGC	GCGTAATACGACTCACTATAGGGTACTGGAAGCCGTCATAGA
Nr:0206	PLCG1	NM_002660.1	GGCCCGACATCTGCCAAA	AGAGGCGGTTGTCTCCATTG	GCGTAATACGACTCACTATAGGGAATGGCCGAGGCAT	GCGTAATACGACTCACTATAGGACCCGAGTCCTTCTTGG
Nr:0207	PLCG2	NM_002661.1	CGAGTCCCAGAGGAAGATCC	ACCTCTTGTTGCATTTCTCCTG	GCGTAATACGACTCACTATAGGTGATGACGCTGACAGTCA	GCGTAATACGACTCACTATAGGGTACAGCTGGAGTGGTTCTCA
Nr:0208	PLD1	NM_002662.1	CTGTGGTCTTAGAACACATGCAGA	AGTCCAAACCTCCATGGGC	GCGTAATACGACTCACTATAGGGCTCGAAGGAAACCTAGTAACT	GCGTAATACGACTCACTATAGGACTATGGCCTCTTTGGTCC
Nr:0209	PLD2	NM_002663.2	CATCTGCGGGCTTCGTAC	TGTCCACACTTCTAGGGGGA	GCGTAATACGACTCACTATAGGACACGGAGAGCTGGGC	GCGTAATACGACTCACTATAGGTCATGCCCTCCTTGCT
Nr:0210	PLEK	NM_002664.1	TTTAATCACTGCTTCACAGGTAACTG	TTCCCAGTTCGGGAGGCC	GCGTAATACGACTCACTATAGGCGTCATTGATTGGCTGG	GCGTAATACGACTCACTATAGGATCTGGATGGCTTTGATCC
Nr:0211	PLS1	NM_002670.1	CTATGAGATGATCCGAGTGCCA	TCTGTTCAGTCCTTTTCCCATTAA	GCGTAATACGACTCACTATAGGGTCAACTGGAGCCATGTCA	GCGTAATACGACTCACTATAGGGCATGCAAACACCGTC
Nr:0212	PPP1CA	NM_002708.1	CCGCATCTATGGTTTCTACGA	TCTTGGCTTTGGCGGAAT	GCGTAATACGACTCACTATAGGTGAGTGCAAGAGACGCTAC	GCGTAATACGACTCACTATAGGTGCGGGGTGGGGTGA
Nr:0213	PPP1CB	NM_002709.1	AAATTGTGGAAGACCTTCACTGA	ACCTTTTCTTCGGCGGATT	GCGTAATACGACTCACTATAGGTTGTTTTAACTGTCTGCCTATAGC	GCGTAATACGACTCACTATAGGAGCTGTTCGAGGTGGAGT
Nr:0214	PPP1CC	NM_002710.1	CCATGAATGTGCCAGCATC	TCTTTGCTTGCTTTGTGATCATAC	GCGTAATACGACTCACTATAGGAACAGAATTTATGGATTTTATGATG	GCGTAATACGACTCACTATAGGCCCTTGGAGGCGTTACA
Nr:0215	PPP1R7	NM_002712.1	CAAGTTGACACGACTGAAAAAACTC	AGAACCTGACGAACGTGGC	GCGTAATACGACTCACTATAGGTTCTTGGTCAACAATAAAATCAG	GCGTAATACGACTCACTATAGGATCGATCTGCCGCACG
Nr:0216	PPP1R10	NM_002714.2	ATGGTTGGAGGTGGTGGG	CCATTGACACCCGGGTGG	GCGTAATACGACTCACTATAGGCATCGTCCTCACGAAGG	GCGTAATACGACTCACTATAGGTAGAAGGCACAGTTGTTCTCA
Nr:0217	PPP2CA	NM_002715.1	CATCACCATTCTTCGAGGGA	ACAGGAAGTAGTCTGGGGTACGA	GCGTAATACGACTCACTATAGGATCATGAGAGCAGACAGATCA	GCGTAATACGACTCACTATAGGCGAGTAACATGTGGCTCG
Nr:0218	PPP2R1B	NM_002716.2	AATGAAGTGATTGGAATCCGTC	TGCCAATGCAAGAACACTTATAGC	GCGTAATACGACTCACTATAGGAGCTCTCTCAGTCTCTCCTTCC	GCGTAATACGACTCACTATAGGTTCCTGTGCAAAGTATTTGAC
Nr:0219	PPP2R2A	NM_002717.1	AGGAACTATTCGGCTATGTGACA	GATTGTTTGTAGTAGCTACGGCAATG	GCGTAATACGACTCACTATAGGTGAGGGCATCTGCCC	GCGTAATACGACTCACTATAGGATATTTTCCTTGGGGTGCC
Nr:0220	PPP2R3A	NM_002718.2	GAAAGAGGGAAGAATGAGCTATGC	TCTTCATCCACTGATTGAAGCTT	GCGTAATACGACTCACTATAGGAGATTTTGTTTGGTTTTTGATC	GCGTAATACGACTCACTATAGGTCCACATTTCTCTGGAAGG
Nr:0221	PPP2R5C	NM_002719.1	CTCTTCCGGCAGTTGGCC	ATCGGCCCTGCAGTGAGC	GCGTAATACGACTCACTATAGGAAATGTGTCTCCAGCCCA	GCGTAATACGACTCACTATAGGTTCCAAGGCTTTCTTGGT
Nr:0222	PPP4C	NM_002720.1	ACACTGATCCGGGGCAAC	ACAGGAAGTAGTCGGCCACG	GCGTAATACGACTCACTATAGGCATGAGAGTCGCCAGATCA	GCGTAATACGACTCACTATAGGGGCTTCTTGGAGGGGA
Nr:0223	PPP6C	NM_002721.3	TACACTTTTGCGAGGAAATCATG	AGGAAATATGGCGTTGTCGTT	GCGTAATACGACTCACTATAGGAGAGTAGACAGATAACACAGGTCTATG	GCGTAATACGACTCACTATAGGCTGGGAGGAATAACACGTT
Nr:0224	PRKACA	NM_002730.1	CCTGACCTTTGAGTATCTGCACTC	ACTCAGAAAACTCCTTGCCACA	GCGTAATACGACTCACTATAGGGCTGGATCTCATCTACAGGG	GCGTAATACGACTCACTATAGGCTTCTCATTGATGGAGACCC
Nr:0225	PRKACB	NM_002731.1	GCTAACATTCGAGTACCTCCATTC	TTTCTGTTATAGAGACACGGATATCTTCT	GCGTAATACGACTCACTATAGGACTAGACCTCATCTACAGAGATCTAAA	GCGTAATACGACTCACTATAGGTCTTCATAGTCATCAAAGTTGCT
Nr:0226	PRKACG	NM_002732.2	CTGGCCGTCCAGTACCTACA	ACTCAGAAAACTCCTTGGCACA	GCGTAATACGACTCACTATAGGCTCGCTCGACCTCATCC	GCGTAATACGACTCACTATAGGCTTCTCATTGATGGAGATCCG
Nr:0227	PRKAG1	NM_002733.1	TTCTCCTAATGCCAGCTTGTTT	AGGGCTTCTTCTCTCCACCTG	GCGTAATACGACTCACTATAGGGATGCTGTCTCTTCATTAATTCG	GCGTAATACGACTCACTATAGGTGAGCACCAGGGCCT
Nr:0228	PRKAR1A	NM_002734.1	GTTAACAATGAATGGGCAACCA	AGACAGACAGTGACACAAAACTGTTG	GCGTAATACGACTCACTATAGGGTGTTGGGGAAGGAGGG	GCGTAATACGACTCACTATAGGTACTGCTGGATGTTTCGTTT
Nr:0229	PRKAR2B	NM_002736.1	GAGTTTCGGCGAACTGGC	TGCAGTGGGTTCAACAATATCC	GCGTAATACGACTCACTATAGGCTTAATGTACAATACACCCAGAGC	GCGTAATACGACTCACTATAGGATGTTCGTTCCAAACAGGG
Nr:0230	PRKCA	NM_002737.1	TCAAAATTGCTGACTTTGGGA	ACTGCACTCTGTAAGATGGGGT	GCGTAATACGACTCACTATAGGTGTGCAAGGAACACATGA	GCGTAATACGACTCACTATAGGGCACAAACTGGGGGTTG
Nr:0231	PRKCB1	NM_002738.2	CGATTCTGAGGGACACATCAA	AGCTCTTGACTTCGGGTTTTAAA	GCGTAATACGACTCACTATAGGGATTGCCGATTTTGGC	GCGTAATACGACTCACTATAGGAATTCAGAGTTAACAAAGGAAAATC
Nr:0232	PRKCG	NM_002739.1	CTTTGGCATGTGTAAGGAGAACG	ACATGACGGGCACAGGCA	GCGTAATACGACTCACTATAGGTCTTCCCCGGGACGA	GCGTAATACGACTCACTATAGGCTGGGCTGGTGGGGC
Nr:0233	PRKCI	NM_002740.1	CGGCATGTGTAAGGAAGGATT	AGACACATTCTTCTGCAGACATCA	GCGTAATACGACTCACTATAGGACGGCCAGGAGATACAAC	GCGTAATACGACTCACTATAGGAAAGAGGATTGATATACTCAAAACC
Nr:0234	PKN1	NM_002741.1	GGACAATTTGCTCCTGGACA	GGCCACGAAGTCGAAGTCC	GCGTAATACGACTCACTATAGGCCGAGGGCTACGTCAA	GCGTAATACGACTCACTATAGGAGGAAGGCTGCCTGC
Nr:0235	PRKD1	NM_002742.1	GCTAGCCTCAGCTGATCCTTT	AGAGGATGCTGACACGCTCA	GCGTAATACGACTCACTATAGGTCCTCAGGTGAAACTTTGTG	GCGTAATACGACTCACTATAGGCCGAGGGCTTTCATTTC
Nr:0236	PRKCZ	NM_002744.2	AGACTACGGCATGTGCAAGG	GACTCCTCGGTGGACAGCA	GCGTAATACGACTCACTATAGGAAGGCCTGGGCCCTG	GCGTAATACGACTCACTATAGGATAATGGGTTGATATACTCAAAGC
Nr:0237	MAPK4	NM_002747.2	CAAGGACTCGCACAGCAGC	TCGGGCTTGGTGCAGAGC	GCGTAATACGACTCACTATAGGTCCGAGCGCTTCCTAG	GCGTAATACGACTCACTATAGGTTCAGGGCGCGGGAG
Nr:0238	MAPK6	NM_002748.2	GATTCCTTTATTGCAGGAACTATTCA	GTTCAGATGTTTCAGAATGCTGC	GCGTAATACGACTCACTATAGGGCTTAGTTCCCAGCATGAG	GCGTAATACGACTCACTATAGGTGTATGTTTGATGAGGAATTTG
Nr:0239	MAPK11	NM_002751.4	GATCCTGGATTTCGGGCTG	ACTGCTCAATCTCCAGGCTG	GCGTAATACGACTCACTATAGGGCGCGCCAGGCGGAC	GCGTAATACGACTCACTATAGGCCAGGTGGCTTCGGT
Nr:0240	MAPK13	NM_002754.3	TCTGGATTTTGGGCTGGC	ACAGCTTCATGCCACTCCG	GCGTAATACGACTCACTATAGGGCGACATGCAGACGC	GCGTAATACGACTCACTATAGGGCGCCGTGAGTCCTT
Nr:0241	MAP2K1	NM_002755.2	CAACATCCTAGTCAACTCCCGT	AGACGCCAGCAGCATGGG	GCGTAATACGACTCACTATAGGGGGGAGATCAAGCTCTGT	GCGTAATACGACTCACTATAGGTTGGTGTGCTGGGCTG
Nr:0242	EIF2AK2	NM_002759.1	GTTCAAGGTCAAAGACTAAGTGCC	GTGTGTCGTTCATTTTTCTCTGG	GCGTAATACGACTCACTATAGGTTTTCATCCAAATGGAATTC	GCGTAATACGACTCACTATAGGGCTTTTCTTCCACACAGTCA
Nr:0243	PRKY	NM_002760.1	GGTGATGAGCATTCCCGA	ACATCATTCGCCCCGTTT	GCGTAATACGACTCACTATAGGCGTCATCCGCCGGAA	GCGTAATACGACTCACTATAGGTTACATGGAAATCCAAATGTCT
Nr:0244	PSD	NM_002779.2	TCGTGCCAGTGACTACAGCA	AGGCTCTGAGCTGTGACGC	GCGTAATACGACTCACTATAGGAGAGGCCCCACGTCTT	GCGTAATACGACTCACTATAGGTGAGCCCGGGGCTGG
Nr:0245	PTPN1	NM_002827.2	CAAGAGGAAAGACCCTTCTTCC	TGTGTTGCTGTTGAACAGGAA	GCGTAATACGACTCACTATAGGGTTGATATCAAGAAAGTGCTGTT	GCGTAATACGACTCACTATAGGCCTGTAGCAGAGGTAAGCG
Nr:0246	PTPN3	NM_002829.2	CTGCCGCATACCTGTGCA	ACTAGGATCCAGCATTTGGACTAA	GCGTAATACGACTCACTATAGGCAGTTTTGGCAGGTTGTCT	GCGTAATACGACTCACTATAGGACCTTCTTCATACACACGAAGA
Nr:0247	PTPN4	NM_002830.2	AGGGCCATTACCACACACTTG	GTTAAGGGTTTAACAAAGCCTTCTTC	GCGTAATACGACTCACTATAGGTACAGATTTTTGGCAGATGAC	GCGTAATACGACTCACTATAGGATAAACTTTCAAAATAGCTTCACATA
Nr:0248	PTPN9	NM_002833.2	AGTCTTGGTGATTGTCATGACCA	TCTCCACGGCCAGCAGGT	GCGTAATACGACTCACTATAGGCCCGCTTTGAGGAAGG	GCGTAATACGACTCACTATAGGTTTGGCCAGAGGATACCA
Nr:0249	PTPN12	NM_002835.2	GTGGATCATGATAACACTTCACCA	TGTCCATTCTGAAGGTGGATCT	GCGTAATACGACTCACTATAGGCTCTTCAGAACACCCCTCA	GCGTAATACGACTCACTATAGGCTTGGTCCTTTGGGTTTT
Nr:0250	PTPRH	NM_002842.1	GCTGACCAACTGCATGGAG	ACTTAGACCTCCAACTTGTGGGC	GCGTAATACGACTCACTATAGGGCCGGCCGGGTGAAG	GCGTAATACGACTCACTATAGGCTGGATGGCGGCCAC
Nr:0251	PTPRJ	NM_002843.2	GACTAAATGTGTTGAACAGGGAAGA	AGGCGATGTAACCATTGGTCT	GCGTAATACGACTCACTATAGGACCAAATGTGAGGAGTATTGG	GCGTAATACGACTCACTATAGGTTCCAAATGTGGTCACGG
Nr:0252	PTPRK	NM_002844.2	ACCAGCTGCTTTCATCGTCA	AGATGATTCCAGGTACTCCAAAGC	GCGTAATACGACTCACTATAGGCACAATACCCTCTGCCAA	GCGTAATACGACTCACTATAGGTACATCATAGCAGAAACGGTATT
Nr:0253	PTPRM	NM_002845.2	GCCTTCAGCTTTTATAGTCACCC	AGCCAGAATTCAAGTATTCCAGG	GCGTAATACGACTCACTATAGGAGCATCCTTTGCCAAACA	GCGTAATACGACTCACTATAGGGCCACCTCGTAGCAGAA
Nr:0254	PTPRN	NM_002846.2	CGCTGTCCCATACCATCG	CAGGGCCTTGAGGATGGC	GCGTAATACGACTCACTATAGGCAGACTTCTGGCAGATGG	GCGTAATACGACTCACTATAGGATTCACTTCCTCCGCCA
Nr:0255	PTPRZ1	NM_002851.1	ACTGGTGGTTATGATTCCTGATG	ACTAAAGACTCTAAGCTCTCAGCTATATTTCC	GCGTAATACGACTCACTATAGGGCCAAAACATGGCAGAA	GCGTAATACGACTCACTATAGGATCAGGCAATGCTGCA
Nr:0256	RAB2	NM_002865.1	CGACACAGGTGTTGGTAAATCA	AGCCTGCTGTCCTCCCTG	GCGTAATACGACTCACTATAGGTGCTTATTGCTACAGTTTACAGAC	GCGTAATACGACTCACTATAGGATTGCCTGCATGTGTTGC
Nr:0257	RAB3A	NM_002866.2	GTTCAAGATTCTCATCATCGGC	TGGCACCTGCTGGTCACT	GCGTAATACGACTCACTATAGGAACAGCAGCGTGGGC	GCGTAATACGACTCACTATAGGGAGCTGTGGGCCCTG
Nr:0258	RAB3B	NM_002867.2	AACTGCTTATCATTGGCAACAGC	AGCATGAGCAGTTCTGCTGC	GCGTAATACGACTCACTATAGGAGTGTTGGCAAGACCTCC	GCGTAATACGACTCACTATAGGAGCAGCGGTGGGGTG
Nr:0259	RAB5B	NM_002868.1	TTTGCCAGTTCAAATTGGTCC	AGTTGCTACAACACTGGCTCTTG	GCGTAATACGACTCACTATAGGTGCTGGGAGAATCTGCA	GCGTAATACGACTCACTATAGGTTCTGCTGGGACTGTTCA
Nr:0260	RAB6A	NM_002869.2	TCCGCTGAGGAAATTCAAGC	AGCAGGAACAGCCTCCTTCA	GCGTAATACGACTCACTATAGGTGGTGTTCCTGGGGG	GCGTAATACGACTCACTATAGGCTGACTGGTTGCTCCTGA
Nr:0261	RAB13	NM_002870.1	CTACGACCACCTCTTCAAGTTGC	AGCCCAGGGAGCACTTGT	GCGTAATACGACTCACTATAGGTGCTGATCGGGGACTC	GCGTAATACGACTCACTATAGGTGGTGTTCTTCTTGTCACAA
Nr:0262	RAC2	NM_002872.3	GGACACGATGCAGGCCAT	ATGGCCTCGTCGAACACG	GCGTAATACGACTCACTATAGGCAAGTGTGTGGTGGTGGG	GCGTAATACGACTCACTATAGGGTTTTCAGGCCTCTCTGG
Nr:0263	RAF1	NM_002880.1	CAGACGGCTCAGGGAATG	ACGTGGTCAGCGTGCAAG	GCGTAATACGACTCACTATAGGGACTATTTGCATGCAAAGAAC	GCGTAATACGACTCACTATAGGCATTGATATCCTCAGTGTGGG
Nr:0264	RALB	NM_002881.1	AGCTCCTTGGCCCTCCAC	ACTTTTCTTGTTCTTGCTGCTTTTC	GCGTAATACGACTCACTATAGGAAGGTGATCATGGTTGGC	GCGTAATACGACTCACTATAGGTTGCCATTCTTGTCTTTGTT
Nr:0265	RANGAP1	NM_002883.1	AGAAGAGGAGGAGGAGGAGGA	AGACCTTGTACAGCGTCTGCA	GCGTAATACGACTCACTATAGGAGAAGAGCCTCAGCAGCG	GCGTAATACGACTCACTATAGGGCAGACTGTGGCGGG
Nr:0266	RAP1A	NM_002884.1	TTGGAAGAGTCAGCAGAAGATCG	AGAGCAGCAGACATGATTTCTTTT	GCGTAATACGACTCACTATAGGTCAGTATTTAAACACATCACATCAT	GCGTAATACGACTCACTATAGGTAGGCTTCTTCTTTTCCACTG
Nr:0267	RAP1GA1	NM_002885.1	AACAACCCCGACCTGGCC	TGGGGCATGTGCTGCTCA	GCGTAATACGACTCACTATAGGAAGGCGGCTGGAATATC	GCGTAATACGACTCACTATAGGGATGCTTCCAGCTGGATC
Nr:0268	RCV1	NM_002903.1	GGGGAACAGCAAAAGTGGG	AGGCGTTCTTCATCTTTTCCTT	GCGTAATACGACTCACTATAGGGCCCTGTCCAAGGAGA	GCGTAATACGACTCACTATAGGCACTTTTTGAGGCTCAAACTG
Nr:0269	RDX	NM_002906.2	AGAAGCAGAACGACTTGAAAAGG	ACATTGCTTCAAACTCATCGATACG	GCGTAATACGACTCACTATAGGAGCGTCGAGCTGCTG	GCGTAATACGACTCACTATAGGCTGCTTTGTATTGCCTTGTC
Nr:0270	RGS1	NM_002922.2	GTTAGACAAAATGCCAGGAATGTT	ACTTTAGGCTATTAGCCTGCAGG	GCGTAATACGACTCACTATAGGCTTCTCTGCTAACCCAAAGG	GCGTAATACGACTCACTATAGGTCATTTAGAAGATTTAAGTAAATATCTGA
Nr:0271	RGS2	NM_002923.1	CTGCAGACCCATGGACAAG	TGTAGCATGAGGCTCTGTGG	GCGTAATACGACTCACTATAGGAGCGCAGGCAGTGGC	GCGTAATACGACTCACTATAGGTGATTTGTGGCTTTTTACACA
Nr:0272	RGS10	NM_002925.2	GTCTGCGTGGAACTTCTCAGG	GGCACGTCCTGAGAGGAAA	GCGTAATACGACTCACTATAGGTGGACACCAGAGCATGG	GCGTAATACGACTCACTATAGGTTCCTTTGCTTCTTAAAGCTG
Nr:0273	RGS12	NM_002926.1	TTAATTTGGACGAAGCAGAGGA	AGAACCTGGAGGTACCTGGTCT	GCGTAATACGACTCACTATAGGGTTTTTTGAGCTTATTTCCAAA	GCGTAATACGACTCACTATAGGGGAAGGTCCTGGCACTT
Nr:0274	RGS16	NM_002928.1	ACCTGCCTGGAGAGAGCC	AGGCTGCAGCTGGACAGA	GCGTAATACGACTCACTATAGGAAAGAGTTCAAGACACGTCTGG	GCGTAATACGACTCACTATAGGGTGGCAGAGGCGGCT
Nr:0275	GRK1	NM_002929.1	CAGGGCGAGGAGTACGACT	AGGAAACCAGACACATCCCTG	GCGTAATACGACTCACTATAGGTCTCCGTGGACTACTTTGC	GCGTAATACGACTCACTATAGGACTTGGACGAGGAGCTGG
Nr:0276	RIT2	NM_002930.1	CAGAGAGTACAAGGTGGTAATGCTG	CTCTTCTTCTTCAAAGAACCTTTGAG	GCGTAATACGACTCACTATAGGGGAGCAGGGGGAGTTG	GCGTAATACGACTCACTATAGGCTTCTTCCACAGGCTGTCT
Nr:0277	ROS1	NM_002944.2	TGGGAGATTTTAACTCTTGGTCAT	TCAGACCCATCTCCATATCCA	GCGTAATACGACTCACTATAGGCAGCCTTATCCAGCTCATT	GCGTAATACGACTCACTATAGGCTGTGAGTGAGACAGGCATAG
Nr:0278	RPS6KA1	NM_002953.2	GAAGCCCAGCAACATCCTG	ACAGGGTGGTGGATGGCA	GCGTAATACGACTCACTATAGGTATGTGGACGAGTCCGG	GCGTAATACGACTCACTATAGGACTTCCTCACTCGCCG
Nr:0279	RYK	NM_002958.1	GGTGATATTGCCTTACATGAATTGG	CCCCAGGGCTGCATGAAA	GCGTAATACGACTCACTATAGGGGGAATCTTAAATTGTTTTTACG	GCGTAATACGACTCACTATAGGCTCTGTTAGGCACTGTACCAG
Nr:0280	MAPK12	NM_002969.2	CAGGCAGGCAGACAGTGAG	ACAGAGGCGTCTCCTTGGA	GCGTAATACGACTCACTATAGGATGACTGGGTACGTGGTGA	GCGTAATACGACTCACTATAGGGACCCTGGCCCCCAG
Nr:0281	MAP2K4	NM_003010.2	GGCAAAATCACTTTAGCAACTGTG	TCGACATACATGGGAGAGCTG	GCGTAATACGACTCACTATAGGAAAGCACTAAACCACTTAAAAGAA	GCGTAATACGACTCACTATAGGGGAGTAGCTGGCATTTGAT
Nr:0282	SH3BP2	NM_003023.2	AGCTGAAGAGGACCCCCC	CTAGGCCCAGTGTAGCCGT	GCGTAATACGACTCACTATAGGAAGGGAGGCAGCCATG	GCGTAATACGACTCACTATAGGAGGGGTGCCGCAGCA
Nr:0283	ITSN1	NM_003024.1	TCTAGTAAAATTACCCACCGACCC	ACGGCTCATCAAACAACTGC	GCGTAATACGACTCACTATAGGTTCTGGAGACGAGCCC	GCGTAATACGACTCACTATAGGAGGTCCAAGCGGACC
Nr:0284	SH3GL1	NM_003025.1	CTACAAGAAGAAGCGGCAGG	GGCACAAGCACCTCCACG	GCGTAATACGACTCACTATAGGGCAAGATCCCCGATGA	GCGTAATACGACTCACTATAGGTAGCTGAGCGGGAAGAA
Nr:0285	SH3GL2	NM_003026.1	TCATCTAAAGAAGTTGGAGGGTCG	TGGGGCAGGGCAACCAGA	GCGTAATACGACTCACTATAGGACGCCTGGATTTTGATTATAA	GCGTAATACGACTCACTATAGGATTTCCACATAATTGATGGGG
Nr:0286	SH3GL3	NM_003027.2	AGATTTAAAAGAGATCGGGCATCA	ACTGAGGTAAAGGCACGATCAC	GCGTAATACGACTCACTATAGGCCTGAAAAAGCTGGAAGG	GCGTAATACGACTCACTATAGGTTCCACGTAATTAATGGGG
Nr:0287	SHB	NM_003028.1	GGACTCGGAGAGCACAGTCA	GTCCTCACAGCCACGGGA	GCGTAATACGACTCACTATAGGGCCCCCGACTGCGGG	GCGTAATACGACTCACTATAGGTAGAGGAGGGACAAGTGCTC
Nr:0288	SHC1	NM_003029.1	CCAGCCACTTGGGAGCTAC	ACAGTTTCCGCTCCACAGG	GCGTAATACGACTCACTATAGGATTGCCTGTAGGACAGCC	GCGTAATACGACTCACTATAGGTTGCTGTAGACACAGTTCGC
Nr:0289	SNTA1	NM_003098.2	ACCCTGGCCCTGCTAACTG	GGTGACTTTGGCCGACAG	GCGTAATACGACTCACTATAGGAAAAGGAACTGCTCCTCTACTT	GCGTAATACGACTCACTATAGGGAAGGAGTGGATGATGAAGA
Nr:0290	SPTA1	NM_003126.1	CAAATACAGCACCATTGGATTG	AGATTTTCTACGATCCACGAGGA	GCGTAATACGACTCACTATAGGGCTCAGCAGTGGGACC	GCGTAATACGACTCACTATAGGGCTGCTTATTAGTTGCCAAA
Nr:0291	SPTAN1	NM_003127.1	GAGGCCCTCATCCTGGAC	AGTTCACGAAAAGCGAGCG	GCGTAATACGACTCACTATAGGAACAAGTACACGGAGCACA	GCGTAATACGACTCACTATAGGGGTGAACTCCACGTAGTCG
Nr:0292	SRI	NM_003130.1	GGTACTACCCAGGCGGGTAT	CACTCATGACACATTGAATGAAATC	GCGTAATACGACTCACTATAGGGGAGGGGCTCCCGGA	GCGTAATACGACTCACTATAGGATCATATGGGAAATTCACAACA
Nr:0293	SRPK1	NM_003137.2	TGAAGATGAACAAGAGCAAGAACA	AGGAGTTAAGCCAAGGGTGC	GCGTAATACGACTCACTATAGGTAACGGACCACTGGACAA	GCGTAATACGACTCACTATAGGCGGAGACACTCGGCG
Nr:0294	SRPK2	NM_003138.1	CAGAAGCAGAACGGTTTCAGC	AGAATTCAACCAAGGATGCCG	GCGTAATACGACTCACTATAGGCTCCAGTACTGGGGATTTG	GCGTAATACGACTCACTATAGGACATTCGCCAGCTGAGG
Nr:0295	STAC	NM_003149.1	TCCCTGGCCCAGAGGACA	GTTTTCTAGTACATCAAGGGGGATG	GCGTAATACGACTCACTATAGGAAGAAGGGCAGCTCCG	GCGTAATACGACTCACTATAGGAGGCCTTTCTTTTTTCCAC
Nr:0296	STAT4	NM_003151.2	CTTTTGGACATGGCTTGAAGC	TCAGCAGAATAAGGAGACTTCATTG	GCGTAATACGACTCACTATAGGAATATTGGATCTAATTAAGAAACACAT	GCGTAATACGACTCACTATAGGCAGTTTCAATTGTTGTGGGA
Nr:0297	STAT5A	NM_003152.2	TTTGTGAATAAGCAACAGGCC	GAGCCTCTGGCAGAGGTGA	GCGTAATACGACTCACTATAGGCACGACCTGCTCATCAAC	GCGTAATACGACTCACTATAGGAAAGACCGGCAGGGG
Nr:0298	STAT6	NM_003153.3	GACCGTGGAAAGGGACCA	ACCAACTGGGGTTGGCCC	GCGTAATACGACTCACTATAGGACCACTTCCTACCCCAGA	GCGTAATACGACTCACTATAGGTTAGGTCCATGTGGGACA
Nr:0299	STIM1	NM_003156.2	TCCCTTGTCCATGCAGTCC	TTTGAGAGGAAACTTCTTCCGG	GCGTAATACGACTCACTATAGGCCTAGCCTGCAGAGCAG	GCGTAATACGACTCACTATAGGCCTGGGCTGGAGTCTG
Nr:0300	NEK4	NM_003157.1	GGCCAGGAAAACCCCAGG	AAAAATTTCAACTGGCGAGCT	GCGTAATACGACTCACTATAGGAAGAAGACCAGCCCTTGC	GCGTAATACGACTCACTATAGGTTCACACTGTAAGTTGTATACTTTTCA
Nr:0301	STK6	NM_003600.1	CAGAGTCTACCTAATTCTGGAATATGCA	AGACTGTTTGCTAGCTGATTCTTTG	GCGTAATACGACTCACTATAGGCCACTTGGAACAGTTTATAGAGA	GCGTAATACGACTCACTATAGGTTTTGGCAATTTGATGGTT
Nr:0302	CDKL5	NM_003159.1	CCAAAGCCAGCCATTAAAATC	TTGCCCGTCAGTGCCGCA	GCGTAATACGACTCACTATAGGACTGCGCAAGTTGTTACATC	GCGTAATACGACTCACTATAGGTTCTCATGGTATGTCAGGAGC
Nr:0303	AURKC	NM_003160.1	CATGATGCACGCCGGGTG	AGGAAGCCATCTGAGCACAG	GCGTAATACGACTCACTATAGGTACCTGATTCTGGAATATGCTC	GCGTAATACGACTCACTATAGGGGAGGCAGCACCCTT
Nr:0304	RPS6KB1	NM_003161.1	GCTGCTGAAAAGAAATGCTGC	AGATTCATACGCAGGTGCTCTG	GCGTAATACGACTCACTATAGGTTCTCGTCTGGGAGCTG	GCGTAATACGACTCACTATAGGGCCGTTTGGAGATCATG
Nr:0305	STX5A	NM_003164.1	CACCTGCAGACCCACTCC	AGCAAGGAAGACCACAAAGATG	GCGTAATACGACTCACTATAGGAACACCATTGTGGTCTCCT	GCGTAATACGACTCACTATAGGATGAAGAAGACAATGAGGATGA
Nr:0306	STXBP1	NM_003165.1	AATCCGCATCATCCTTCTCTACA	ACTCCATTGTTGGAGCCTGA	GCGTAATACGACTCACTATAGGTCTTTTTGAAGAATGGCATC	GCGTAATACGACTCACTATAGGTCCTCAAAAGATACCCTAGAGG
Nr:0307	SYK	NM_003177.2	GATATGCGAGGCCGAGTCC	AGTTCACCACGTCATAGTAGTAATTGC	GCGTAATACGACTCACTATAGGTGGATGCTAGTTATGGAGATG	GCGTAATACGACTCACTATAGGGCAGCCGCAGTTCCA
Nr:0308	SYN2	NM_003178.2	GGTCAAAGTGGAAAACCACTACG	AGAAGCTTGGACTTGTTTTGGC	GCGTAATACGACTCACTATAGGACTTCCAGGACATTGCCA	GCGTAATACGACTCACTATAGGCCTACTGCAATGCCATTACA
Nr:0309	SYT5	NM_003180.1	GTGCTGGTCATGGCGGTG	AGCGAGTGCCACTGGGCA	GCGTAATACGACTCACTATAGGTACGACTTCGACCGCTT	GCGTAATACGACTCACTATAGGATGGGCCGCCGCGGG
Nr:0310	TEC	NM_003215.1	CACCCAGCAGAAACCAATATACA	ACTAGTTCATCTATTGTGCGCAGC	GCGTAATACGACTCACTATAGGTTGTTACTGAGTTCATGGAAAGG	GCGTAATACGACTCACTATAGGAGATCTTCGAAAGAAGGCC
Nr:0311	ARFRP1	NM_003224.1	ACGCTGCTGTCGGGCTTG	GGTGCACATTCCGCACGA	GCGTAATACGACTCACTATAGGTACAAGTACATGTTTCAGAAGGAC	GCGTAATACGACTCACTATAGGCACACTTCACCATCCACTCG
Nr:0312	TGFBR2	NM_003242.3	AGGCCCAAGATGCCCATC	TGGTAGTGTTTAGGGAGCCG	GCGTAATACGACTCACTATAGGGTGCACAGGGACCTCAA	GCGTAATACGACTCACTATAGGTCTTCAGGAATCTTCTCCTCC
Nr:0313	TIAM1	NM_003253.1	AATCCTGCGTGATAAGCACAG	AGATCTCAGTGTTCAGTTTCCTGG	GCGTAATACGACTCACTATAGGAAGACAGCTCCTCAAAACCG	GCGTAATACGACTCACTATAGGAGGGGGCAAAGTCTTCA
Nr:0314	TNNC2	NM_003279.1	TGGTGGAGTGCAAAGGAGG	AGTCTCCCACACCCTAGGGA	GCGTAATACGACTCACTATAGGCGACCTGCAACAGAGGA	GCGTAATACGACTCACTATAGGCACGCGATCTTGGTAGAG
Nr:0315	TNNC1	NM_003280.1	TGTGAGCCGCCAGCATGG	AACCCCAGGACTCAGCTGG	GCGTAATACGACTCACTATAGGATGACATCTACAAGGCTGCG	GCGTAATACGACTCACTATAGGAGTTGGAGGCTGGGC
Nr:0316	PHLDA2	NM_003311.2	GCGCTCGGCACGACATGA	CGCGCACGGGAAGTTCTT	GCGTAATACGACTCACTATAGGAATCCCCCGACGAGG	GCGTAATACGACTCACTATAGGCTGCTGCAGGGCTGG
Nr:0317	TTK	NM_003318.2	TGATTTTGGGATTGCAAACC	TTCAAAAGTCTTGGAGGATGAAGA	GCGTAATACGACTCACTATAGGAAATGCAACCAGATACAACAA	GCGTAATACGACTCACTATAGGATTATGACTTTCACCACCACTATAG
Nr:0318	TXK	NM_003328.1	TTATGGAGTCTGTATACAGCGGAA	ACCAGGTTTCCGCAATCTC	GCGTAATACGACTCACTATAGGGCCCCTTTACATTGTGACA	GCGTAATACGACTCACTATAGGTGTGACAGCCCGCAG
Nr:0319	TYK2	NM_003331.1	CTGCTCTTCGCCCAGCAG	AGCACACGCTGAACACTGAA	GCGTAATACGACTCACTATAGGATCTGCGAGGGCATGG	GCGTAATACGACTCACTATAGGGGGGCCTGGCCTTGG
Nr:0320	UBE1L	NM_003335.1	CAGCAACTTCCATGTGGACTT	ACAGCTCATAGTGCAGAGGTGG	GCGTAATACGACTCACTATAGGTGTGGTAGCGGCAGC	GCGTAATACGACTCACTATAGGGAAGGCAGTGTCCTCGTC
Nr:0321	UBE2A	NM_003336.1	CCTCCCCTTCTCCTGCTTC	TGGCCAGCTTCTTTAAACTGTACC	GCGTAATACGACTCACTATAGGTCCAGCCTCTTCGGC	GCGTAATACGACTCACTATAGGCGGGGTCAACAATCACG
Nr:0322	UBE2B	NM_003337.1	GGGTTGTTTGTCAGTCTCGG	GAATCATTCCAGCTTTGTTCAAC	GCGTAATACGACTCACTATAGGCGGCGGCGGCGGCGG	GCGTAATACGACTCACTATAGGAATGGCCGAAACTCTTTTC
Nr:0323	UBE2D1	NM_003338.2	CTGACCCATGGCGCTGAA	CATTGCATATTTCTGAGTCCATTCT	GCGTAATACGACTCACTATAGGGAGGATTCAGAAAGAATTGAGTG	GCGTAATACGACTCACTATAGGCTTGCATGTCTGTTGTATTTTTC
Nr:0324	UBE2D2	NM_003339.1	ACCGCATCACACCATGGC	TTACATCGCATACTTCTGAGTCCA	GCGTAATACGACTCACTATAGGTCTGAAGAGAATCCACAAGG	GCGTAATACGACTCACTATAGGTTCCCGAGCTATTCTGTTG
Nr:0325	UBE2E1	NM_003341.2	GGGGGTTCGCTATGTCGG	TGTAGCGTATCTCTTGGTCCACT	GCGTAATACGACTCACTATAGGATGACGATTCGAGGGC	GCGTAATACGACTCACTATAGGGTCTGGCCATTCTGTCATG
Nr:0326	UBE2G1	NM_003342.2	GAGGATGACGGAGCTGCA	ACTCAAAAGCAGTCTCTTGGCTT	GCGTAATACGACTCACTATAGGGTCGGCACTGCTACTGC	GCGTAATACGACTCACTATAGGTTTCTTACACAGCGGGC
Nr:0327	UBE2G2	NM_003343.2	ACCGCGCTCAAGAGGCTG	AGAATGCTGAGCTGCTTGGC	GCGTAATACGACTCACTATAGGATGGCCGAGTACAAACAAT	GCGTAATACGACTCACTATAGGGGTGTGTGCGCGCCT
Nr:0328	UBE2H	NM_003344.1	GCGGCGACACCATGTCAT	TCTACTACAACTCCATATCCTGGGC	GCGTAATACGACTCACTATAGGCTCCCAGTCCGGGCA	GCGTAATACGACTCACTATAGGCTCATCTTCGGAAAAGTCAG
Nr:0329	UBE2L3	NM_003347.1	GCCAGCAGGAGGCTGATG	AGTAACTGCCACAAGCGAACG	GCGTAATACGACTCACTATAGGAAGGAGCTTGAAGAAATCCG	GCGTAATACGACTCACTATAGGCCAGGCGGTGGCACG
Nr:0330	UBE2N	NM_003348.1	AGACGAGACCAGAGGCCG	AGACTGTGTCCATTAAATGCAAACA	GCGTAATACGACTCACTATAGGAACTCGGGTTCTGACAAGA	GCGTAATACGACTCACTATAGGAAGAGGAGGAAGTCTTGGC
Nr:0331	UBE2V2	NM_003350.2	CTGCAGGAGAAGATGGCG	TCTTACAAATGTCCAGGTCATGTTT	GCGTAATACGACTCACTATAGGGTCTCCACAGGAGTTAAAGTTCC	GCGTAATACGACTCACTATAGGACCAGCTGGAATTCTTTTACTT
Nr:0332	USP4	NM_003363.1	CATGTTGCAGCCTCAGAAGA	AGTTGGTGTCCATGCTGCA	GCGTAATACGACTCACTATAGGAGAAGAAGACCACAGTGGC	GCGTAATACGACTCACTATAGGAGCCTCATCATCCCCA
Nr:0333	VASP	NM_003370.1	TGGCCGCAGCTATTGCTG	AGAACCCCGCTTCCTCAG	GCGTAATACGACTCACTATAGGGAGCCAAACTCAGGAAAGTC	GCGTAATACGACTCACTATAGGCTCCTGGACGAAGGCTT
Nr:0334	VAV2	NM_003371.1	AGGCAGCAGACGGACAACC	ACTGGATGCCCTCCTCTTCT	GCGTAATACGACTCACTATAGGTGCTCAAGTCCCACGC	GCGTAATACGACTCACTATAGGACGTACGTTGAAGGAAACC
Nr:0335	VIL2	NM_003379.3	CGCCTAGAGGCTGACCGT	AGGGCCTCGAACTCGTCG	GCGTAATACGACTCACTATAGGATGGCTGCACTGCGG	GCGTAATACGACTCACTATAGGATGCGCTGCTTGGTG
Nr:0336	VRK1	NM_003384.1	TTATGGCCTTGCTTATCGGTAC	ACTTCTGGACTCTCTTTCTGGTTCT	GCGTAATACGACTCACTATAGGTGCCCAGAAGGAGTTCA	GCGTAATACGACTCACTATAGGTGAACGGGTCTGTATGGC
Nr:0337	VSNL1	NM_003385.2	TGCGCAGCGCTGTAACTG	TCTGGATGTCGCACTGCA	GCGTAATACGACTCACTATAGGCAGGATGGGGAAGCAG	GCGTAATACGACTCACTATAGGGAAGTAATACAATGGAAGGGTCG
Nr:0338	WASPIP	NM_003387.2	GCCTCCTCTGCCTCCAAG	GAGTGGTGGAGCACCCCT	GCGTAATACGACTCACTATAGGTTCCAGCGGCAATGA	GCGTAATACGACTCACTATAGGTTCTCTTCGGTTGGATCC
Nr:0339	WEE1	NM_003390.2	AGACGAAGATGATTGGGCATC	GTATATAGTAAGGCTGACAGAGCGGT	GCGTAATACGACTCACTATAGGCAACAAAGTTATGTTTAAAATAGGTG	GCGTAATACGACTCACTATAGGTCATTTTCTTTCCAATAAGTCG
Nr:0340	YWHAH	NM_003405.2	GGCCTACAAGAATGTGGTTGG	AGTTGCCTTCTCCTGCTTCTTC	GCGTAATACGACTCACTATAGGTGCCAGGCGATCTTCC	GCGTAATACGACTCACTATAGGATCCTGCTGGTCGCTC
Nr:0341	PTP4A1	NM_003463.2	TTAACATGGCTCGAATGAACCG	GCAACAGTTGTTTCTATGACCGT	GCGTAATACGACTCACTATAGGCCCAGCTCCTGTGGAA	GCGTAATACGACTCACTATAGGTGGAATCTTTGAAACGCA
Nr:0342	USP7	NM_003470.1	TAGGGAAGAGGAAATAACACTATATCCA	AATGGCCTTTTCAAGGTAAGTGT	GCGTAATACGACTCACTATAGGGACAAGCATGGGTGTGTC	GCGTAATACGACTCACTATAGGAGCGACTCCTCTTTGGG
Nr:0343	STAM	NM_003473.2	TCTCATTGATGAAAAGCTGGAAG	AGCAGAGCCTTCTGAGAATATGG	GCGTAATACGACTCACTATAGGATATTGATAGAAAACATTCAGAACTCT	GCGTAATACGACTCACTATAGGTTGCTGTGGCTGAGGTG
Nr:0344	RASSF7	NM_003475.2	CACGCCTGCAGGCACTAA	CTGCCAGAGGACACCACTCT	GCGTAATACGACTCACTATAGGGTGCGGCCACTGCTG	GCGTAATACGACTCACTATAGGGGGGCAGGAGCTGCT
Nr:0345	USP5	NM_003481.1	CATCATCCAGCTGGTGGAG	AGCTGGCCACTCTCTGGTAGA	GCGTAATACGACTCACTATAGGATGGGATTCCCTATGGACG	GCGTAATACGACTCACTATAGGAGTAGATGTAGCCCAGGTCC
Nr:0346	DYSF	NM_003494.2	GCAAGTCTGTACCATTGCCAA	AGCTGAAGGGCTTCACCAG	GCGTAATACGACTCACTATAGGGAAGGATGCCTTCTGGAG	GCGTAATACGACTCACTATAGGCTTCATGGCAGCATAGTTCG
Nr:0347	AXIN1	NM_003502.1	GAACTCCAGACCCTTGTCCC	AGTCCACCTTCTCCACTTTGC	GCGTAATACGACTCACTATAGGTTGAGCACCCCTGGG	GCGTAATACGACTCACTATAGGCGATGATCTTCTCCTCAAAGA
Nr:0348	CDC7	NM_003503.2	TACACCAGGATTCAGAGCACC	AATGGATGCAACAAAGCTTCTT	GCGTAATACGACTCACTATAGGAGAGGTCTTGACAAAGTGCC	GCGTAATACGACTCACTATAGGCTGCTGTTATTCTTGAAGCTG
Nr:0349	PIP5K1A	NM_003557.1	CATGGAATCCATCCAGGGA	TGGGTGAACTCTGACTCTGCA	GCGTAATACGACTCACTATAGGGAGGCTCGACGGGGT	GCGTAATACGACTCACTATAGGACTTCAAGCTTTTCCAAGGT
Nr:0350	PIP5K1B	NM_003558.1	TGGGCATTATTGACATTCTGC	AGACGTCAAGCACAGAAGCAT	GCGTAATACGACTCACTATAGGAATCATATAGGTTAATGAAGAAGTTAGAA	GCGTAATACGACTCACTATAGGTGTCATCCTGCACTTCCA
Nr:0351	PIP5K2B	NM_003559.2	CAAGGGTTCTACGGTTGCC	ACGTCAGGATGTTGGACATAAAC	GCGTAATACGACTCACTATAGGAGAGAAGCGAGCGACAA	GCGTAATACGACTCACTATAGGTCGTTGAAGCGTTTGGA
Nr:0352	PLA2G6	NM_003560.1	TGTCCGGGAGCCTCGTTT	GGTGAGAGCAGCAGGTGG	GCGTAATACGACTCACTATAGGCAACCAGAACGTTAACCTCA	GCGTAATACGACTCACTATAGGATGAGCTTCTGGAACTCCTC
Nr:0353	ULK1	NM_003565.1	CTGTTCGTGCAGCACGTC	AGGCACAGATGCCAGTCAGC	GCGTAATACGACTCACTATAGGCTGGAGATCGCAGCCC	GCGTAATACGACTCACTATAGGAGCGCCGAGAGTCTCC
Nr:0354	EEA1	NM_003566.1	TGAGAAAGAAGCTAAGTTGCATTCC	TCCTTGCAAGTCATTGAAACATG	GCGTAATACGACTCACTATAGGGAAATAAAAGAAAAGGAAGTAGGAA	GCGTAATACGACTCACTATAGGCATCACAGACACGAACAGG
Nr:0355	BCAR3	NM_003567.1	TCTGAGTAAGATCATCCAGGTGG	AGCTCTGCCTGCTTTACAGGA	GCGTAATACGACTCACTATAGGCGGTGGAACTGAAGGATT	GCGTAATACGACTCACTATAGGGGAGGTTCCAATTTACGC
Nr:0356	ANXA9	NM_003568.1	CAGGAGTGCCTGGCAGTC	ACATGTCTTCAGCCCTGCA	GCGTAATACGACTCACTATAGGTACAAACACAATTTCCAGGTG	GCGTAATACGACTCACTATAGGCAAGGCCAGGAGGGC
Nr:0357	STK24	NM_003576.2	AAAGAACAACCCACCGACG	AGTGGGATGAAGTTCCTCCAC	GCGTAATACGACTCACTATAGGTTGGAAGGAAACTACAGTAAACC	GCGTAATACGACTCACTATAGGCACTTAGAGAGTATCTCTGGAGCC
Nr:0358	NCK2	NM_003581.1	CGTGCTGCATGTGGTCCA	GCCCTGACGAGGTAGAGCTT	GCGTAATACGACTCACTATAGGGACGCTGTACCCCTTCA	GCGTAATACGACTCACTATAGGCTCCCCGTGCTCGCT
Nr:0359	DYRK3	NM_003582.1	TTGACATATGGAGTTTTCGCTG	TCAGTTTTGGCAATACACTGCA	GCGTAATACGACTCACTATAGGCATCCTTGCAGAACTTTTAACA	GCGTAATACGACTCACTATAGGTAGGGGTATACTACCATTGGTTT
Nr:0360	DUSP11	NM_003584.1	ACACGCTGTTAATGGGTTTTTG	ACTGGGTCCATTCCCAACA	GCGTAATACGACTCACTATAGGAAAGAAAATAAAGATAATGATAAACTTATTG	GCGTAATACGACTCACTATAGGGGCTGGATAGGAGAGTCTGG
Nr:0361	DOC2B	NM_003585.1	GATCTCTGTGTGTGACGAGGACA	CGCTCGATGCGCTTGTCC	GCGTAATACGACTCACTATAGGAATTCCGGCACAATGAG	GCGTAATACGACTCACTATAGGTTGTTCTTCAGGCAGTCAA
Nr:0362	DOC2A	NM_003586.1	CAAGCCTTCGCAGAAGAAGC	CAGCTCACTGGTCAGGGTG	GCGTAATACGACTCACTATAGGATTTTAACATCTGCCTCGAGC	GCGTAATACGACTCACTATAGGTGCCAGCGCTCCAGG
Nr:0363	IRS4	NM_003604.1	TTCTCTCTCCCCCAGCCG	ACCGACCTCTTTTGGGAGAG	GCGTAATACGACTCACTATAGGATGTTCTGAACCACCACCT	GCGTAATACGACTCACTATAGGTCGAACTGATTATCACGTCTG
Nr:0364	CDC42BPA	NM_003607.2	AACATTAACAATAAGCGGCGTTAT	GTCAGTGCTCTCCAGGGAGA	GCGTAATACGACTCACTATAGGTCCTTCAGAGTCCCAGAAG	GCGTAATACGACTCACTATAGGGGCTCTTGGTTTTTCGG
Nr:0365	RGS5	NM_003617.1	GGCTCTGCTGTTAAGAAGTTGTACTT	ACTCCTGATAAAACTCAGAGCGC	GCGTAATACGACTCACTATAGGAAAGCGGAGGAGCTAAGC	GCGTAATACGACTCACTATAGGACAAAGCGAGGCAGAGA
Nr:0366	MAP4K3	NM_003618.2	CTATTAGAATGGGTTGAACCAATGC	AGTAACTGTTTTCATGACCCGC	GCGTAATACGACTCACTATAGGAGAAATTTATGTTAATTAAGCACATAGA	GCGTAATACGACTCACTATAGGCAGGATGTACAAATTGCTATTTG
Nr:0367	PPM1D	NM_003620.2	CTGTGTGATGACTCCTTCCCC	GCAAACACAAACAGTTTTCCTGT	GCGTAATACGACTCACTATAGGATGTTCTACACCACCAGTCAA	GCGTAATACGACTCACTATAGGGTTGATGAAGTAAAGGATTTCCA
Nr:0368	PPFIA2	NM_003625.2	CCGTGTCCATTTAAAAATGGTG	ACATGAGTATGTGCGAACAGTGG	GCGTAATACGACTCACTATAGGGATAGTTTCCATCGAACAAGTT	GCGTAATACGACTCACTATAGGAGTTGTCTAACCTCTGCAGTCTT
Nr:0369	PIK3R3	NM_003629.1	ATTGAAATCACGTCTGGGTGA	TCTGCAAAGCGAGGGCAT	GCGTAATACGACTCACTATAGGGATTCATGATAGCAAAATGCG	GCGTAATACGACTCACTATAGGCTGTGCATGAACAGGGTAG
Nr:0370	DGKZ	NM_003646.1	AGCCCAGGAGCACCTCAA	TGGTCCTCCCGCTGGATC	GCGTAATACGACTCACTATAGGCTATGTGACTGAGATCGCACA	GCGTAATACGACTCACTATAGGATCTGGTAGTGCTGCCG
Nr:0371	DGKE	NM_003647.1	CTATTTTTCTGTTGGACCTGATGC	TCAGTCGCCTTTATATCTTCTTGATC	GCGTAATACGACTCACTATAGGTCTCATGGCTCTCAATTTTC	GCGTAATACGACTCACTATAGGCGAAGTACTAGAGATGTCATCATCT
Nr:0372	MKNK1	NM_003684	TCTCCACCGCCTGTGGAA	GCAGTGTGGGGGACAGTTC	GCGTAATACGACTCACTATAGGCTCCGGGATACGTGGC	GCGTAATACGACTCACTATAGGTGTGCCCGGCTCCAC
Nr:0373	CAMK1	NM_003656.3	GGTAGTGGAGGTCTTCACGGA	TCCTGTCTTCACCACGGC	GCGTAATACGACTCACTATAGGCCAGGCCACATTCTACG	GCGTAATACGACTCACTATAGGCTGCCTGGGCCAGGG
Nr:0374	PDLIM4	NM_003687.2	AAGCCTGGGATCTCCATATGG	AGACGAGTTCCACCTTGGC	GCGTAATACGACTCACTATAGGACAACCCCCTCGCTTT	GCGTAATACGACTCACTATAGGATTGGGGTACACCGCC
Nr:0375	CASK	NM_003688.1	GAAGAAGTAGTAAAACTGCCAGCATT	AGGAGACAGGGACCCACTG	GCGTAATACGACTCACTATAGGCAAGAGGAAAACACTAGTCTTATTAGG	GCGTAATACGACTCACTATAGGTGGGGCTGTGCACAC
Nr:0376	PRKRA	NM_003690.2	GCCTGACCCTTCCAAGCA	ATACTGCAAAGCATTGTGAGCTG	GCGTAATACGACTCACTATAGGACCAAAGAACCAGCTTAATCC	GCGTAATACGACTCACTATAGGCATCACTTTGTGCATTGCC
Nr:0377	STK16	NM_003691.1	AAGGCTGAAGGACAAAGGCA	TGCTGCTTTTTCAATTTGGG	GCGTAATACGACTCACTATAGGACTTCCTGACCGAGGATCA	GCGTAATACGACTCACTATAGGTAGTATGTTGGCCAGGAGC
Nr:0378	RGS20	NM_003702.2	GGGTCCAACGCATGCTGC	TGCTTCAATAGATTTCTCCGATAAG	GCGTAATACGACTCACTATAGGTTCTGCTGGTGCTGCTG	GCGTAATACGACTCACTATAGGGACTGAAGCAAGTCCTTATAGACA
Nr:0379	PLA2G4C	NM_003706.1	GTGAAGAAAACAGGCATTTGCG	TGCCAAGCAGCAACTTCG	GCGTAATACGACTCACTATAGGCTTCAAAGTGGGAATGGG	GCGTAATACGACTCACTATAGGGGCACTATCCTTCGGGT
Nr:0380	VDP	NM_003715.1	GAAATCTTCCCAAACATCTGGC	GATATGATCTAGATCCTTGCCAGG	GCGTAATACGACTCACTATAGGACAAATGAACAGTCTTCAGCA	GCGTAATACGACTCACTATAGGATCTTCACTTTCATCATCCTCA
Nr:0381	TP73L	NM_003722.2	TATCAACCCTCAGCAGCGC	ACTCCCCCTCCTCTTTGATG	GCGTAATACGACTCACTATAGGAACGCCCTCACTCCTACA	GCGTAATACGACTCACTATAGGCGCTGTTGCTTATTGCG
Nr:0382	SCAP1	NM_003726.2	CCCCCACCTGCGAAGAGA	TCTTTCTTCCACTTCAAAGGCA	GCGTAATACGACTCACTATAGGTTCCAAGAAAGAATCCTGC	GCGTAATACGACTCACTATAGGGTGGTGAGATACTCCTTTGGA
Nr:0383	SOCS1	NM_003745.1	AGTCTCCACAGCAGCAGAGC	TCTGGAAGGGGAAGGAGC	GCGTAATACGACTCACTATAGGCCCGACGGCGGCCAG	GCGTAATACGACTCACTATAGGTCAGGTAGTCGCGGAGG
Nr:0384	TNKS	NM_003747.1	TATTCGAGAACACAGAGATGGTGG	AGGTCTTCTGCTCTGCGGC	GCGTAATACGACTCACTATAGGTAATGCTGGCGGCAT	GCGTAATACGACTCACTATAGGTGTTGCGGTCTGGGA
Nr:0385	VAMP4	NM_003762.1	CTCCCCCTCCCAGCTTCT	CAAGTACGGTATTTCATGACTATAAGAATG	GCGTAATACGACTCACTATAGGTACCTCGGCTTCCTACTCC	GCGTAATACGACTCACTATAGGATAATCACTAGCAAAAGGATAGCA
Nr:0386	STX16	NM_003763.1	TACCCAAGAGATCACTCAGCTCTT	TCGAGACTTCACGCCAACG	GCGTAATACGACTCACTATAGGCCACAGGTGCCAGCG	GCGTAATACGACTCACTATAGGAGGACAACAATGAGCACAAT
Nr:0387	STX11	NM_003764.1	GGCGAGGTCATCCACTGC	ACTTGAGGCAGGGACAGCA	GCGTAATACGACTCACTATAGGAAGCTGCGCGCCATG	GCGTAATACGACTCACTATAGGGAAGCAGCAGAGGGTCC
Nr:0388	STX10	NM_003765.1	AATGGCCTGCGCAGCATC	ATAGTAAGATGAGAACGAGGAGAAGCA	GCGTAATACGACTCACTATAGGGAGTGGGACCTCGAGGA	GCGTAATACGACTCACTATAGGCCCCCACTAGCACGG
Nr:0389	CTNNAL1	NM_003798.1	CTACCTTTCACTTCCAAAGCCA	CCTTATTTGTAACTGAGACCCATCC	GCGTAATACGACTCACTATAGGATGAAGAATAATGCAAACCTGA	GCGTAATACGACTCACTATAGGGTTATTTTCCATCTGAAGCTTCT
Nr:0390	RNGTT	NM_003800.1	TGGGCTCATTGACAAAACACA	AGGTTAAAGGGCGTGGTCTTT	GCGTAATACGACTCACTATAGGGGAACCATTTAGCGTCAGA	GCGTAATACGACTCACTATAGGTGGGAGGTGGTGGTGG
Nr:0391	RIPK1	NM_003804.2	TGGCTTTGGAACAAGACCA	AGTTCTGGCTGACGTAAATCAAGC	GCGTAATACGACTCACTATAGGCTGGATCCAGGAACAGCA	GCGTAATACGACTCACTATAGGTGCTCAGAAGGTCGATCC
Nr:0392	RIPK2	NM_003821.2	ACAAGAGGAATCATGTGGATCC	AAGATGGTGATCTAGAAACCACAAGT	GCGTAATACGACTCACTATAGGTCTCAGCTCCATGAAAATAGTG	GCGTAATACGACTCACTATAGGATTTCCGGGTAAGGCTG
Nr:0393	NAPG	NM_003826.1	AGCAGCCATGGCTTTGGA	AGCATAGTCCTCCTGAGTATTCATCT	GCGTAATACGACTCACTATAGGGCGAGCTGGAAAGCTTA	GCGTAATACGACTCACTATAGGTCCTCTTCATCAGCAGCC
Nr:0394	NAPA	NM_003827.1	CCCCCAAGAGGCCATTAA	TCCTCCTCATCGCCCTGG	GCGTAATACGACTCACTATAGGCTGTTTGATGCGAGCAA	GCGTAATACGACTCACTATAGGATGGTCTTCTTGATGCGC
Nr:0395	MPDZ	NM_003829.1	CTCACTGGGAATCAGCATCG	AGAGAGAACCATCAAAGTGACAGTG	GCGTAATACGACTCACTATAGGCTGGAGGAGTAGGCAGCC	GCGTAATACGACTCACTATAGGCCTTTTGTCCGTTTAAGGA
Nr:0396	RGS9	NM_003835.1	AGCCCCCATCTGACCGTG	CAGGGGCAGATGACCTCC	GCGTAATACGACTCACTATAGGTACACCGGGACCTGCA	GCGTAATACGACTCACTATAGGTTTTCTGTGGCCCGG
Nr:0397	DYRK4	NM_003845.1	GCCAGCCGGCTTCATTCA	ACAATAGGGGGTAAAACGTTTGTG	GCGTAATACGACTCACTATAGGGACAGCCTCCAGGAGACA	GCGTAATACGACTCACTATAGGTTCTTGAGGGAGAAGTTTTTG
Nr:0398	INPP4B	NM_003866.1	GTTTGAGTCACTACCTCTACAGATTAAAGA	AGGTGTCAGCTTTTCCATAAGTCC	GCGTAATACGACTCACTATAGGAGGACAGTTGCTTCATGTGT	GCGTAATACGACTCACTATAGGCCTCTGGAGGTCTGTAGTACTTG
Nr:0399	IQGAP1	NM_003870.1	GATCCAGACAGGTTTAAAGAAGCTAA	ACTTCCCGTAGAACTTTTTGTTGA	GCGTAATACGACTCACTATAGGCAGAGCTTGGAACCGTG	GCGTAATACGACTCACTATAGGGAAGGAAGATCAGGAGGTTG
Nr:0400	SOCS2	NM_003877.3	TCATGACCCTGCGGTGCC	TTAGTCTTGTTGGTAAAGGCAGTCC	GCGTAATACGACTCACTATAGGTTGAGCCCTCCGGGA	GCGTAATACGACTCACTATAGGCCAGATGGCACCGGT
Nr:0401	CDK5R1	NM_003885.1	GGGCTCCTCCTCAGTCAAGA	CCTAGGAGGAGCCGCTTC	GCGTAATACGACTCACTATAGGAAGCCCCTCACCCTG	GCGTAATACGACTCACTATAGGTTGTCCTCCTGGCCG
Nr:0402	DDEF2	NM_003887.1	AAACTCTGTAAGTGTGGACGGTG	AGTCAGCGATAAAGTGCACAAAT	GCGTAATACGACTCACTATAGGGAAGCCGGCAGCGAT	GCGTAATACGACTCACTATAGGGACACCGGGAATGCG
Nr:0403	SYNJ1	NM_003895.1	AACAATGCCTCCAATTCCAGC	TCTTTCTGTAAAGTCCAGTGTGGG	GCGTAATACGACTCACTATAGGTCGGAGTCAATCCCAGG	GCGTAATACGACTCACTATAGGTGAAGCCTTAGAGGCCA
Nr:0404	SYNJ2	NM_003898.1	TGCAGAGAGGCCAAGCCA	TGTTTTTGCCAGTGGGTCA	GCGTAATACGACTCACTATAGGCAGGAAGCCAGCATCAG	GCGTAATACGACTCACTATAGGAACACCTGCAGTGCTGTC
Nr:0405	ARHGEF7	NM_003899.2	ACCCCGCACACCACCATC	AGATTGGTCTCATCCCAGGC	GCGTAATACGACTCACTATAGGAACTGGGGACCCCTGG	GCGTAATACGACTCACTATAGGAGGATCATTCATGTTCTTCAGG
Nr:0406	CPNE3	NM_003909.1	AAGATGTTTCCAGCTTTTGGTTT	ACTGCTTCTGTTGTTTCGTGG	GCGTAATACGACTCACTATAGGTGGCGCTCAGATACCTC	GCGTAATACGACTCACTATAGGCTGGGTTCTTGGGAGGA
Nr:0407	MTMR2	NM_016156.2	ATTTGAAGTCCTTGTGGAGAAAGA	ACAACAGTTTGGACAGGAGTGAC	GCGTAATACGACTCACTATAGGATGGCTAAGTTTTGGACATCG	GCGTAATACGACTCACTATAGGACACTGTGCAGGAGAGCTG
Nr:0408	PRPF4B	NM_003913.3	ATGCAATATCCTACATGCAGATATCA	TCCTGGATGAAGGCGTGC	GCGTAATACGACTCACTATAGGAGCCAGACAATATCCTGGTT	GCGTAATACGACTCACTATAGGTGTAGGGCCTGGTTGATG
Nr:0409	RAB7L1	NM_003929.1	CGACCACCTGTTCAAAGTGC	CAGGACCAGCTGGAGGACT	GCGTAATACGACTCACTATAGGTGGTGGTGGGGGACG	GCGTAATACGACTCACTATAGGTGGTTTGTAGATTGATGTAGTCC
Nr:0410	WASF1	NM_003931.1	CACTGCTTTGCAAGCTCCA	ACTCCAACCAATCTACTTCATCAAA	GCGTAATACGACTCACTATAGGGCAGTACCACCACCTCCA	GCGTAATACGACTCACTATAGGTTCTGAATCATCTTCCGAATC
Nr:0411	BAIAP3	NM_003933.3	CGCGAGTGCATCGAGCAG	GTCCGCCTCCATGCACTT	GCGTAATACGACTCACTATAGGTTCTACCTGGACAAGCTCAA	GCGTAATACGACTCACTATAGGCTCCAGCTCCTTGAGTTTC
Nr:0412	CDK5R2	NM_003936.2	CTGTCTGGGCGACTTCGTG	AGCGGTCCAGGTTCATAGTCC	GCGTAATACGACTCACTATAGGTGCCGACGCTGCTAT	GCGTAATACGACTCACTATAGGAGTGCTTGGTTCCGGC
Nr:0413	AP3D1	NM_003938.2	GAACAGGAGCAGCAGCATCC	TTGGCCAGCGTCGCCTTC	GCGTAATACGACTCACTATAGGTCAAGGGCATGGAGCT	GCGTAATACGACTCACTATAGGATCTCTTCTAACAAGTTGCTCAGT
Nr:0414	USP13	NM_003940.1	GGGTTTCCCGCTGGAAGC	AGCTTGGTATCCTGCGGTAAA	GCGTAATACGACTCACTATAGGATGTCGCAAGGCTGTGT	GCGTAATACGACTCACTATAGGAGTACATGTAGCCCAGGTCTT
Nr:0415	RPS6KA4	NM_003942.1	TACGACGAGTCCTGCGACC	AGCTTCTGCTTCCGCCGC	GCGTAATACGACTCACTATAGGTCTGGAGCCTGGGCG	GCGTAATACGACTCACTATAGGTTGGCCAGGGGTGCA
Nr:0416	HAPIP	NM_003947.1	GTTCGACGAGAACCTGGATG	ACGTAAGTGGAGAAAGGATCTCC	GCGTAATACGACTCACTATAGGTGCAGGGGGAGTTGAT	GCGTAATACGACTCACTATAGGAGGTCCCAGGTGCCA
Nr:0417	RPS6KB2	NM_003952.1	AGATGCCCGGGACCTTGT	ACGGCCCCTCTTGGACTT	GCGTAATACGACTCACTATAGGCAAAAAGTTTCTGAAACGGA	GCGTAATACGACTCACTATAGGCTTGGTCCCTGAGGGG
Nr:0418	MAP3K14	NM_003954.1	CTGCCAGAAACCCCAGCT	CCTGTTCTCCAGCTGGCC	GCGTAATACGACTCACTATAGGCACCAGAGCGGAAAGC	GCGTAATACGACTCACTATAGGATGCTTGACCCTCCAGC
Nr:0419	SOCS3	NM_003955.2	CTCCAAGAGCGAGTACCAGC	GGCATCGTACTGGTCCAGG	GCGTAATACGACTCACTATAGGTGGTGGTGAACGCAGTG	GCGTAATACGACTCACTATAGGAACTCCCGAATGGGCC
Nr:0420	STK29	NM_003957.1	GCGCGGCTCAACTCCATC	ACTTTTCGGGATAATTCCACATTT	GCGTAATACGACTCACTATAGGAAGAACAGCTTTCTGGGC	GCGTAATACGACTCACTATAGGGGAAAGCCGCCCCGT
Nr:0421	UBE1C	NM_003968.2	TGGAGAAGGGGTTCCATTAGG	TTGAATAGTACAGTCTGTGGGGTG	GCGTAATACGACTCACTATAGGTGGAGATGATCCTGAACATATAC	GCGTAATACGACTCACTATAGGGTGACATCAGCAACCGC
Nr:0422	DOK2	NM_003974.1	TGCGTCTCTGGAGAGGGC	ACTTTGGGCCTTTCTTTAGTACAAC	GCGTAATACGACTCACTATAGGAACTTTGAGTTCGAAACCCG	GCGTAATACGACTCACTATAGGATTGTCATACTCAGTTCCTGGC
Nr:0423	SH2D2A	NM_003975.1	TCCTGAGCCTGCAGGACTT	CAAGGGGAAGCCATGCCT	GCGTAATACGACTCACTATAGGTCCCTGAGGACCGAAG	GCGTAATACGACTCACTATAGGGTCCTCTGTCCTGAAGCAC
Nr:0424	PSTPIP1	NM_003978.2	GCTGCAAGAGTTTGACCGG	AGCTTCTCCAGGTAGGAACCA	GCGTAATACGACTCACTATAGGCTGACCATTCTCCGCAA	GCGTAATACGACTCACTATAGGGGGACGAAGCCACGC
Nr:0425	TNK1	NM_003985.1	AAGCATAGATGGAGACAGAAAGAAGG	AGGGCCTGGCCAGGACAT	GCGTAATACGACTCACTATAGGCAAATCTTTGGGATGCG	GCGTAATACGACTCACTATAGGAACGGCTGGCAGCTG
Nr:0426	DMD	NM_004010.1	CCTCGTAGTCCTGCCCAGA	ACATTGTGTCCTCTCTCATTGGC	GCGTAATACGACTCACTATAGGTCTTGATTTCCTTAGAGAGTGAGG	GCGTAATACGACTCACTATAGGTTTCCAGGGGTATTTCTTCC
Nr:0427	INPP4A	NM_004027.1	CGGGAGATCCAGAGTGGC	CGTTTCAACTTTTCCGTAAGTCC	GCGTAATACGACTCACTATAGGATGCTGCTGCGAGTGC	GCGTAATACGACTCACTATAGGCTTCGGGAGGCCTGT
Nr:0428	ANXA6	NM_004033.1	TGAAATCCGGGCCATCAA	AGTCCTCACCACCACAGAGAGC	GCGTAATACGACTCACTATAGGTGAGGCCTATAAGGAGGACT	GCGTAATACGACTCACTATAGGCAGCAAGGCCTTCAGG
Nr:0429	ANXA7	NM_004034.1	TCAGGAAATCCGAGAAATTGTC	ACTGGCCCACAATAGCCA	GCGTAATACGACTCACTATAGGAGATGTTATCAGTCAGAATTTGG	GCGTAATACGACTCACTATAGGGAAGAAGTCTTCGGTAATCTCC
Nr:0430	ADCY3	NM_004036.2	TATTGAGTGTCTGCGTTTCCTCA	AGGAGTTGTCCACCACCTGG	GCGTAATACGACTCACTATAGGATGAAATCATCTCAGATTTTGACT	GCGTAATACGACTCACTATAGGTGGGGCAGTGTGACAG
Nr:0431	ANXA2	NM_004039.1	GCAGGAAATTAACAGAGTCTACAAGG	AGTCATCTCCACCACACAGGTAC	GCGTAATACGACTCACTATAGGAAATGTACAAGACTGATCTGGAG	GCGTAATACGACTCACTATAGGAGCAGCGCTTTCTGGT
Nr:0432	RHOB	NM_004040.1	ATCCGCAAGAAGCTGGTGG	AGCACCTTGCAGCAGTTGA	GCGTAATACGACTCACTATAGGTGGTGGGCGACGGCG	GCGTAATACGACTCACTATAGGTGCAGCCGTTCTGGG
Nr:0433	CCNG1	NM_004060.2	TGTTGGACTGAGCTGCTTTTATT	AGGGACCATTTCAGGAATTGTT	GCGTAATACGACTCACTATAGGTGGCTGTAAAATCAATAGAAGAG	GCGTAATACGACTCACTATAGGGGAAGGTGAGTTATTCTGTAGTAGC
Nr:0434	CDKN1B	NM_004064	AAAGATGTCAAACGTGCGAGTG	ACGTTTGACGTCTTCTGAGGC	GCGTAATACGACTCACTATAGGTCTAACGGGAGCCCTAGC	GCGTAATACGACTCACTATAGGCAGGCTTCTTGGGCG
Nr:0435	CETN1	NM_004066	CAGGATGGCTTCCGGCTT	TGGAAGCAGGCAACCCAG	GCGTAATACGACTCACTATAGGCAAGAAGCCCAGCGC	GCGTAATACGACTCACTATAGGAGAGTCACTTTAGCTTCTGAACC
Nr:0436	CHN2	NM_004067.1	GAGGATCAAGAAAGTGTACTGTTGTG	ATCTGCACAATCAGCTTTTGG	GCGTAATACGACTCACTATAGGACCTCACAACACTTGTGAAGG	GCGTAATACGACTCACTATAGGTACCGCATATCATGCAGG
Nr:0437	AP2M1	NM_004068.2	CGGGAAGCAATCAATTGC	AGCAGCGAGTTTCATAAATGCC	GCGTAATACGACTCACTATAGGCATTGATGACTGCACCTTCC	GCGTAATACGACTCACTATAGGACTGCGGCCAATGTAGC
Nr:0438	CLK1	NM_004071.1	TCACACAGACTTAAAGCCTGAAAA	CTTCAGAAGGTCAAAGAAAGGATG	GCGTAATACGACTCACTATAGGCATCTTATTTGTGCAGTCTGAC	GCGTAATACGACTCACTATAGGCTTTAAGGCTTCTCTGAGAGTAATT
Nr:0439	PLK3	NM_004073.1	AGAGCCTCTGGTGTGGGTC	CAGAGCATAGCGGAGTCGC	GCGTAATACGACTCACTATAGGAGCAAGTGGGTTGACTACTCC	GCGTAATACGACTCACTATAGGTGCCGCAGGTCTGGA
Nr:0440	DGKB	NM_004080.1	ACACCCAGAGAAATTCAACAGTAGA	TCCTTGCTTCGGTTTCTTGTC	GCGTAATACGACTCACTATAGGATGAAGAACAAATTTTGGTATTTT	GCGTAATACGACTCACTATAGGCTTTTGACGAGGGAGCA
Nr:0441	DCTN1	NM_004082.2	CAGGGCTGGTGAAGGACTC	AGGAGATGAGGCGACTGTGA	GCGTAATACGACTCACTATAGGACCACTGCTGCTTCAGC	GCGTAATACGACTCACTATAGGAGCTGGTGCAGCTGC
Nr:0442	DLG1	NM_004087.1	ATTATACTCGACCAGTGATCATATTGG	AGCTTTTCTTTTGCCGGAAC	GCGTAATACGACTCACTATAGGGACCTATGAAAGACAGGATAAATG	GCGTAATACGACTCACTATAGGCCAGATGTAAGAACCAGATTGT
Nr:0443	DUSP3	NM_004090	ATGTCGGGCTCGTTCGAG	GGGGTGCCCTAGGGTTTC	GCGTAATACGACTCACTATAGGCTCTCGGTGCAGGATCTC	GCGTAATACGACTCACTATAGGAACTTCCCCTCCTTGGC
Nr:0444	FLT3	NM_004119.1	AGTTGCCAAAGGAATGGAATTT	ACGAATCTTCGACCTGAGCC	GCGTAATACGACTCACTATAGGCTGGAATTTAAGTCGTGTGTTC	GCGTAATACGACTCACTATAGGTGCGGAGAGAGTAGCCC
Nr:0445	GMFB	NM_004124.1	GCCGCCGTGGCCATTCTT	TATGTCTGATTCCAGTATGGTCAGG	GCGTAATACGACTCACTATAGGAAAGGCGCCCGAGTG	GCGTAATACGACTCACTATAGGTTAATACATAAATACTTTAGAAACACAGAA
Nr:0446	GUCY1B2	NM_004129.1	CATGTACTCCAAGTTTGACAGATTAACC	ACCAGGATGCAAGAGAAGAGTG	GCGTAATACGACTCACTATAGGAGTGTGCACGCAGTCTATAAA	GCGTAATACGACTCACTATAGGTTCAGGGCAAGATGGTTG
Nr:0447	MYO9B	NM_004145.1	GAGACTCATCTTCCACCTTGTCA	TGAGAGGCGCCATCCCTG	GCGTAATACGACTCACTATAGGAGGTGGCCCTGCTCG	GCGTAATACGACTCACTATAGGTATTTGAGCGAGAGGGAGG
Nr:0448	PPP2CB	NM_004156.1	TTGAGAGGAAATCACGAAAGCC	AGGAAGTAGTCTGGGGTGCG	GCGTAATACGACTCACTATAGGGACAAATTACCCAAGTATATGGC	GCGTAATACGACTCACTATAGGCCGTGTAACATGAGGCTCA
Nr:0449	PRKAR2A	NM_004157.1	TTTTGGAGAACTAGCTCTGATGTACA	AGGTTGCCCAGATCCACG	GCGTAATACGACTCACTATAGGACACCCCGAGAGCTGC	GCGTAATACGACTCACTATAGGCTGGAGCCAAACATCTTCA
Nr:0450	RAB1A	NM_004161.1	TCAAGTTACTTCTGATTGGCGAC	AGCAGCAACCTCCACCTGA	GCGTAATACGACTCACTATAGGTCAGGGGTTGGAAAGTCT	GCGTAATACGACTCACTATAGGCTGCTTGACTGGAGTGCTC
Nr:0451	RAB5A	NM_004162.2	ATGCCAGTTCAAACTAGTACTTCTGG	GTTACTACAACACTGATTCCTGGTTG	GCGTAATACGACTCACTATAGGGAGAGTCCGCTGTTGGC	GCGTAATACGACTCACTATAGGGTTGTGTGGGTTCGGTAA
Nr:0452	RAB27B	NM_004163.3	GGTGGGGAAGACAACATTTCT	GCAGATACATTTCTTCTCTGGTGG	GCGTAATACGACTCACTATAGGTTATAGATACACAGATAATAAATTCAATCC	GCGTAATACGACTCACTATAGGCTTTTCCCCATCCAAGTTT
Nr:0453	RRAD	NM_004165.1	ATCTTCGGCGGTGTGGAG	AGAGAACCGAGAGGTCGTGG	GCGTAATACGACTCACTATAGGGACGGGCCTGAAGCA	GCGTAATACGACTCACTATAGGCAGGACTTGGATTTGGCG
Nr:0454	STX3A	NM_004177.2	CGTCCGGAACAAACTGAAGA	TCAGCCCAACGGAAAGTCC	GCGTAATACGACTCACTATAGGGCATGGAGAAGCATATTGAA	GCGTAATACGACTCACTATAGGAATAATCAATGCTAAAATGCCC
Nr:0455	UCHL1	NM_004181.2	TGGGGCTGGAAGAGGAGT	TTGCAGAGAGCCACGGCA	GCGTAATACGACTCACTATAGGCTCTGGGCTCGGTGC	GCGTAATACGACTCACTATAGGGAGAAGCGGACTTCTCCTT
Nr:0456	CDKL1	NM_004196.2	TACAGACTACGTGGCTACCAGGT	ACGGTAGTTAAGTTTCTTGGTATCACA	GCGTAATACGACTCACTATAGGGGTACCGCTCCCCTG	GCGTAATACGACTCACTATAGGGTAGTACTTCTTATTATCCAAAGCTGG
Nr:0457	STK19	NM_004197.1	ATCGTGCTGAGGAGCCAG	CGGAGGAGGGTTCCTGAA	GCGTAATACGACTCACTATAGGGTGTACAGCCTTGTGCCTG	GCGTAATACGACTCACTATAGGGTGGTAGAGATGCAGTCCAC
Nr:0458	PKMYT1	NM_004203.2	ATGCAACATGGAGCTGCC	AGGTTGGGTCTAGGGTGTCC	GCGTAATACGACTCACTATAGGCCACGGTGGGGAGGG	GCGTAATACGACTCACTATAGGTCAAACATGCTGAGGAGG
Nr:0459	AURKB	NM_004217.1	TGACCGGAGGAGGATCTACTT	AGGCGACAGATTGAAGGGC	GCGTAATACGACTCACTATAGGGATTCTAGAGTATGCCCCCC	GCGTAATACGACTCACTATAGGAGAGGGAGGCAGCACC
Nr:0460	RAB11B	NM_004218.1	TCAGGCGTGGGCAAGAGC	ACAGGTTCTGGCAGCACTG	GCGTAATACGACTCACTATAGGAACCTGCTGTCGCGC	GCGTAATACGACTCACTATAGGCAGCTTGTTGGGCTTCTG
Nr:0461	UBE2L6	NM_004223.1	CACACACTCGGTCCCGAC	TGAATGGGGAATGGGCCA	GCGTAATACGACTCACTATAGGATGATGGCGAGCATGC	GCGTAATACGACTCACTATAGGCAGGGGGCTCTGGCC
Nr:0462	STK17B	NM_004226.1	GTAGATTTTGGAATGTCTCGAAAAAT	CAGAGCAAATCTGAAACAAGTTCA	GCGTAATACGACTCACTATAGGAGGGCATGCGTGTGA	GCGTAATACGACTCACTATAGGTGGGGATTGGGTAATGA
Nr:0463	PSCD3	NM_004227.2	CAACACCAGCCTCCACAAC	TGGCAATCCTTCGTTTCCT	GCGTAATACGACTCACTATAGGCACAACGTGCGTGACAA	GCGTAATACGACTCACTATAGGCGTTGCCAACATGTCATAG
Nr:0464	SOCS6	NM_004232.2	GGCTGAAAGTATGCGCTGTC	AGTAGTGCTTCTCCTGTAAATAATCCTTC	GCGTAATACGACTCACTATAGGATTTGAATTTTGATCCGAACT	GCGTAATACGACTCACTATAGGATTTTGTTTGGCAAAGGC
Nr:0465	TRIP12	NM_004238.1	TTTCACTCTGCCAGGGTTTC	AGGAAAGATGGAACGACTGCT	GCGTAATACGACTCACTATAGGCCAATATCGAACTGAAGAAAGG	GCGTAATACGACTCACTATAGGGCCCTTCTCTTGCTGC
Nr:0466	TRIP10	NM_004240.1	GCTTCAACAGCAGTTGGAAGA	TGAGCGTGACTCGGAGGT	GCGTAATACGACTCACTATAGGACGCAGTCGTGAACTTCA	GCGTAATACGACTCACTATAGGAGGAGGTGGGCACGT
Nr:0467	RAB28	NM_004249.1	ACCTCCGGGAAGACCTCC	CTGTACTGAACAGATTCTACTCTGAGTAGAG	GCGTAATACGACTCACTATAGGTTAACTACGTGTTTTGCTCAAG	GCGTAATACGACTCACTATAGGGTGGTATGTTGATTTTCTTCTTCC
Nr:0468	RAB9A	NM_004251.2	AGTAATTCTCCTTGGAGATGGTGG	ACAGCAAGATGAGCTAGGCTTG	GCGTAATACGACTCACTATAGGAGTTGGGAAGAGTTCACTTATG	GCGTAATACGACTCACTATAGGGGCTTTCGGTGAAGATTG
Nr:0469	HOMER1	NM_004272.2	TGTGACACAGAACTCAGAGCCA	AGCTGCATTCTAGTAGCTTGGC	GCGTAATACGACTCACTATAGGAGGGCTGAACCAACTCAG	GCGTAATACGACTCACTATAGGCAAGTTATCTCGTAATTCTGTTAGTTC
Nr:0470	AKAP6	NM_004274.3	TGATTGTGGGGAGGTCACC	TCACAGGTTAAAGTTTTGGGGC	GCGTAATACGACTCACTATAGGAATTACATAGAAGAGAAAAGCAGC	GCGTAATACGACTCACTATAGGTGGGATGCAATGCGG
Nr:0471	CABP1	NM_004276.2	CCAGGAGCCTCCTTCATGG	TCAGCGGGACATCATCCG	GCGTAATACGACTCACTATAGGACCCGGGGATCCCAA	GCGTAATACGACTCACTATAGGGACAAACTCTTCAAAGTCCACT
Nr:0472	RAB3D	NM_004283.2	GTTCAAACTGCTACTGATAGGCAAC	CCTTTCCCGTTGCTGCCT	GCGTAATACGACTCACTATAGGAGCAGTGTGGGCAAGAC	GCGTAATACGACTCACTATAGGGAGCTGGAGCTGGGTTC
Nr:0473	PSCDBP	NM_004288.2	TGATTCTGAAAAGAACGGAGCT	AGCGACTTTCTTCCTCTTCCA	GCGTAATACGACTCACTATAGGTGAAGCAAAGCTGCAGG	GCGTAATACGACTCACTATAGGCAGCACGATGAAGGCC
Nr:0474	RIN1	NM_004292.1	ACCCACTGCTTCCAGCACC	GCTTCCCTCTGCCTCTGG	GCGTAATACGACTCACTATAGGTCCTCCGAGTAGCCTATCA	GCGTAATACGACTCACTATAGGTTCCCCTGGCTGAGC
Nr:0475	GNA14	NM_004297.1	CCTGACTGACATTGACCGC	AGACAAGGTTGAATTCCCTTAGGT	GCGTAATACGACTCACTATAGGATCGCCACACCATCATT	GCGTAATACGACTCACTATAGGTTAGCTGTAGAATTGTGTCTTTGA
Nr:0476	ALK	NM_004304.3	TCCTCCTCTCCTGGTCTCTCA	GCCCAGGCTGGTTCATGC	GCGTAATACGACTCACTATAGGACAGGCAAAACGGGAG	GCGTAATACGACTCACTATAGGTATTCTTGCTTTTCAGAATGGT
Nr:0477	ANXA13	NM_004306.1	CAATAAGGAAATCATCGCCATT	AGTGCAAGAGGGCTACTAGCAG	GCGTAATACGACTCACTATAGGAAAGAGGCCTACCAAAGGC	GCGTAATACGACTCACTATAGGTTTCCGGAAGTCCCCG
Nr:0478	ARHGAP1	NM_004308.2	GCAGTTTGGAGTCTCGCTGC	GCTTGGGAACAGCTCCCC	GCGTAATACGACTCACTATAGGAGCACCTCCAGGAGAAGA	GCGTAATACGACTCACTATAGGTTGGTGATCCAGAAGGAAC
Nr:0479	ARHGDIA	NM_004309.2	AGCAGCTGGCCCAGATTG	AGTCCTTCCAGTCCTTCTTGATG	GCGTAATACGACTCACTATAGGCAGCGGAGAACGAGGA	GCGTAATACGACTCACTATAGGGTGAGATTCCACTCCCAGG
Nr:0480	RHOH	NM_004310.1	CAGAGTAGGACAGCAGGCTGG	AGAAGATCTTGCACTCATTGATGG	GCGTAATACGACTCACTATAGGGAAGATGCTGAGTTCCATCA	GCGTAATACGACTCACTATAGGAGAAGAGCCTCCTTCTGTTTC
Nr:0481	ARL3	NM_004311.1	GGAGGATGGGCTTGCTCT	CGCAGCTCCTGCATCTCC	GCGTAATACGACTCACTATAGGCAATTTTGCGCAAGTTGA	GCGTAATACGACTCACTATAGGATTCGTCTAGATTTTATTTCTTCTTTG
Nr:0482	ARRB2	NM_004313.2	CATGGGGAGCCCCTCAAT	AGCAGAGTTGATCATCATAGTCGTC	GCGTAATACGACTCACTATAGGGTAAATGTCCACGTCACCA	GCGTAATACGACTCACTATAGGATCCTTCATCCCCTTCAGC
Nr:0483	KIF1A	NM_004321.2	TCGATGTCCCCTCTAGGGG	GCATCTGGGCAGACCTCC	GCGTAATACGACTCACTATAGGTGGCCACTCTCACCCC	GCGTAATACGACTCACTATAGGTTCTGGAGAGCTTGGACC
Nr:0484	BMPR1A	NM_004329.1	ATTGGCTTATTCAGCTGCCTG	TTACATCTTGGGATTCAACCATC	GCGTAATACGACTCACTATAGGTGGTCTGTGCCACCTG	GCGTAATACGACTCACTATAGGTTGGCAAGCGTCTTCTT
Nr:0485	BRAF	NM_004333.1	ACACGCCAAGTCAATCATCC	AGTGGACAGGAAACGCACC	GCGTAATACGACTCACTATAGGACAGAGACCTCAAGAGTAATAATATATTT	GCGTAATACGACTCACTATAGGATATCCCCCTGCCTGG
Nr:0486	BUB1	NM_004336.1	AAAAGTGATGCCTCAAGGTCTTG	TCGTGAACGCTTACATTCTAAGAGC	GCGTAATACGACTCACTATAGGTCATCTCTTTTGCTATGAGAATG	GCGTAATACGACTCACTATAGGAGTACAATTAGCCTATTACGTAGGG
Nr:0487	CETN2	NM_004344.1	GTCGGTTGCCTAACAACCG	TCTAGTTACATGTGCTTGCAGTAGAAA	GCGTAATACGACTCACTATAGGGCAGCGGACTCCTTTG	GCGTAATACGACTCACTATAGGAAGAAGACACTGATCTTAATAGAGGC
Nr:0488	CETN3	NM_004365.1	GCTCTGAGAAGTGAGCTTCTAGTGG	TGTCACCAGTCATAATAGCAATGAA	GCGTAATACGACTCACTATAGGACAAAACAAAGAGGAAAAAAAGA	GCGTAATACGACTCACTATAGGCTCCTCTTGGTTTATTTCTCCA
Nr:0489	CSK	NM_004383.1	GGCGTGATCGTGGAGGAG	ACAGGTGCAGCTCGTGGG	GCGTAATACGACTCACTATAGGAAGGGCGGGCTCTACA	GCGTAATACGACTCACTATAGGTTTTGATGTGCTCAAGCTG
Nr:0490	CSNK1G3	NM_004384.1	TTGGCAAGGCTTAAAGGCTG	TGTGGCGCTGTATGGTTTT	GCGTAATACGACTCACTATAGGACACATTAAAGGAGAGGTATCAGA	GCGTAATACGACTCACTATAGGCCTTTTCCTTCGTTTGAAA
Nr:0491	CTNNA2	NM_004389.1	AATGGACAAATTAGCTCGTGCT	AGAAGGAATCCATTGCTTTGAA	GCGTAATACGACTCACTATAGGGTGGCTGATCAGTGTCCTG	GCGTAATACGACTCACTATAGGTTCACTTAAAGCCTGTACAGGC
Nr:0492	DBN1	NM_004395.2	TGACACCATTGAAACTGACACTG	CTCGAAGCCCTCCTCCTC	GCGTAATACGACTCACTATAGGCCACTGCTGACACCACTG	GCGTAATACGACTCACTATAGGTTCTGGAACTGGGTCTGC
Nr:0493	DNM1	NM_004408.1	TGTGGACTCATACATGGCCA	CTCTCAGGACGGGATGGAC	GCGTAATACGACTCACTATAGGTTGTCAACAAGACCGTGAG	GCGTAATACGACTCACTATAGGTTGCCTGACCCGATCG
Nr:0494	DUSP1	NM_004417.2	CCGGTGGAAATCCTGCCC	AGCAGCTGGGAGAGGTCG	GCGTAATACGACTCACTATAGGTTTCTGTACCTGGGCAGTG	GCGTAATACGACTCACTATAGGTAATGGGGCTCTGAAGGT
Nr:0495	DUSP2	NM_004418.2	CCCACTGCCGTGTACTTCC	AGTGACACAGCACCTGGGTC	GCGTAATACGACTCACTATAGGTGCGAGGAGGCTTCG	GCGTAATACGACTCACTATAGGTCAAACTGCAGCAGCTG
Nr:0496	DUSP5	NM_004419.2	CCTCTACCTTGGAAGTGCCTACC	AGGATGTGGCCGTTGCCA	GCGTAATACGACTCACTATAGGATGCATCCAAGTGCGA	GCGTAATACGACTCACTATAGGCAGGGCTTCTGCTGAGC
Nr:0497	DUSP8	NM_004420.1	CACAGCCTCGGCCTGAAC	AGGACACCTCGATGACCTCC	GCGTAATACGACTCACTATAGGTTCGGCGATGCGGCC	GCGTAATACGACTCACTATAGGACGCTGCCCGAGAAG
Nr:0498	DVL1	NM_004421.1	CTTCGGGGATCTCTGCAGC	ACATGATGTCCACGAAGAACTCG	GCGTAATACGACTCACTATAGGAATCTCGCCACCCTGA	GCGTAATACGACTCACTATAGGCAGGGGTTCCCCATAGC
Nr:0499	DVL2	NM_004422.1	CCTGCTGCCCACTTTCTCC	TAACATCCACAAAGAACTCGCTG	GCGTAATACGACTCACTATAGGTACCAGTACCCTGCCCC	GCGTAATACGACTCACTATAGGGGATTGCCCATGGCC
Nr:0500	DVL3	NM_004423.2	CAGGACACACTGGCCCCT	ACATCACATCCACAAAGAACTCAC	GCGTAATACGACTCACTATAGGTTGCCGCACCCGGGG	GCGTAATACGACTCACTATAGGTGGGGTTTCCCATGG
Nr:0501	PHC2	NM_004427.1	CAAGCGCTTCTGTTCCATG	AGGAGTCCTTGAGCATGCTG	GCGTAATACGACTCACTATAGGGCTTGTGCAAAGAGGTACAA	GCGTAATACGACTCACTATAGGATGCGGGCGTAGATCTT
Nr:0502	EPHA2	NM_004431.1	CAAGATCCCCATCCGCTG	AGATGGGGATCCCCACAG	GCGTAATACGACTCACTATAGGGACCGCCCCGGAGGC	GCGTAATACGACTCACTATAGGTGTTCACCTGGTCCTTGA
Nr:0503	EPHA4	NM_004438.1	GTGGACTGCGCCAGAAGC	AGACGGGAACCATTCTGCC	GCGTAATACGACTCACTATAGGAATTGCCTATCGTAAATTCACA	GCGTAATACGACTCACTATAGGGTGCATCTGCTGCATTTG
Nr:0504	EPHA5	NM_004439.1	AATTCCAATCAGATGGACTGCC	ACAATGGCACCATTCCGTT	GCGTAATACGACTCACTATAGGCCAGAAGCAATAGCTTTCC	GCGTAATACGACTCACTATAGGTACCAGCTGCACCTTCAT
Nr:0505	EPHB3	NM_004443.2	CCCCAGAGGCCATAGCCT	TGCACAGGCAGCGTCTGG	GCGTAATACGACTCACTATAGGATCGGAAGTTCACTTCTGC	GCGTAATACGACTCACTATAGGTTCATCTGCAGCCGC
Nr:0506	EPHB4	NM_004444.2	GAGGCCATTGCCTTCCGG	GGCTTGGCCTGGGACTTC	GCGTAATACGACTCACTATAGGAAGTTCACTTCCGCCAGT	GCGTAATACGACTCACTATAGGATGTGCTGGACACTGGC
Nr:0507	EPS8	NM_004447.1	TCCATCACCTCCTCCAACA	AGTGACTGCTTCCTTCATCAAAA	GCGTAATACGACTCACTATAGGCCAGCTCCTGTTCCTGTT	GCGTAATACGACTCACTATAGGGATTCCACTCCTGAATCACTAG
Nr:0508	FGD1	NM_004463.2	GCCCGCCTCGTCTATGAC	AGGTCTTGTCTCGGGTCTGG	GCGTAATACGACTCACTATAGGAACAACCGCTCCAACC	GCGTAATACGACTCACTATAGGGGGGATTCGGGGGGT
Nr:0509	GRB14	NM_004490.1	GTATGGCATGCAGCTGTACCA	AGAGAGCAATCCTAGCACAATAATG	GCGTAATACGACTCACTATAGGGAATTATATGCATCCATATCAAGG	GCGTAATACGACTCACTATAGGTTTCAACTTGCAAGGAAGAA
Nr:0510	GRLF1	NM_004491.2	GAATACCGTGGCTGGTGC	AGTGTTCCTTTGTTTGCCAGG	GCGTAATACGACTCACTATAGGCATGAAGAGCTTTTTCTCAGAA	GCGTAATACGACTCACTATAGGGAATGTTTCGGGAAGGC
Nr:0511	HRB	NM_004504.2	TCCCAGTCAGTCAAGTGCATC	AGAAAGGATTGGTTGATGAGCTT	GCGTAATACGACTCACTATAGGTTCAGACAAGTATGCAGCTCT	GCGTAATACGACTCACTATAGGCCTGTTGGAAATTGTCCTG
Nr:0512	USP6	NM_004505.1	TTTAGTGCAGGAACTCTGGAGTG	AGGGTGAACATTCCATTTGTAGAT	GCGTAATACGACTCACTATAGGGAACTCAGAAGAGTGTTGCCC	GCGTAATACGACTCACTATAGGGGTGAAGAGGAGAAATCTTTATG
Nr:0513	ILK	NM_004517.1	TAGGTGCCTGCCAGTCTCC	ACTTGTCCTGCATCTTCTCAAGG	GCGTAATACGACTCACTATAGGACCTGCTCCTCATCCTACTC	GCGTAATACGACTCACTATAGGATAGGCACAATCATGTCAAATT
Nr:0514	KIF2	NM_004520.1	AAACTCACTCAGGTGTTAAGAGATTCTT	ACGGGGTCTCTTCGGGTT	GCGTAATACGACTCACTATAGGTCATAGGTGAAAACTCTCGTACC	GCGTAATACGACTCACTATAGGGATTTGCTTGCTGGCTTG
Nr:0515	KIF5B	NM_004521.1	ACATGAACTTACGGTTATGCAAGAT	ACACTTGTTTGCCTCCTCCA	GCGTAATACGACTCACTATAGGAGACGAGAACAAGCAAGACA	GCGTAATACGACTCACTATAGGCCTCGCACTGCCACTG
Nr:0516	KIF5C	NM_004522.1	AGAGGACCAAGAGAGAGAAATGAAG	TCTGGTAGTGAGTGGAATTTGAAGA	GCGTAATACGACTCACTATAGGCTGGAAAAGCTCTTATTGCTC	GCGTAATACGACTCACTATAGGGCTGCCTCCTCCCCC
Nr:0517	KIF11	NM_004523.2	TTCAAGTTCAGACATCACTGAGAAA	AGGTTGATCTGGGCTCGC	GCGTAATACGACTCACTATAGGTCAGATGGACGTAAGGCA	GCGTAATACGACTCACTATAGGAGAGGTAATCTGCTCTTTGTAACC
Nr:0518	NEB	NM_004543.2	CATTAACTACCGAGGTATTCAGAGGA	AGCTTCAACGTAGTTGGCTGG	GCGTAATACGACTCACTATAGGAAGTGGTAGAAATGGAACAAAA	GCGTAATACGACTCACTATAGGGAGCATTCCGGTCCTG
Nr:0519	PIK3C2G	NM_004570.2	GAAGCAGTTTGCATCACTGACTC	ACTGTTTCCTAATGGATACCATTTTTC	GCGTAATACGACTCACTATAGGTCCCAGAGTTTCCTCATTG	GCGTAATACGACTCACTATAGGTTTATCGAGTGGGACACTACA
Nr:0520	PLCB2	NM_004573.1	GAGGAGCAGTACGAGTGCGT	CTCTCCTGGGCATCTGCC	GCGTAATACGACTCACTATAGGTCTGAAGCGCAAGGAGC	GCGTAATACGACTCACTATAGGTTTGCTATGAGTGGGTCCT
Nr:0521	PPP2R2B	NM_004576.1	AGGGACAATCCGGCTGTG	AGTTAACCTTGTCCTGGAATATATATAGGTT	GCGTAATACGACTCACTATAGGTGACATGCGGGCATC	GCGTAATACGACTCACTATAGGATTTGTAGCCGCCACTG
Nr:0522	RAB4A	NM_004578.2	TGGAAATGCAGGAACTGGC	ACAACCACACTCCTGAGCGT	GCGTAATACGACTCACTATAGGAAATCTTGCTTACTTCATCAGTTT	GCGTAATACGACTCACTATAGGTCGGGGCCTGTGCGC
Nr:0523	MAP4K2	NM_004579.2	CTGCTCCTGCTGCAGTGG	TGGTGGCCCGTGAGGATG	GCGTAATACGACTCACTATAGGTATGAGCCGCTGCAGA	GCGTAATACGACTCACTATAGGTAGAGGTTGCTGTGCGC
Nr:0524	RAB27A	NM_004580.2	GACCAGTGTACTTTACCAATATACAGATGG	ACAGCCACATGCCCCTTT	GCGTAATACGACTCACTATAGGTAAATTTAACTCCAAATTTATCACAA	GCGTAATACGACTCACTATAGGCTCCTTTTCTTCACTTAACTGATC
Nr:0525	RABGGTA	NM_004581.1	GGAATCCTGTAAGGAGCTGCA	AGGTGAGGACGCTGCTAACTG	GCGTAATACGACTCACTATAGGGGAGCTGGAGCCTGAG	GCGTAATACGACTCACTATAGGAAGGCAGCAGTTCAGCC
Nr:0526	RABGGTB	NM_004582.2	TTTTGCTGGAGATATTTGGGG	AGCTCACTAGCTCAGGCTGAAC	GCGTAATACGACTCACTATAGGAGAAATTGACACAAGATTCTCTTT	GCGTAATACGACTCACTATAGGATTCACTCTCTGAAGCACTTCT
Nr:0527	RAB5C	NM_004583.1	GATCTGTCAATTTAAGCTGGTTCTG	AGTTGCTGCAGCACTGGC	GCGTAATACGACTCACTATAGGCTGGGGGAGTCTGCG	GCGTAATACGACTCACTATAGGTCCGGCTGGCTGGGT
Nr:0528	RPS6KA3	NM_004586.1	CTTTATGTGGATGAATCTGGTAATCC	ACAGGGCTGTTGAGGTGATTT	GCGTAATACGACTCACTATAGGGGAATCTATTCGAATTTGTGATT	GCGTAATACGACTCACTATAGGTTTTAATACCTCTCCGCTGA
Nr:0529	STX1A	NM_004603.1	TCGTTCCAAGTTAAAGAGCATCG	AGGCGAAGATGCCCCCAA	GCGTAATACGACTCACTATAGGAGCAGTCCATCGAGCAA	GCGTAATACGACTCACTATAGGCAGTGGAGGCGATGACG
Nr:0530	TGFBR1	NM_004612.1	ACTTGCTCTGTCCACGGCG	ACATTTTGATGCCTTCCTGTTG	GCGTAATACGACTCACTATAGGAGCGGTCTTGCCCAT	GCGTAATACGACTCACTATAGGACTGAGTTGCGATAATGTTTTC
Nr:0531	MAPKAPK3	NM_004635.2	TAAGCTCACCGATTTTGGCTT	ACTGGTTGTTGCAGCCCTG	GCGTAATACGACTCACTATAGGTGCTAAGGAGACCACCCA	GCGTAATACGACTCACTATAGGTGAGGCAGAGGAGCTGC
Nr:0532	RAB7	NM_004637.3	ACAGGCCTGGTGCTACAGC	ACTGTAAACAGTTCTCTCTCTCTCCAG	GCGTAATACGACTCACTATAGGAAAAACAACATTCCCTACTTTG	GCGTAATACGACTCACTATAGGTGAACAAAAAGAATAAGCTTCC
Nr:0533	AP3B2	NM_004644.1	GATCCCCACATGGTGTCCG	ACTGGGTCAGAGCCTGTATCAC	GCGTAATACGACTCACTATAGGTGCACATCCACTTCTCCA	GCGTAATACGACTCACTATAGGATCCTTTACCAGCATGGTG
Nr:0534	USP9X	NM_004652.2	CACAATCCAGCGCTCTAAGAA	TGATCCTTGGTTTGAGGTGG	GCGTAATACGACTCACTATAGGTCACTATCAAAAAAGAGCATACC	GCGTAATACGACTCACTATAGGGGATACTTCTTCACTGCCTTC
Nr:0535	AXIN2	NM_004655.1	ACCTGTTCACCCAGGACCC	TCGATCCGCTCCACTTTG	GCGTAATACGACTCACTATAGGTGCGATGCCTCCCCT	GCGTAATACGACTCACTATAGGCCCAGAATCCGGCCT
Nr:0536	RASAL1	NM_004658.1	TCCTGAGTGGCAGATGTGTCA	TCGCTCCTGCTGCTGGAA	GCGTAATACGACTCACTATAGGCTCCATCCCCGTGTCTC	GCGTAATACGACTCACTATAGGCTCCTCGTGGGCACG
Nr:0537	RAB11A	NM_004663.2	TGGAGATTCTGGTGTTGGAAA	AGATGTTCTGACAGCACTGCAC	GCGTAATACGACTCACTATAGGGAGTAATCTCCTGTCTCGATTTAC	GCGTAATACGACTCACTATAGGCTTTGGCTTGTTTTCAGTGG
Nr:0538	LIN7A	NM_004664.1	CTGGAAAAACTACAGGAATCTGGA	TGACATGTGGTTTTGTTGTGTTT	GCGTAATACGACTCACTATAGGGAAGTACCAGTGCACAAGCT	GCGTAATACGACTCACTATAGGGTTGCTGCTGCTGCTG
Nr:0539	MTMR6	NM_004685.1	TCTTCAGATCCATGAGCATATTCA	ACAAGTCATTCTTGCCACACC	GCGTAATACGACTCACTATAGGTTCATGCCAGTTTGGAAA	GCGTAATACGACTCACTATAGGATACTCTAAGCTGACCACAGCA
Nr:0540	MTMR4	NM_004687.2	TCCACTGAACTGCCCTTCTC	ACTGGAAGCTGTAGCAATGGG	GCGTAATACGACTCACTATAGGCAGTGCCTCCTCTGTATTTG	GCGTAATACGACTCACTATAGGTTTCTTCAGCTGTTGGCTC
Nr:0541	LATS1	NM_004690.2	TGATTGGTGGAGTGTTGGTG	CGCGATTTTTAATCTCTGAGCC	GCGTAATACGACTCACTATAGGTTATTCTTTTTGAAATGTTGGTG	GCGTAATACGACTCACTATAGGTGTGTTTTGATCATCTTCATCC
Nr:0542	CCNE2	NM_004702.2	AACTCCAAGAGTTTGCTTACGTCA	AGTGTTTTCCTGGTGGTTTTTCA	GCGTAATACGACTCACTATAGGCTGATGGTGCTTGCAGTG	GCGTAATACGACTCACTATAGGGTGCTCTTCGGTGGTGT
Nr:0543	RABEP1	NM_004703.1	GCAAGCAGAAGACTTCATCCTC	TGTCTCAGGAAGCTGGTTAATGT	GCGTAATACGACTCACTATAGGCCAGACACTACAGAGGCACT	GCGTAATACGACTCACTATAGGCTGTCAGTTTAGTATCATTCAGAATT
Nr:0544	HGS	NM_004712.3	CAGCTTCCCCAGCACCTT	AGTCGAATGAAATGAGCTGGG	GCGTAATACGACTCACTATAGGCAGCCCTGCCGGCTC	GCGTAATACGACTCACTATAGGCCTCGCTGCCCTGTG
Nr:0545	DGKI	NM_004717.1	ATGCCTGACCTGGTGGTG	ACAGCAGTTTCCAGGTCCTCA	GCGTAATACGACTCACTATAGGGAACAAGCCTCGGGG	GCGTAATACGACTCACTATAGGTGGCCAATGACCTTATAGTTC
Nr:0546	MAP3K13	NM_004721.2	GGAAAACGCCCAGAGTTCTG	ACCAGGTAGCAGAGCTGTAGTGTT	GCGTAATACGACTCACTATAGGAGAAAACGGAAGAAAATGAATT	GCGTAATACGACTCACTATAGGTATTGGTCCTAACTGTGGCA
Nr:0547	AP4M1	NM_004722.2	GTTTCACAGCTCTGTGAATCTGG	AGATCCGAATGACATAGGCG	GCGTAATACGACTCACTATAGGACGAATTTGAGTCTCATCGA	GCGTAATACGACTCACTATAGGTCGCTGTGGCTTAGGTG
Nr:0548	DCAMKL1	NM_004734.1	GCTGGGTGACTTTGGACTGG	ACATCCTGGTTGCGTCTTCG	GCGTAATACGACTCACTATAGGCCACCATTGTAGACGGC	GCGTAATACGACTCACTATAGGTCGGAAAACCTGCCTC
Nr:0549	BAIAP1	NM_004742.1	CCGGATCTTGGCAGTAAATG	TGGAGTCATGCCAGGGAA	GCGTAATACGACTCACTATAGGGATGTTCCATCACCAACAAA	GCGTAATACGACTCACTATAGGGGAAGGAATGTTTTCATAGTTTG
Nr:0550	DLGAP2	NM_004745.2	AGAGACTGGGAGGATGTCTCCG	TGGGCCTCGGGGATGTAG	GCGTAATACGACTCACTATAGGTGCCGCAGGGATGGC	GCGTAATACGACTCACTATAGGATCTCGATGCTGTCCGC
Nr:0551	DLG5	NM_004747.2	TGAAGATTCGGTGAGCCTGG	GCAGGCTGGAATCCACAG	GCGTAATACGACTCACTATAGGCCTATCAGCGGGTCCA	GCGTAATACGACTCACTATAGGGACTTTATTTTGTTCTTGATTGACC
Nr:0552	RPS6KA5	NM_004755.1	TTGTACACAATGTTGTCAGGACAGG	ACTGATCACTCCTACCATGCCT	GCGTAATACGACTCACTATAGGTTCCCTTCCAATCTCATGA	GCGTAATACGACTCACTATAGGAAGCTCTGAGTCCGAGAACT
Nr:0553	STK17A	NM_004760.1	GAACAGTGAAGAGCTCCGAGAA	TCTCCTGGAATTTCTTGTAGCAA	GCGTAATACGACTCACTATAGGATTATGGGTACCCCTGAATATG	GCGTAATACGACTCACTATAGGAGGTTCCTCAAATTTAAATCG
Nr:0554	RGL2	NM_004761.2	TGTCTCGTCACTAGACTCTGCCT	AGAACAGTGCCCGTGCAA	GCGTAATACGACTCACTATAGGTGGAAAGCAGTCCATCC	GCGTAATACGACTCACTATAGGTCTTCCTCCCTGTGGC
Nr:0555	SNAP29	NM_004782.2	AGGTCCCTGGCCCTCATG	GTCGAACTTTTCTTTCTGTGCTTT	GCGTAATACGACTCACTATAGGTACGAGTCCGAGAAGGTTG	GCGTAATACGACTCACTATAGGTTATGTTGACATCTAACTTGTCCA
Nr:0556	TAOK2	NM_004783.1	CACAGAGAGCCAGCACGAG	AGGAATAGAAGTGGGAAGAACCA	GCGTAATACGACTCACTATAGGAGGGAGCTGCGGGAG	GCGTAATACGACTCACTATAGGTTGAGGATGTGGGAAGC
Nr:0557	UBE4A	NM_004788.1	CTTTGTGCATCCCTTCCTGG	TCAAGTTGCTCCTTTTGTTGTTT	GCGTAATACGACTCACTATAGGCTGAGCGCATCATCTCC	GCGTAATACGACTCACTATAGGCCTCTCTGCAAGCCACC
Nr:0558	RAB33A	NM_004794.1	AATAATCGTGATTGGGGACTCC	ACAAGGACAGGAAGTTTTACTGTTAGC	GCGTAATACGACTCACTATAGGAACGTGGGCAAGACCTG	GCGTAATACGACTCACTATAGGTTCCTGTGGGAACTCCA
Nr:0559	KIF3B	NM_004798.1	TCAGGCAGTGAAGGCTGAG	ACTTTGGAACCAGCCCCC	GCGTAATACGACTCACTATAGGATCCATGACCTCCAAGAAGA	GCGTAATACGACTCACTATAGGGAGACTGTGGATAAAGCTGAGA
Nr:0560	OTOF	NM_004802.1	GGCGGAGGAGAAGATCGT	AGGCCCCGAGGATTTTCT	GCGTAATACGACTCACTATAGGCATCTCCAAGAAGGAGTCCA	GCGTAATACGACTCACTATAGGTGACCAGGTAGCCAGGC
Nr:0561	GRAP2	NM_004810.2	CTACAGGACAAATTCCATCTCCA	GGTCATGGGTGCCACGTA	GCGTAATACGACTCACTATAGGGACAGAAGCAGATCTTCCTTAG	GCGTAATACGACTCACTATAGGGTTGGCAGGGAAGAGGC
Nr:0562	PARG1	NM_004815.1	ATTTAATGGCTTTGACCAGCAA	TGTGGAATTTCATCTTCGAGG	GCGTAATACGACTCACTATAGGACTCTACAGAAAATTCAGGACAAA	GCGTAATACGACTCACTATAGGTCTTCAAACTGTTGCATTCG
Nr:0563	TJP2	NM_004817.1	CCTCATCAGTGACTTTGAAGACAC	AGGATGCTTCTGGGCAATTT	GCGTAATACGACTCACTATAGGGGACGGTGAAGGAGGC	GCGTAATACGACTCACTATAGGCGATCCTTGCATTCTGTG
Nr:0564	EIF2AK3	NM_004836.2	CTTCCTGCAGATCGCAGAGG	TGCTTGGCAAAGGGCTATG	GCGTAATACGACTCACTATAGGCAGTGGAGTTTCTTCACAGTAAA	GCGTAATACGACTCACTATAGGGGAGTTGTTGGACTGTCTTG
Nr:0565	HOMER3	NM_004838.2	ACAGAGCGCGAGCGGCTA	CTCACGCAGCTCACTCAGC	GCGTAATACGACTCACTATAGGAAGAAGATGTTGTCTGAGGGC	GCGTAATACGACTCACTATAGGTCAAACAGCCTGACGTCC
Nr:0566	HOMER2	NM_004839.1	CGGTCCAGCCAACACACA	AGTTATCGGTGCCCAGCTTG	GCGTAATACGACTCACTATAGGACTGAAGTCTGAGAATGACAAGC	GCGTAATACGACTCACTATAGGGAGAGCCCTCGGCGG
Nr:0567	ARHGEF6	NM_004840.1	GACCCTTGGAGCCTCCTCA	TGGAAGAATTGAGGTCTTGCTACT	GCGTAATACGACTCACTATAGGAATTATAAAACCGTGGAGTTTAAG	GCGTAATACGACTCACTATAGGGGACTCGCCTCGAATACA
Nr:0568	RASAL2	NM_004841.2	GACACAGCAGGTTCAGTCACC	AGCAGCTGCTGTTTTTGAATTC	GCGTAATACGACTCACTATAGGTGTGGACTCTGCCACAA	GCGTAATACGACTCACTATAGGACCATTCTCCGTGATGGA
Nr:0569	ROCK2	NM_004850.2	ACAATCCAATCCTTACATGGTTTTAG	AGCTAGGTTTGTTTGGGGCA	GCGTAATACGACTCACTATAGGATATAGACAAGTTATTTCATGTCCG	GCGTAATACGACTCACTATAGGAGCTGTCGACTTGGCC
Nr:0570	STX8	NM_004853.1	ACCAAAGCTTACCGTGACAATC	AGTTGGTCGGCCAGACTGC	GCGTAATACGACTCACTATAGGAGAGCTTTGTTGCAGAACC	GCGTAATACGACTCACTATAGGAACAACCACGATAGCCACA
Nr:0571	AKAP5	NM_004857.2	AAAACAAGATGTTCAACCCCAG	TTATCATCAGAGGCCATTTCATTAA	GCGTAATACGACTCACTATAGGCAAGCAAGCCCACTTGA	GCGTAATACGACTCACTATAGGCCAGCTGTTCTATTGACAACTG
Nr:0572	CLTC	NM_004859.1	TTATCAGGCTCTGCGAACATC	ACATGCTGTACCCAAAGCCA	GCGTAATACGACTCACTATAGGAATAGATGCTTATGACAACTTTGA	GCGTAATACGACTCACTATAGGGGCTGTGGCTGTCCA
Nr:0573	GMFG	NM_004877.1	CTGGTGGTGTGCGAGGTAG	TAAAGTCTTGGTTGTTCAGGTCCT	GCGTAATACGACTCACTATAGGACCCAGAGCTAACAGAAAAGC	GCGTAATACGACTCACTATAGGAGGGTTCCAAGTCCCC
Nr:0574	SEC22L1	NM_004892.2	CCTCGATGCAGGAGGACG	ACAGCCACCAGAATCGGA	GCGTAATACGACTCACTATAGGAACAGTCTGGCCGGG	GCGTAATACGACTCACTATAGGCATACACTATTAACATGATGAAAAATACA
Nr:0575	PITPNM1	NM_004910.1	CAGGACTCCGGCTACCTGA	ACTCCTCGCTGTCCAGCTT	GCGTAATACGACTCACTATAGGTCGTGTATGTCACAGGCC	GCGTAATACGACTCACTATAGGCAGGCTGATGCTCCG
Nr:0576	CALB1	NM_004929.2	GGATCAGTATGGGCAAAGAGATG	AGTTATCCCCAGCACAGAGAATAA	GCGTAATACGACTCACTATAGGATGGAAAAATAGGAATTGTAGAGTT	GCGTAATACGACTCACTATAGGGAGCAAGATCCGTTCGG
Nr:0577	CDK5	NM_004935.1	TTGCAATGGTGACCTCGAT	GGCGGACAGAAGTCGGAG	GCGTAATACGACTCACTATAGGCCTGAGATTGTAAAGTCATTCC	GCGTAATACGACTCACTATAGGAAGTAGGGGTGCTGCAGG
Nr:0578	DNM2	NM_004945.1	CCGCGACCTCATGCCAAA	TCGGCTGGGCGGATAATG	GCGTAATACGACTCACTATAGGGACCATCATGCACCTCATG	GCGTAATACGACTCACTATAGGGTGGGCCGGCTGGGC
Nr:0579	MARK2	NM_004954.2	AGCCCCAGACCGAACTAACT	AGCTTCAGCTCGTTGGCTATT	GCGTAATACGACTCACTATAGGTCCCCCGGGGTGTGT	GCGTAATACGACTCACTATAGGTTGGAGGCAATGTTTTTG
Nr:0580	FRAP1	NM_004958.2	TGGGAAGATCCTGCACATTG	ACCAGAAAGGGCACCAGC	GCGTAATACGACTCACTATAGGACTTTGGGGACTGCTTTG	GCGTAATACGACTCACTATAGGCAATATAGCACTGGCAGAGG
Nr:0581	GUCY2C	NM_004963.1	GTACATGGTGGCTAGTGGTTTGC	AGGTGCTCTCCTTGTCTGTGG	GCGTAATACGACTCACTATAGGCTAAGAGAAATGGCAATCGG	GCGTAATACGACTCACTATAGGTATTCAGCTGCAAGTATTCCA
Nr:0582	JAK2	NM_004972.2	TGGAAGTTTACGAGACTATCTTCAAAA	TCCAGCCATGTTATCCCTTATTT	GCGTAATACGACTCACTATAGGACATAAAGAACGGATAGATCACA	GCGTAATACGACTCACTATAGGGATCCACTCGAAGAGCTAGAT
Nr:0583	KIF5A	NM_004984.1	TGAGAACAACCTGGAACAGCTT	AGCTGGCTGCTGTCTCTTGG	GCGTAATACGACTCACTATAGGACAAAGGTTCACAAACAGCTG	GCGTAATACGACTCACTATAGGTGGAGAGGGAAAAGCTTG
Nr:0584	KTN1	NM_004986.1	ATTGTTACAGCTAGAGTGTGAAAAATACAA	ACTCTAACACCTGGTAGTGCTCTTTC	GCGTAATACGACTCACTATAGGATCCGTCCTTGCAGAAAC	GCGTAATACGACTCACTATAGGTCCTTTGTGAGCTGTTGG
Nr:0585	MYO1E	NM_004998.1	CAAGCCCAGTAACAAAGTGCTG	AGATCTTGGTCACATAGTTGTTGGG	GCGTAATACGACTCACTATAGGCAGGTCAGCATCGGACC	GCGTAATACGACTCACTATAGGGAACAGCCCTGGCTTG
Nr:0586	MYO6	NM_004999.1	CTTCTTGTGATATTGAGCTCCTGG	ACTTTAACAGACTCTGCAGCATGG	GCGTAATACGACTCACTATAGGCAGCTTGCAGAGAAGAATTTC	GCGTAATACGACTCACTATAGGCTGTTGCATAGGTGGGC
Nr:0587	ROR1	NM_005012.1	TTAAAGATATTCACGTCCGGCTT	CAGTTCTGCAGAAATCATAGATTCG	GCGTAATACGACTCACTATAGGCGGTCCTGGGAGGGA	GCGTAATACGACTCACTATAGGGTGTGTCCATGAATATTGGC
Nr:0588	PDE1A	NM_005019.2	GCAGCAGCCTGAAGGGAT	TGAAGATCAGATTCACCTTGTGC	GCGTAATACGACTCACTATAGGTGACAGAGCCAAAACCATG	GCGTAATACGACTCACTATAGGAGCTAACTCTTTCCACCTCTCT
Nr:0589	PDE1C	NM_005020.1	GGAACCCACCTTCACTGTGC	TCATTTCCGATGTTAGAGTGATCC	GCGTAATACGACTCACTATAGGTTACGGACATGACCGAGA	GCGTAATACGACTCACTATAGGTTCTTGTCTGTCTTATTTTTACCA
Nr:0590	PFN1	NM_005022.2	GGGTGGAACGCCTACATCG	AAAGCTGTGGGGAGCGGT	GCGTAATACGACTCACTATAGGACAACCTCATGGCGGA	GCGTAATACGACTCACTATAGGGAAGGGGAAGGGACAGA
Nr:0591	PIK3CD	NM_005026.2	AGCCACAGCCGCCTTCAA	ACTGCCTGTTGTCTTTGGACA	GCGTAATACGACTCACTATAGGCAAGGATGCCCTGCTC	GCGTAATACGACTCACTATAGGCGTTGTGGGCCAGCC
Nr:0592	PIP5K2A	NM_005028.3	AGGAAATACGACTTAAAGGGCTCT	ACGTCAAGATGTGGCCAATAA	GCGTAATACGACTCACTATAGGACAGTGGCTAGAGAAGCTAGTG	GCGTAATACGACTCACTATAGGAGTCCAAAAAGCGCTTTG
Nr:0593	PLK1	NM_005030.2	CTGCATCCCCATCTTCTGG	AGGAGGCCTTGAGACGGTT	GCGTAATACGACTCACTATAGGGTCAGCAAGTGGGTGGA	GCGTAATACGACTCACTATAGGGCTGGCCGAGCGTGA
Nr:0594	PLS3	NM_005032.3	TTAAAGTTCCTGTTGACTGGAGTAAGG	ACACTCTCTTCATTCCCCTGC	GCGTAATACGACTCACTATAGGTTAATAAACCTCCATACCCGA	GCGTAATACGACTCACTATAGGCCATCAAACATGCAAACAC
Nr:0595	PRF1	NM_005041.1	AGGAGGGCCCTGAGTCAG	ACTCCGGTTTCCTGGAGG	GCGTAATACGACTCACTATAGGTACCTGACGGACAGGGC	GCGTAATACGACTCACTATAGGCTCCCCCAGAAGCATTT
Nr:0596	RAC3	NM_005052.1	GCCCATGCAGGCCATCAA	AGAAGACGGTGCACTTCTTCC	GCGTAATACGACTCACTATAGGGTGCGTGGTGGTCGG	GCGTAATACGACTCACTATAGGCCGGCTTCTTCACTGG
Nr:0597	RANBP2L1	NM_005054.1	AGTGAAACTAGTTCAGTAGCCCAGAG	TCCAGAAGAACGGGAAGCA	GCGTAATACGACTCACTATAGGTGGATCTGAAAGCAAAGTGG	GCGTAATACGACTCACTATAGGTTTTCTTCCTCATCTTGAGCA
Nr:0598	RAPSN	NM_005055.2	TGGGCAGTGCCATGGAGT	ACAAAGCCAGGCTTCATGG	GCGTAATACGACTCACTATAGGGTTGTGAGGAGTCTATGAAGATCG	GCGTAATACGACTCACTATAGGAGGAGCGGCGGCAGT
Nr:0599	PLA2G4B	NM_005090.1	CTACTTTCAGCATCCTCACTTCTCC	TCCAGCAGCTGCTCCTGG	GCGTAATACGACTCACTATAGGACATGGAAAGCTACCACTCTG	GCGTAATACGACTCACTATAGGTTGTTGCAGACATTGTAATGTG
Nr:0600	OSR1	NM_005109.1	TCATAAGACAGAGGATGGAGGC	AGCTGATGCTGAGCTGGG	GCGTAATACGACTCACTATAGGTGGGAGTGGAGTGATGATG	GCGTAATACGACTCACTATAGGCAAATCCTATCAGTTTACCATCA
Nr:0601	PPP4R1	NM_005134.1	TAGTAGAAATTGGCGGTTTCGA	AGTAGGTTGAGGACGCTGTGC	GCGTAATACGACTCACTATAGGGCTGAACTGGCTGAACAG	GCGTAATACGACTCACTATAGGTCATGGCATCTTCGGA
Nr:0602	ANXA3	NM_005139.1	ATGAAGGATATCTCTCAAGCCTATTATACA	AGTCATCTCCACCACAGATTTTTAA	GCGTAATACGACTCACTATAGGGTATACAAGAAGAGTCTTGGAGATG	GCGTAATACGACTCACTATAGGGAGTGTGATTTCATAGTCTCCAG
Nr:0603	USP10	NM_005153.1	GACTCCAATCACCGGCATT	CAGGTCCACTCGGCGGTA	GCGTAATACGACTCACTATAGGTTTGGTGGACACATCAGG	GCGTAATACGACTCACTATAGGATACAGGAGGTAGGCTGTGC
Nr:0604	USP8	NM_005154.1	ATTGTTGCACTTTTTCAGGGTC	TGTGGCTACATCAGTTACTCGTG	GCGTAATACGACTCACTATAGGAATTCAAATCTACAGTACAGTGCC	GCGTAATACGACTCACTATAGGGTCCCAATGAAGTATAAAAGAGG
Nr:0605	ADRBK2	NM_005160.2	TGAAGAGGATACCAAAGGGATTAA	AGAGGCCGTTGCTGTTCC	GCGTAATACGACTCACTATAGGGCTACTTGATTGCGACCA	GCGTAATACGACTCACTATAGGTGTGACAGAGGGATGGC
Nr:0606	AKT1	NM_005163.1	CTGGACAAGGACGGGCAC	CTGCTGGCCGAGTAGGAGA	GCGTAATACGACTCACTATAGGATTAAGATCACAGACTTCGGG	GCGTAATACGACTCACTATAGGACTGGGGGAAGTGGGG
Nr:0607	PPP2CZ	NM_005167.3	TCAGCTGCTTGGCTTCCTG	AGGAGTAACTGCCTGGCCC	GCGTAATACGACTCACTATAGGAAACCAGAGCTGCTAGGC	GCGTAATACGACTCACTATAGGTCCCAGGGGGATGAC
Nr:0608	ARHE	NM_005168.2	GGACTGCTTCCCCGAGAA	ACATCACAGTGCAGCTCTTCG	GCGTAATACGACTCACTATAGGTTACGTTCCTACAGTGTTTGAGA	GCGTAATACGACTCACTATAGGCTTTGTCCTTTCGTAAGTCCG
Nr:0609	CALM3	NM_005184.1	GAGCTGGAACTGCTGCAGC	GGGGGCCTTCACTTTGCA	GCGTAATACGACTCACTATAGGTGCTGCCGCCGCCGG	GCGTAATACGACTCACTATAGGGTCATCATCTGTACAAACTCTTCA
Nr:0610	CALML3	NM_005185.1	CAGCTGACTGAGGAGCAGGT	ACTTGGACACCAGCACACG	GCGTAATACGACTCACTATAGGCACAGAATTCAAGGAGGCC	GCGTAATACGACTCACTATAGGGACAAACTCCTCGTAGTTCACC
Nr:0611	CAPN1	NM_005186.2	AGAGAAGAGTGCTGGGACTGTG	TGCAAACATGGTCAGCTGC	GCGTAATACGACTCACTATAGGGAGCTGGATGACCAGATCC	GCGTAATACGACTCACTATAGGAACCACTTAAACAAGTCAAAGG
Nr:0612	CCNC	NM_005190.2	ATTAATGGCTCCTACATGTGTGTTT	AGATTGGCTGTAGCTAGAGTTCTGA	GCGTAATACGACTCACTATAGGTTGGCATCCAAAGTAGAGG	GCGTAATACGACTCACTATAGGCTTCCATTTGGACCCTGC
Nr:0613	CDKN3	NM_005192.2	CTCATCAGATGAAGAGCCTATTGAA	TCTCTTGATGATAGATGTGCAGCT	GCGTAATACGACTCACTATAGGGATGAACAGACTCCAATTCATATA	GCGTAATACGACTCACTATAGGAATTTGTCCCGAAACTCATG
Nr:0614	MAP3K8	NM_005204.2	GGTGGATTTTGGCCTAAGTGT	AGCCATATTCAAGCGTTGGTG	GCGTAATACGACTCACTATAGGTCAAATGACCGAAGATGTCT	GCGTAATACGACTCACTATAGGGTCCCCGAACAAGATTGA
Nr:0615	CRK	NM_005206.2	GAGGAGCGGAGTAGCTGGTAC	ACCGACCTCCAATCAGAGC	GCGTAATACGACTCACTATAGGTGGGGGCGGTTGAGT	GCGTAATACGACTCACTATAGGCGATACTGAGGCGGAGG
Nr:0616	CRKL	NM_005207.1	GTATCCAAGCCCACCAATGG	ACTCGTTTTCATCTGGGTTTTG	GCGTAATACGACTCACTATAGGGATCTGTCTCAGCACCCA	GCGTAATACGACTCACTATAGGAGGGTCAAAGATTTTGACG
Nr:0617	EPHA1	NM_005232.1	TGATGGCACATACGAAACCC	AGTCCTTGAATCCCTGAATACTGC	GCGTAATACGACTCACTATAGGAGGGAGGAAAGATCCCTATC	GCGTAATACGACTCACTATAGGAAAGAATGCGCTTCTGGT
Nr:0618	FER	NM_005246.1	ATAGGAGTTTGCACACAAAGACAGC	TTCTCTTGATGATAGTGAGCTCTTTCT	GCGTAATACGACTCACTATAGGCTGTCTACATCATTATGGAACTGG	GCGTAATACGACTCACTATAGGGAAGTTCACTGAACTTAGGGC
Nr:0619	FGR	NM_005248.1	CTACATCGTGACCGAGTTCATG	CGGGCTGGTACTGTGGTTC	GCGTAATACGACTCACTATAGGTGTCACGGCAGCTTGC	GCGTAATACGACTCACTATAGGAGCGGAGGTGAAGTAGTCC
Nr:0620	GAK	NM_005255.1	AAAGGCAGCAGCTCCTGG	CGGGAGCCCTGGTTCTCA	GCGTAATACGACTCACTATAGGCAGACAAGTCGGCCG	GCGTAATACGACTCACTATAGGAACTCCGACCAGGCG
Nr:0621	GEM	NM_005261.1	TGTGCATGACAGCATGGAC	AGAGTACAGAGAGGTCATGGCAGG	GCGTAATACGACTCACTATAGGAGCGACTGCGAGGTGC	GCGTAATACGACTCACTATAGGATTTGGACTTGAGCTTGAAGG
Nr:0622	GNAT2	NM_005272.2	CCTGAACCAATTAGAACGAATTACA	AGAAGAGGCCGCAGTCCT	GCGTAATACGACTCACTATAGGGACCCTGAGTACCTCCCTAG	GCGTAATACGACTCACTATAGGTGAGGTTTTCTTTGATGATAATATC
Nr:0623	GRK4	NM_005307.1	GGCCACAGAGATCCCAGAA	AGCATTGCTTGGGTTCCA	GCGTAATACGACTCACTATAGGGGACAGAGGGTTCGAGG	GCGTAATACGACTCACTATAGGCTTCCTTCTCACTGGGGA
Nr:0624	GRK5	NM_005308.1	CTGGAGACGGAGGAGGTGT	AGCTGCTTCCGGTGGAGT	GCGTAATACGACTCACTATAGGACTCCCACAAGTTCTCCG	GCGTAATACGACTCACTATAGGTCGAGCTGACATGGTTTG
Nr:0625	GRB7	NM_005310.1	CGCCTCTTCAAGTACGGGG	GTGCAGCAATGGCGCAGC	GCGTAATACGACTCACTATAGGTGCAGCTGTACAAGAATTACC	GCGTAATACGACTCACTATAGGAAGCACGGCAGGATGC
Nr:0626	GRB10	NM_005311.2	ACTCCTCAAGTATGGAATGCTCC	CACTCGGATGCAGTGGTGC	GCGTAATACGACTCACTATAGGTTTACCAGAATTACCGAATCC	GCGTAATACGACTCACTATAGGTTGAGTTTGCAAGGCAGG
Nr:0627	RAPGEF1	NM_005312.1	CTTGACCCAGTTCACGGAGC	AGGTCTTCTCTTCCCGGTCTG	GCGTAATACGACTCACTATAGGACTTCAACAACATGTCCTACTGG	GCGTAATACGACTCACTATAGGTTTTTCTCCTTGTTATGTTCCTG
Nr:0628	HCLS1	NM_005335.1	GGCCCCACTGCCCAAGAA	ACTCCAGAAGCTTGACATAATTTGC	GCGTAATACGACTCACTATAGGAATCTCCTCAGAGGCCTG	GCGTAATACGACTCACTATAGGAGGGAAGAGTCCAAAGTGG
Nr:0629	HIP1	NM_005338.3	GTGGCCTCTAAGGACCTCCA	TCTTTTTCGGTTACCACTTCTTGC	GCGTAATACGACTCACTATAGGGAGAGAGATTGTGGAGAGCG	GCGTAATACGACTCACTATAGGAGTGTAGGTGGAGATGCCTC
Nr:0630	HRAS	NM_005343.1	TATAAGCTGGTGGTGGTGGG	AGGAGAGCACACACTTGCAGC	GCGTAATACGACTCACTATAGGCGCCGGCGGTGTGGG	GCGTAATACGACTCACTATAGGTCATGCAGCCGGGGC
Nr:0631	KIF25	NM_005355.2	TCTGGCCAAAGACAGCATTG	CCTCCTCTTCCCCTCCGT	GCGTAATACGACTCACTATAGGCAGCAGTGTCGGGGG	GCGTAATACGACTCACTATAGGTTGGGAGCTGGGCGG
Nr:0632	LCK	NM_005356.2	GCCCATCTACATCATCACTGAAT	CCCTCTGTGGCCGTGAAG	GCGTAATACGACTCACTATAGGACATGGAGAATGGGAGTCTAG	GCGTAATACGACTCACTATAGGAAGTCCTCCAGCACACTGC
Nr:0633	MCF2	NM_005369.2	TGTTTTTTGCAAAAGGCGTG	AGGAGAGCCATCTCCGACA	GCGTAATACGACTCACTATAGGTTGAAAGTGGAGAAGGCTC	GCGTAATACGACTCACTATAGGCAGGTCTCATGAGGGGC
Nr:0634	RAB8A	NM_005370.3	GTTCAAGCTGCTGCTGATCG	ACAGAAGAACACATCGGAAAAAGC	GCGTAATACGACTCACTATAGGGGGACTCGGGGGTGG	GCGTAATACGACTCACTATAGGTGCTCCTCTTCTGCTGG
Nr:0635	MOS	NM_005372.1	ACACCAAGTCATCTATGGCGC	AGCCGAGTTCAGCTTTCAAA	GCGTAATACGACTCACTATAGGCGCCGGCCACCCTGA	GCGTAATACGACTCACTATAGGGAGGTGAGATCCACCAAAA
Nr:0636	MPP2	NM_005374	GGTACTGATTGGGGCTCAGG	AGTACACCCAGCTGACAGGC	GCGTAATACGACTCACTATAGGGCGTGGGACGGCGCA	GCGTAATACGACTCACTATAGGACCCACTGGGGCTCTG
Nr:0637	MYO1A	NM_005379.2	GAGGGAAAAGCTCTGTGCCA	ACTGCACAGTCACCTCCAAGC	GCGTAATACGACTCACTATAGGGTGAACTGTTCAAGGGCA	GCGTAATACGACTCACTATAGGAATGACTCCCCTTTTTTTTG
Nr:0638	PLXNB3	NM_005393.1	CTTCCAGGCCATTCTCAGC	ACAGGTCAGTCACTTTGTTTTCCA	GCGTAATACGACTCACTATAGGGTGAACCGGCCCATC	GCGTAATACGACTCACTATAGGCCAGGGCGGCGACCT
Nr:0639	PPP1R3C	NM_005398.2	CCTTAATGATATCTCCTCTGCCTTAA	TCGATAAGAGGCCAAGTTCTCC	GCGTAATACGACTCACTATAGGAACACCACGAGGAGAAAAA	GCGTAATACGACTCACTATAGGATTCTCCCCCAGCTCTG
Nr:0640	PRKAB2	NM_005399.1	GCCCACTGTTATCCGCTG	TGGGCTTGTATAGCAGAGTAGTAACA	GCGTAATACGACTCACTATAGGGTCTGAAGGAGGCAAGGA	GCGTAATACGACTCACTATAGGTACTTCTTCTTGTAGCGATGGG
Nr:0641	PRKCE	NM_005400.1	CCTTCTGGATGCAGAAGGTCA	AGGGCATCAGGTCTTCACC	GCGTAATACGACTCACTATAGGCTGCAAGCTGGCTGACT	GCGTAATACGACTCACTATAGGAAAGTAGGAGAAACCTTTGAATTC
Nr:0642	PTPN14	NM_005401.2	ACGTGCCACGACTTCTGG	TGAGTCTGGAGTTTTGGAGGAA	GCGTAATACGACTCACTATAGGCAGATGGTGTGGGAGCA	GCGTAATACGACTCACTATAGGCTGGATGAGGACTTGGTAGA
Nr:0643	ROCK1	NM_005406.1	CGAACAAGATAAGGAGCAATCC	CCAGATGTATTTTTGACCACTTTCC	GCGTAATACGACTCACTATAGGAATCCATCTATGGTATTGGACA	GCGTAATACGACTCACTATAGGGGAAAGACTGATTTGCAGTG
Nr:0644	SRC	NM_005417.2	TTACATCGTCACGGAGTACATGA	GGCTCGGTGGACGTGAAG	GCGTAATACGACTCACTATAGGGCAAGGGGAGTTTGCTG	GCGTAATACGACTCACTATAGGTAGTCCTCCAGGAAGGCC
Nr:0645	TIE	NM_005424.1	AGCTTTTGCTCGAGAGCATG	CCTCCTCAGCTGTGGCATC	GCGTAATACGACTCACTATAGGGGACAGCCTCTACCCTTAGC	GCGTAATACGACTCACTATAGGAATGCCCGCGTAAGTG
Nr:0646	TP53BP2	NM_005426.1	ACTGCTAGATTCGTCTTTGGAGG	AGGCCAAGCTCCTTTGTCTT	GCGTAATACGACTCACTATAGGGAGAATTTGACCTTGTACAGAGA	GCGTAATACGACTCACTATAGGGGTTTAATTCTTGGGTACAGTCC
Nr:0647	TP73	NM_005427.1	CAGTTCGGCAGCTACACCC	TGGATCTCGGCCTCCGTG	GCGTAATACGACTCACTATAGGAACCTGGGGCCCGTG	GCGTAATACGACTCACTATAGGAACTCCTCCTTGATGGGC
Nr:0648	VAV1	NM_005428.2	AATTGGCTGGTTTCCTTGTAACA	TCAGAATAATCTTCCTCCACGTAGTT	GCGTAATACGACTCACTATAGGGGGTGAAGCCCTATGTCC	GCGTAATACGACTCACTATAGGGGCAGGGAACCAGCC
Nr:0649	YES1	NM_005433.2	AGATTTCCTTAAGGAAGGAGATGG	TCTCCTGGCTGGTACTGTGG	GCGTAATACGACTCACTATAGGAAAGTATTTGAAGCTTCCACAG	GCGTAATACGACTCACTATAGGCTCTGTAGCAGTGAAGTAGTCTTCC
Nr:0650	ARHGEF5	NM_005435.2	AGCCTTGGAGTTCAGTGCTTC	AGGCTTGCTGTTCCACCA	GCGTAATACGACTCACTATAGGCCCAGGGCTACGAAGG	GCGTAATACGACTCACTATAGGGCTGTAGTTTGGCAGTCTTG
Nr:0651	ARHN	NM_005440.2	GACGCCTATCCCGGGAGT	ACATGAGGTTGCAGCTTTTGG	GCGTAATACGACTCACTATAGGTATGTCCCCACCGTGTT	GCGTAATACGACTCACTATAGGCTCGATCCTTGTGTATCTCG
Nr:0652	PAMCI	NM_005447.2	AATGCCCAGTTTCAGTGAAGTT	TGTTGACAACAGCACCACATC	GCGTAATACGACTCACTATAGGGAGCAAAATCTAGACTTGCAGT	GCGTAATACGACTCACTATAGGTCCTACTGTTGTTTCGGAGTC
Nr:0653	PDLIM7	NM_005451.2	CACCTCCATTGTGCAGGC	ACACATGAGAGAAGGCATGGC	GCGTAATACGACTCACTATAGGAGCTGCCGGAGGGGT	GCGTAATACGACTCACTATAGGTCTTGCAGAGAGGCCTG
Nr:0654	GUCA1C	NM_005459.1	TCAGAAAGCAGTTCCTACACAAGA	ACTTCATTTTCACCTTCCCTAGACC	GCGTAATACGACTCACTATAGGGACCCATGTGTGGTACAGAA	GCGTAATACGACTCACTATAGGAGCCTTGTCAGGAGATTTG
Nr:0655	AKT3	NM_005465.2	TTTGGACTTTGCAAAGAAGGG	TCTCGTCCACTTGCAGAGTAGG	GCGTAATACGACTCACTATAGGATCACAGATGCAGCCACC	GCGTAATACGACTCACTATAGGAAAATTGAGGGAAATGCG
Nr:0656	ABI1	NM_005470.1	CCAGTATGGCACAATGACCA	TGATTCAACATAGTTCCCAGGG	GCGTAATACGACTCACTATAGGGGCAGATATCTCGACACAAC	GCGTAATACGACTCACTATAGGAACAGACCAGTCACTCGATTG
Nr:0657	LNK	NM_005475.1	TTCAGCTGCAGGGCCCTG	AGAGAGGTGTGTACTGATTGTCTATGG	GCGTAATACGACTCACTATAGGATGCTCATGGAGTGTTCCT	GCGTAATACGACTCACTATAGGCCCGCAGGTGGCTCC
Nr:0658	THRAP5	NM_005481.1	CACCTCGGATACCCAGGAC	GACGGTCCTCTGGATGCA	GCGTAATACGACTCACTATAGGAGCATGTCCCTGCTCTTC	GCGTAATACGACTCACTATAGGGATGGTCCAGGGATCTGG
Nr:0659	SH2D3C	NM_005489.1	AGCGCTGCTGCACAAGAC	CGGACAGCAGGTTCCAGC	GCGTAATACGACTCACTATAGGCATTCAGCTGGCGGC	GCGTAATACGACTCACTATAGGTTGTGGGACAGGGCA
Nr:0660	SH2D3A	NM_005490.1	GCACTGAGGGGACTGGTAGA	GAGGACGCGCTGGAACTT	GCGTAATACGACTCACTATAGGGCTGGCGCTGGCGCT	GCGTAATACGACTCACTATAGGCTCAAAGCGTTCAGCGC
Nr:0661	AP1M2	NM_005498.3	CCGCAGCAAGAACAAATCA	AGCTGGTACGAAGTTGGTAATCG	GCGTAATACGACTCACTATAGGGTAGAGCTGGAGGATGTAAAATT	GCGTAATACGACTCACTATAGGCCACTCTGGGTGATGTAGC
Nr:0662	APBA2	NM_005503.2	GGAGATGTACAACGACGACCTC	AGATGTACAGCGGGGTCTCC	GCGTAATACGACTCACTATAGGATCCACTTCTCAAACTCGG	GCGTAATACGACTCACTATAGGTGACCCGTGAGGAGCC
Nr:0663	CFL1	NM_005507.1	CTCTCGGTGCCCTCTCCT	GGCCAGAAGGGGCTCACA	GCGTAATACGACTCACTATAGGTTTCGTTTCCGGAAACA	GCGTAATACGACTCACTATAGGAAGGCTTGCCCTCCA
Nr:0664	INPP5A	NM_005539.1	GCTGGACAGAATCATTGATCAGC	ACTGCACGACACAACACTTGTG	GCGTAATACGACTCACTATAGGGATTCGAGAAGGTTTCCTACTT	GCGTAATACGACTCACTATAGGCACATGGGCATGAGGTT
Nr:0665	INPP5D	NM_005541.1	CCCAGTGACCTGGGGAAG	ACTGCATGGCAGTCCTGC	GCGTAATACGACTCACTATAGGAACGCAGGGGACACG	GCGTAATACGACTCACTATAGGCTAGAGGCCCTGGTGGC
Nr:0666	ITK	NM_005546.3	TATGGGGTGTGCCTGGAG	AGTCCTGATTCTGCAATTTCAGC	GCGTAATACGACTCACTATAGGCAGGCCCCCATCTGC	GCGTAATACGACTCACTATAGGCAGTTGACGCAGCAGTCT
Nr:0667	KIFC3	NM_005550.2	GACCGAGTTCACCAACCTGA	TGCAGCTTCCTCCGGATG	GCGTAATACGACTCACTATAGGACGAGCACAGCTCCCG	GCGTAATACGACTCACTATAGGGATCCAGGGCGGCTA
Nr:0668	LCP2	NM_005565.2	ACTTCCTATGAGCTCCAACACTTTC	GGTACCCTGCAGCATGCG	GCGTAATACGACTCACTATAGGCCTTCAAGATCTACTAAGCCAA	GCGTAATACGACTCACTATAGGTTAATGTGCACTGGTATCTGG
Nr:0669	MUSK	NM_005592.1	TCACACCGTGTGCAGCCT	AGACACTCACAGTTCCCTCTGC	GCGTAATACGACTCACTATAGGCAGTCACAGTGACTTGTCTATGA	GCGTAATACGACTCACTATAGGCCTCTCACACATGCGTTC
Nr:0670	PPP3CC	NM_005605.2	AGCTGCTGTGTTGAAATATGAAAA	TGAATGGGCTTTCTTCCCTT	GCGTAATACGACTCACTATAGGCAATGTCATGAATATCAGGCA	GCGTAATACGACTCACTATAGGGGTCGCTCCTGTGCG
Nr:0671	PTK2	NM_005607.3	TCCGATTGGAAACCAACATATATATC	AGTGTGGTCTCGTCTGCCC	GCGTAATACGACTCACTATAGGAGCCTGTGGGTAAACCAG	GCGTAATACGACTCACTATAGGAAGCATTTTCAGTCTTGCTTG
Nr:0672	RGS4	NM_005613.2	AGGTCTGCCGGCTTCTTG	CACACTGAGGGACCAGGG	GCGTAATACGACTCACTATAGGCTTGAGGAGTGCAAAAGATATG	GCGTAATACGACTCACTATAGGAAGCACAGTCTGCTGAACTC
Nr:0673	RHEB	NM_005614.2	GCCAAGATGCCGCAGTCC	ACATCACCGAGCATGAAGACTT	GCGTAATACGACTCACTATAGGAAGTCCCGGAAGATCGC	GCGTAATACGACTCACTATAGGGCCTTGTGAAGCTGCC
Nr:0674	SDCBP	NM_005625.1	TGATGTTGGAATTCGTAGAGCA	ACCTCAGGAATGGTGTGGTCC	GCGTAATACGACTCACTATAGGGAAATTAAGCAAGGGATTCG	GCGTAATACGACTCACTATAGGATTAGGCTTTTCATAATGCTTG
Nr:0675	SGK	NM_005627.2	ACAGGGACACATTGTCCTTACTG	AGAGGAAAGAGTCCGTGGGA	GCGTAATACGACTCACTATAGGACTTCGGACTCTGCAAGG	GCGTAATACGACTCACTATAGGGGCGCATAGGAAAAGC
Nr:0676	SOS1	NM_005633.2	AAGTTTAACCAAAGGCACTGATGA	AGGAAGAATGGGCATTCTCC	GCGTAATACGACTCACTATAGGAGTGCCTGTCCCTCCTC	GCGTAATACGACTCACTATAGGAACAGTGGTGGTCCATCTC
Nr:0677	SYBL1	NM_005638.3	TGGAGGAAACTTCCTGGAGG	TCTTCACACAGCTTGGCCA	GCGTAATACGACTCACTATAGGTGACAGAGCAGATTCTGGC	GCGTAATACGACTCACTATAGGTGTAAATCCACCACAGAGAGG
Nr:0678	SYT1	NM_005639.1	AACCCTAGTGATGGCTGTATATGATT	ACTTCTTGACGGCCAGCA	GCGTAATACGACTCACTATAGGTTGATCGTTTCTCTAAGCATG	GCGTAATACGACTCACTATAGGTGGCATCAACTTCCTCC
Nr:0679	EPM2A	NM_005670.2	CACTGGACACACCAATGAAATG	ACAGGCTACACACAGAAGAACGA	GCGTAATACGACTCACTATAGGAAGCACACAACAGACTTCTATTT	GCGTAATACGACTCACTATAGGACCTTCCCAAATTTCTGGA
Nr:0680	USH1C	NM_005709.1	CCGGCTCCTACGCATCAA	ACTGGGCCAGAGGAAAGG	GCGTAATACGACTCACTATAGGGAAGGAGGGATCCTTAGACC	GCGTAATACGACTCACTATAGGAATGAGAGTCTGGATCCTTGA
Nr:0681	RGS19IP1	NM_005716.1	GGAGGTGTTCAAGTCGGAGG	AATGGCGCCCCAGACGTC	GCGTAATACGACTCACTATAGGATGCACTCGGGCTCA	GCGTAATACGACTCACTATAGGAAAGACGAACTCGTCAGGG
Nr:0682	ARPC5	NM_005717.2	CCTCAGAGCGGAAGAGGG	ACACAGTTTTTCTTGCAGTCAAGA	GCGTAATACGACTCACTATAGGAAGTGAATCAGGCGCC	GCGTAATACGACTCACTATAGGCACGAACAATGGACCCTA
Nr:0683	ARPC4	NM_005718.2	GGCTGGCCACTTCCGTAC	AAGGCCACGAGATCCAGC	GCGTAATACGACTCACTATAGGTTCCGCTTTCCGGCC	GCGTAATACGACTCACTATAGGCAGATGGTTTAAAAATTCTTAAGG
Nr:0684	ARPC3	NM_005719.2	CTCCGCTGTACCTGGATCC	ACTGTCCAGGTCCTGAAAGACTC	GCGTAATACGACTCACTATAGGTGCTCCTCTGGGTTGAA	GCGTAATACGACTCACTATAGGTTGTTCATGAACTGTCTCTTCA
Nr:0685	ARPC1B	NM_005720.2	TGGGGCTCCAAGATGCCC	TGATCTTGAGGTCCTTCAAGGC	GCGTAATACGACTCACTATAGGTTTGGGGAACTGATGTTCG	GCGTAATACGACTCACTATAGGTGACTCCAAGCTCTTCACA
Nr:0686	ACTR3	NM_005721.2	ATCCTTGGAAACTGCTAAGGCA	ACGACATGACTCCAAACACTGG	GCGTAATACGACTCACTATAGGGTAAAGGAGCGCTATAGTTATGTC	GCGTAATACGACTCACTATAGGATTGTGACGACAAATGCTAGG
Nr:0687	ACTR2	NM_005722.1	GCTACTTCTGTTGCGAGGATACG	TCGAACAGTCACACCAAGTTTC	GCGTAATACGACTCACTATAGGCCTTCAACCACTCTGCTG	GCGTAATACGACTCACTATAGGTCTAGCACACGGACACCC
Nr:0688	KIF20A	NM_005733.1	AAGCTAAATTACAGCAGTGCAAAGC	AGTACTTTTTGCCAAAAGGCCC	GCGTAATACGACTCACTATAGGAGAGCTAAACTCTACCACTGAAGA	GCGTAATACGACTCACTATAGGAGATTTGAGTAAAGGGGAACG
Nr:0689	HIPK3	NM_005734.2	TGCCAGCCATTAATAAAAGGAC	ACATATATGGATACTGGCTGAGTTTTG	GCGTAATACGACTCACTATAGGGATCTGCCCCTGGAAGA	GCGTAATACGACTCACTATAGGTTGGACTCAGTGGAAATCC
Nr:0690	ARL7	NM_005737.2	GAGCCATGGGCAACATCTC	CGGGCGCATTACCGCTTC	GCGTAATACGACTCACTATAGGCTCTAACATCTCGGCCTTC	GCGTAATACGACTCACTATAGGTTCTTCTGCTTGAGGGACT
Nr:0691	ARL4A	NM_005738.1	GGGAATGGGCTGTCAGACC	CTTTTCTTTTTCTGTTGCCGC	GCGTAATACGACTCACTATAGGAGACTTCTATCCTGTCCAACCT	GCGTAATACGACTCACTATAGGAACATTTTTCTTCTTTTAATGATCA
Nr:0692	RASGRP1	NM_005739.2	AGTAGCTCCCACAGAGAACAACA	AGAACAGTCACCCTGCTCCA	GCGTAATACGACTCACTATAGGCTTCTGTGGGGCCAGT	GCGTAATACGACTCACTATAGGTTTGAGCTAAGACATGATTGC
Nr:0693	G3BP	NM_005754.1	TACTGGGATACCACCTCATGTTG	AAGCCCCCTTCCCACTCC	GCGTAATACGACTCACTATAGGTTAAAGTACCAGCTTCACAGCC	GCGTAATACGACTCACTATAGGAAATCCTGGTTTCTGCACC
Nr:0694	ABI2	NM_005759.2	TCCAGGTCATCCTGTACAGTTCT	AATGCATGATAGACTCAACGTAATTCC	GCGTAATACGACTCACTATAGGACAGCATGAATAGGCCTGC	GCGTAATACGACTCACTATAGGCAGGAAAAAGCCCAGTCA
Nr:0695	FARP1	NM_005766.1	GTGGGTTGAGGACATCCAGA	ACACAAGAGACTCTTTGTGGCTCA	GCGTAATACGACTCACTATAGGTGGCCATTGACCTGG	GCGTAATACGACTCACTATAGGACACGTGGGGTCGCG
Nr:0696	SCAM-1	NM_005775.2	CTGTCCTTCCGCAAGGGA	ACACCGGGGCAACGTAAT	GCGTAATACGACTCACTATAGGGAGCACATCTGCCTGATCC	GCGTAATACGACTCACTATAGGTTCCAGGGAACGTTCC
Nr:0697	ACK1	NM_005781.2	CATCGTCCGGGATGGCAA	CTGCTCCAGGTTCCAGTCG	GCGTAATACGACTCACTATAGGGAAGGTCAGCAGCACCC	GCGTAATACGACTCACTATAGGAACATCTCCAGCACTTTGTG
Nr:0698	PRKD3	NM_005813.2	TGTGCACTGTGATTTAAAGCCA	GGATCTTCTTCCATATCATCTGGA	GCGTAATACGACTCACTATAGGGAAAATGTGCTGCTTGCA	GCGTAATACGACTCACTATAGGTTAGGAGCCATAATGAAGTGC
Nr:0699	STX6	NM_005819.2	CATAGAGTGGGATCTAGAGGACCTT	ACAGCACTAAGAAGAGGATGAGCA	GCGTAATACGACTCACTATAGGGATGAAACCATCAGCATAGTTG	GCGTAATACGACTCACTATAGGCAACCAACAGGACTGCAA
Nr:0700	STAM2	NM_005843.3	CCAACAGATGGGTCCAATGA	AGGAGAGGCTGCTGATGGTAA	GCGTAATACGACTCACTATAGGTAGATGAAAAACTTGAAGAAATTGA	GCGTAATACGACTCACTATAGGTTTGTGTGCTGCTGTGC
Nr:0701	AKAP8	NM_005858.2	CTGCACTCCGTGGACCAC	TCTGTGGGAACAGCGTCTTT	GCGTAATACGACTCACTATAGGAATCACAACCGCAGGTTG	GCGTAATACGACTCACTATAGGAGACTCTGCATCAGTTTGTTCC
Nr:0702	NET1	NM_005863.2	TCCTGTTTCAAGACATCTTGGTT	ACACCAAAGTCTCTTTCCGTTTG	GCGTAATACGACTCACTATAGGCTGACTCGGCCCGTC	GCGTAATACGACTCACTATAGGCCACCAGAAAGGGCTTT
Nr:0703	RGS19	NM_005873.1	GGCCCCCTTCAATGTCCA	CCTCGGAGGAGGACTGTGA	GCGTAATACGACTCACTATAGGGTCATGATACAGCCTCTCCA	GCGTAATACGACTCACTATAGGTGGCCCCTGCAGCAG
Nr:0704	PAK4	NM_005884.2	GGTGGTCATGGAGTTCCTGG	TGCCTTGGCCAGGAATGG	GCGTAATACGACTCACTATAGGAAGGAGGCGCCCTCA	GCGTAATACGACTCACTATAGGGTGCTTCAGCAGCTCGG
Nr:0705	MAK	NM_005906.2	AAAAGATTCTCCATTTCGGCTT	ACCGGTGGCCTCCATACT	GCGTAATACGACTCACTATAGGCCAGAGCCAGTACCCTCA	GCGTAATACGACTCACTATAGGTGGCCACCCAGTCTG
Nr:0706	MAP3K5	NM_005923.3	GCCACATTTCAGCCTTGC	GTCTGTTTGTTTCGAAAGTCAATG	GCGTAATACGACTCACTATAGGATCTGAGAGTGATACTGCTGATC	GCGTAATACGACTCACTATAGGATAGCCTTCCACAGTGTGC
Nr:0707	MLLT4	NM_005936.1	GAGAGGAAGCGGAGAGAGCA	TCCCCATGGGAAACACGC	GCGTAATACGACTCACTATAGGGGAGAGGAAGTTGGGCC	GCGTAATACGACTCACTATAGGAGAAGCTAAAATAGGGACCACA
Nr:0708	PTK6	NM_005975.2	GGGGACCCCGTGTACATC	AGGTCGGGTTCTCGTAGCTG	GCGTAATACGACTCACTATAGGATCACGGAGCTCATGGC	GCGTAATACGACTCACTATAGGGTGAAGCTGGAGAGCCTC
Nr:0709	STK10	NM_005990.1	ACGAGCTGCTGCGCAAGC	AGAAGCATCCGCAGAACTGT	GCGTAATACGACTCACTATAGGATGAGAAGGAGCGGGAG	GCGTAATACGACTCACTATAGGAGGGGAAGAACTTGGCG
Nr:0710	UCHL3	NM_006002.2	CGTTGATGTATATGGAATGGATCC	TGCTGCAGAAAGAGCAATCG	GCGTAATACGACTCACTATAGGTGAACTCCTTAGCATGGTACC	GCGTAATACGACTCACTATAGGCATTAAATCTTAGTTCATCAGGGT
Nr:0711	CPNE6	NM_006032.2	AGCTTTTGGCTTTGGGGC	CTGGGAGTCGTAGCCAGTGT	GCGTAATACGACTCACTATAGGTCGAATCCCCCCCAA	GCGTAATACGACTCACTATAGGGCAGGGCCTGGGAGC
Nr:0712	CDC42BPB	NM_006035.2	CAACCTCCTCAACTGCGAGC	CCGCTGGGGTTGGAGCTA	GCGTAATACGACTCACTATAGGCTCCACGCTTGATCTACTTC	GCGTAATACGACTCACTATAGGTTCGATGGAGTTGAGTGTTT
Nr:0713	UBE4B	NM_006048.1	GGTCCAGAAGCCCTTCCTC	AGTGATCGCTGTTCTGTTTCTCTC	GCGTAATACGACTCACTATAGGAGACCGGAGCTTGGACC	GCGTAATACGACTCACTATAGGTCATCCACGCCTGAATC
Nr:0714	RRAGB	NM_006064.2	GCAGAATTCTCCAGATGCCA	AGCGCATGAGAAGACACTGC	GCGTAATACGACTCACTATAGGAAATATTTTGCTTGGTACACAAA	GCGTAATACGACTCACTATAGGTTTGGTCCATCCACTCTTT
Nr:0715	HRBL	NM_006076.2	AGCAGCCAGGGGACTCCA	ACAAGAAGGGGTTGGTGGTT	GCGTAATACGACTCACTATAGGTTTGGTGCCACTCCCC	GCGTAATACGACTCACTATAGGGGAGGTTTGGAGGCG
Nr:0716	DLC1	NM_006094.2	GGATGGCCTGTTTAAAGAAGTCA	ACCTAGATTTGGTGTCTTTGGTTTC	GCGTAATACGACTCACTATAGGAAGAGAAGTTTAAAGGCTGGG	GCGTAATACGACTCACTATAGGAGTGTTCTGGTTACTGAAGGAA
Nr:0717	MYL9	NM_006097.2	CCACCCACCAGAAGCCAA	TGGGGTGGCCTAGTCGTC	GCGTAATACGACTCACTATAGGGATGTCCAGCAAGCGG	GCGTAATACGACTCACTATAGGTTTATCCTTGGCGCCA
Nr:0718	RAPGEF3	NM_006105	GCCCAGCTGCTCAGGAAG	GGAGAGTTCCCGCTGGTT	GCGTAATACGACTCACTATAGGTTCATTAAGCTGGCGGC	GCGTAATACGACTCACTATAGGGTCAATGACCTTCAGCTGC
Nr:0719	VAV3	NM_006113	TTTTTCCAAGTGATGCAGTCAA	TCATCCTCTTCCACATATGTGGA	GCGTAATACGACTCACTATAGGGCCTTGCCCATGTGTG	GCGTAATACGACTCACTATAGGTGGAAACCAGCCCACC
Nr:0720	MAP3K7IP1	NM_006116.1	CAACCAGGAGATTGCTGCG	TGCTGTCACCACGCTCTG	GCGTAATACGACTCACTATAGGATGATTGACACTGAGTTTGCC	GCGTAATACGACTCACTATAGGCTCGCCATGGTCCACG
Nr:0721	DYNC1LI2	NM_006141.1	TTTCCACTTCACCACACCTGC	GGCTTCATTTTCTGTTGAAGAGTT	GCGTAATACGACTCACTATAGGCTTAGTTGTGGAAAAGGATGC	GCGTAATACGACTCACTATAGGTGTTACCATAGAGTCTGGCTTT
Nr:0722	LASP1	NM_006148.1	CGGACACCCCGGAAAACC	AGATGGCCTCCACGTAGTTG	GCGTAATACGACTCACTATAGGTTCGCCTCAAGCAACA	GCGTAATACGACTCACTATAGGGCCGGCAGCATCCCC
Nr:0723	NCK1	NM_006153.2	ATTAGCAGCAGTCGTCAATAACCT	CACTTGTAAAAATTGGTGCCTTTT	GCGTAATACGACTCACTATAGGAAATACTGGGCAAGTGTTGC	GCGTAATACGACTCACTATAGGTGTAATGTTCTACAAGTTCTTCCA
Nr:0724	NSF	NM_006178.1	TCACAGTGGGAAGACTGCTTTAG	TCAAAATCAAGGGGGCTAGC	GCGTAATACGACTCACTATAGGCTGCAAAAATTGCAGAGG	GCGTAATACGACTCACTATAGGTCCTTCTTCTCTTAAGAGGGC
Nr:0725	DDR2	NM_006182.1	CATGGAGAATGGAGATCTCAATCA	ACTCGTCGCCTTGTTGAAGG	GCGTAATACGACTCACTATAGGGTTTCTTTCCCGCCACG	GCGTAATACGACTCACTATAGGAGCAGAAGGTGGATTTCTTG
Nr:0726	PDE4A	NM_006202.1	CCACCCCTGCCTGACAAG	AGGTAGGGTCTCCACCTGACC	GCGTAATACGACTCACTATAGGTTCCAGTTTGAGCTGACG	GCGTAATACGACTCACTATAGGCCCCGCCACCAGGAG
Nr:0727	PDE4D	NM_006203.1	GGTTCTTCAGAATATGGTGCACTG	ACGTGTCAGGAGAACGATCATC	GCGTAATACGACTCACTATAGGTGCAGATCTGAGCAACCC	GCGTAATACGACTCACTATAGGTATGACACAGGCTTCAGGC
Nr:0728	PDE6C	NM_006204.2	TATTCATTTGTTCGAGGTCGC	TTGGACTTTTTGTCATCACCACC	GCGTAATACGACTCACTATAGGAATAATAGCAACTGACCTGGC	GCGTAATACGACTCACTATAGGTCCTGAATCTTCAGCAGCT
Nr:0729	PHKG1	NM_006213.1	CAGTTACCTGGCCCCTGAG	AGCACGGCCTTGGGTGTG	GCGTAATACGACTCACTATAGGATTATCGAGTGCTCCATGAA	GCGTAATACGACTCACTATAGGTTCTCGAAAAGGGCTGC
Nr:0730	PIK3CA	NM_006218.1	ACTGCAGTTCAACAGCCACA	GCATGCTGTTTAATTGTGTGGA	GCGTAATACGACTCACTATAGGCACTACATCAGTGGCTCAAAG	GCGTAATACGACTCACTATAGGAGATCCAATCCATTTTTGTTG
Nr:0731	PIK3CB	NM_006219.1	TGCTGCAGCAGCCTTCAA	AGATCTGTAGTCTTTCCGAACTGTG	GCGTAATACGACTCACTATAGGCAAAGATGCCCTTCTGAAC	GCGTAATACGACTCACTATAGGTGGGCCATCCAGTTCA
Nr:0732	PITPNA	NM_006224.1	TGTTCGAATGCTGGCCCC	AGTCATCTGCTGTCATTCCTTTCA	GCGTAATACGACTCACTATAGGAGAGGGAGCCCTGAATATACA	GCGTAATACGACTCACTATAGGCTGGGTCCTTTTGTCTCAT
Nr:0733	PLCD1	NM_006225.1	AGACTCCTCCAACTACAGCCCC	AGTCCTGGAGGGAGATCTTCA	GCGTAATACGACTCACTATAGGGTGGAGATGTGGAATGGG	GCGTAATACGACTCACTATAGGCAAAGAGGGTGGCTGATG
Nr:0734	PLCL1	NM_006226.1	ATATGCAGAATGCAATCGTGTCT	ACAGCTTCCCATTCTCCTCAC	GCGTAATACGACTCACTATAGGATTAAGGAACTATGTGGACTCCC	GCGTAATACGACTCACTATAGGTACTTTCCTTCTCCTCTATGGC
Nr:0735	PPEF2	NM_006239.2	AGGAGTCGGCTCTGAGAGCT	AGTGTGCACCTGGACTGCTG	GCGTAATACGACTCACTATAGGCTGAGGGAGAAGCTGTTTG	GCGTAATACGACTCACTATAGGCAGCCACTGTCTTTAGCATT
Nr:0736	PPEF1	NM_006240.2	TAAAGCAACGTGCTTTCAGCC	AGCCAAGGTTGGTGACATCA	GCGTAATACGACTCACTATAGGTCTTCGCCAAAGAGTGG	GCGTAATACGACTCACTATAGGGGTTTCATCAAGTCTTCATATCTATG
Nr:0737	PPP1R3D	NM_006242.2	CTTGGAGCTGGCACAGGTC	AGATGAAGTGGATCCAGCTCTCT	GCGTAATACGACTCACTATAGGAAGGTGTTCAACGCGG	GCGTAATACGACTCACTATAGGTCGCACTCCCCGCGA
Nr:0738	PPP2R5A	NM_006243.1	GTTTCATGCTCAGCTAGCATATTG	TCGGCACTTGTATTGCTGAG	GCGTAATACGACTCACTATAGGTGTTGTACAGTTCCTGGAGAA	GCGTAATACGACTCACTATAGGAATACTGTGCATGTTGTAAGCA
Nr:0739	PPP2R5B	NM_006244.1	GGCATACTGTGTGGTGCAGTT	AGCTCCTCCAGACCTTGCC	GCGTAATACGACTCACTATAGGCCTGGAGAAGGATGCCA	GCGTAATACGACTCACTATAGGATAACTCCTGACGCTCCTG
Nr:0740	PPP2R5D	NM_006245.1	CCAGCTGGCCAAGTGTGT	AGCCTCCTGGCTGGCAGT	GCGTAATACGACTCACTATAGGCTCTAGCCCCCATTTCC	GCGTAATACGACTCACTATAGGTAGGAACTCTTCCGCCC
Nr:0741	PPP2R5E	NM_006246.1	GATCCCTTTACACACTGTCAGGA	GTTGGAATTATTCCATCACGTCTAA	GCGTAATACGACTCACTATAGGGCTTATCACTCTTCCATGCA	GCGTAATACGACTCACTATAGGGACCTCTCTTTAACTCCAGATCC
Nr:0742	PPP5C	NM_006247.2	TCGAGGCAACCACGAGAC	ACATCATTCCTAGCTGCAGCA	GCGTAATACGACTCACTATAGGAGACAACATGAACCAGATCTACG	GCGTAATACGACTCACTATAGGGCGTGTTGGCATAGGC
Nr:0743	PRKAA1	NM_006251.1	TTCTTGATGATCATCACCTGACTC	TTCTATTGTGTGACTTCCAGGTCTT	GCGTAATACGACTCACTATAGGGGCCCCATCCTGAAA	GCGTAATACGACTCACTATAGGGGAGTTAGGTCAACAGGAGAA
Nr:0744	PRKAA2	NM_006252.1	TGATAGTGCCATGCATATTCCC	ACGGGCTAAAGTAGTAATCAGACTGG	GCGTAATACGACTCACTATAGGCCAGGCCTGAAACCTCA	GCGTAATACGACTCACTATAGGCACACATTTCAAAAAAATCCA
Nr:0745	PRKCD	NM_006254.1	CAATGTGCTGTTGGACCGG	TCTTCCAGGAGGTGCTCG	GCGTAATACGACTCACTATAGGGATGGCCACATCAAGATTG	GCGTAATACGACTCACTATAGGAATTTGGGGTTCACAAAGG
Nr:0746	PRKCH	NM_006255.2	TGTCCTGTTGGACCACGAG	TGGTTGCAATTCTGGAGACA	GCGTAATACGACTCACTATAGGGGTCACTGTAAACTGGCAGA	GCGTAATACGACTCACTATAGGCATAGGAAAAGTTTCTAAACTCATCC
Nr:0747	PKN2	NM_006256.1	CTTATTGCTAGATACAGAGGGCTTTG	ACACCAATCAGCAATGTAGTCAAA	GCGTAATACGACTCACTATAGGTGAAAATTGCTGATTTTGGT	GCGTAATACGACTCACTATAGGATCTCTGAACATTTCCTGCTC
Nr:0748	PRKCQ	NM_006257.1	CATCCTGTTAGACAAAGATGGACA	AGGATATCAGCCGCTCCATC	GCGTAATACGACTCACTATAGGTATCAAGATCGCGGATTTT	GCGTAATACGACTCACTATAGGCCGGGGTTCATGAAGG
Nr:0749	PRKG1	NM_006258.1	TGCCTATCTGCATTCCAAAGG	AGAAGTCTATATCCCATCCTGAGTTG	GCGTAATACGACTCACTATAGGAATCATTTACAGGGACCTCAA	GCGTAATACGACTCACTATAGGTCATCAGGTGGTGGTTCA
Nr:0750	PRKG2	NM_006259.1	ATTTGATTACCTGCATCGACTAGG	AGAAGTCTTTATCCCAGCCTGATAG	GCGTAATACGACTCACTATAGGTATTATCTACAGAGACTTGAAACCAG	GCGTAATACGACTCACTATAGGCTCATCTGGAGGCATTCC
Nr:0751	RALGDS	NM_006266.1	TAGCTCCGACGTGGAGGA	AGAAGATGCCCTTGGCAATC	GCGTAATACGACTCACTATAGGGATCAACATCAGCTTCGTCC	GCGTAATACGACTCACTATAGGTTGAGTCCTTTCTGCTTCAT
Nr:0752	RANBP2	NM_006267.3	CATTTGAAGAATGTCAGCAGAATTT	TCTGTCCACATTCTGTGATAGTTATTCT	GCGTAATACGACTCACTATAGGAATGAAACTCCAGAAAGGACA	GCGTAATACGACTCACTATAGGTCGACAAACAGACCCTTTG
Nr:0753	RRAS	NM_006270.2	CCCAGCGAGACACACAAGC	GCTCGGTGGGAGCTCTTG	GCGTAATACGACTCACTATAGGTGGTGGTCGTGGGCG	GCGTAATACGACTCACTATAGGTTCCTGGTATTTCCGGAC
Nr:0754	STK3	NM_006281.1	AGAAGCTATGGAGATCAAAGCTAAAA	AGTTTTGCTGCCTTCTTTTCTTTG	GCGTAATACGACTCACTATAGGGACATGACGAACAGCAACG	GCGTAATACGACTCACTATAGGCATCCATCGCATCCAGA
Nr:0755	STK4	NM_006282.1	TTAATGAAGCCATGGATGTGAA	AGAAGTTTTGTTGCCGTCTCTTC	GCGTAATACGACTCACTATAGGACTGAAACGCCAGGAATC	GCGTAATACGACTCACTATAGGTTAGCCTCTATGGCATCCA
Nr:0756	TESK1	NM_006285.1	CTGCCGCTCACTACCCTCA	AGACTGCCCGCCTCACAG	GCGTAATACGACTCACTATAGGTCCCCCGAGCTCCCC	GCGTAATACGACTCACTATAGGTTCAGGTTGCGGTAGCG
Nr:0757	TLN1	NM_006289.2	GGAGCAGATACTAGAAGCTGCCA	AGTGCTCATCTCGAAGCTCTGA	GCGTAATACGACTCACTATAGGAGTCCATTGCAGCAGCC	GCGTAATACGACTCACTATAGGAGGCAGAAACTTGTACTGCTG
Nr:0758	TSG101	NM_006292.2	ACCTGGTGGTCCATATCCTGC	AGTAGAGGTCACTGAGACCGGC	GCGTAATACGACTCACTATAGGCACAACAAGTTCTCAGTACCCT	GCGTAATACGACTCACTATAGGAGTCTTTCTTGCTTTTTGCA
Nr:0759	TYRO3	NM_006293.2	CTCCAAACTGCCTGTCAAGTG	ACAGCTACTGTGTGGCAGTAGCC	GCGTAATACGACTCACTATAGGGCTGGCCCTGGAGAG	GCGTAATACGACTCACTATAGGCTTGCTGCAGCAGCAA
Nr:0760	VRK2	NM_006296.1	TTTGAACCCTCATGGAATACCTT	ACTAACATCAAAAGGACAGGTATGATG	GCGTAATACGACTCACTATAGGTAGGACCACTGGACTTTTCC	GCGTAATACGACTCACTATAGGATGCGATAATAATAAACATCTGC
Nr:0761	MAP3K12	NM_006301.2	AGCCAAAGGGGAACCACC	CCGCAAGGCATCAACGCT	GCGTAATACGACTCACTATAGGTCCTCCAGTAGGGCCTG	GCGTAATACGACTCACTATAGGGTTGGAGTTGTCCAATTCAG
Nr:0762	USP15	NM_006313.1	ACAAAAGAAAAGCTAGGTGCTGAA	CTTCATCACTTTCTAATGGGATGC	GCGTAATACGACTCACTATAGGGATCCCTGGTATTGTCCG	GCGTAATACGACTCACTATAGGCAGTGGCAGCTGAAGCA
Nr:0763	CNKSR1	NM_006314.1	AAGCAGAGGACCCGGACG	GAGGCTGCTCTCTGAGGTCA	GCGTAATACGACTCACTATAGGATGAGGCTGGGTCCCA	GCGTAATACGACTCACTATAGGGGGGGCAGAGATGGG
Nr:0764	MERTK	NM_006343.1	CTATCCTGGGGTCCAGAACC	ACATCAGGACTTCTGAGCCTTCT	GCGTAATACGACTCACTATAGGATGAGATGTATGACTATCTTCTCCA	GCGTAATACGACTCACTATAGGGAGGAGTCGTCAGCAAACA
Nr:0765	CAP2	NM_006366.1	CCATGTCACAGATGACCAGAAG	AGGCCATAATTTCTGCAGGTTC	GCGTAATACGACTCACTATAGGACATACAAAAATCCCAGCCT	GCGTAATACGACTCACTATAGGAGTGATTAACTTGGATCCATCC
Nr:0766	VTI1B	NM_006370.1	ACGGCGGGGACCGAAGAA	TGGCTGCGAAAGAATTTGTAG	GCGTAATACGACTCACTATAGGAAGAAGAAATTGATCAGGGATT	GCGTAATACGACTCACTATAGGTAAACCAGGCCTCCCA
Nr:0767	STK25	NM_006374.2	TCCCAAGAACAGCCCACC	CGGGTGGATGTCAGGTGG	GCGTAATACGACTCACTATAGGCACACTGGAGGGCCA	GCGTAATACGACTCACTATAGGTTTCTGTTGTGTGAAAACCTC
Nr:0768	UNC13B	NM_006377	TCTGTACACACAGACTACTGACACTCTC	CTCCTCCGTGGAACGAGAC	GCGTAATACGACTCACTATAGGATCAAGAGGTTTGTGCGC	GCGTAATACGACTCACTATAGGTCTGATTTGAGTTTCACAAATTC
Nr:0769	CIB2	NM_006383.1	GGGAACAAGCAGACCATCTTC	TGGTGGACTTCTAGGCCCC	GCGTAATACGACTCACTATAGGACCGAAGAGCAGCTAGACA	GCGTAATACGACTCACTATAGGTACAGCCTCGGCAGTGT
Nr:0770	IPO8	NM_006390.1	TAGGACTGAGTATCCTTTTGGAATTG	AGTTGTTGCTGGGCACAGTC	GCGTAATACGACTCACTATAGGCAAAATCGACCTCCTGCA	GCGTAATACGACTCACTATAGGCCAAAATTAAATGCGGAGA
Nr:0771	IPO7	NM_006391.1	CGGACTCTGTGCTCTTATTGATATG	CTGGTGCTGGGCCTCCAA	GCGTAATACGACTCACTATAGGGAACAGATACCCCAAGTTTTAA	GCGTAATACGACTCACTATAGGAATTGAAAGAACTTGGCACA
Nr:0772	DCTN2	NM_006400.2	CAGCCTTGTCACTTATGAACTACATT	ACTTTCCCAGCTTCTTCATCCG	GCGTAATACGACTCACTATAGGCTCGGCCTGAGCAGG	GCGTAATACGACTCACTATAGGTTCATCAATGCTGGCAA
Nr:0773	NEDD9	NM_006403.1	GGGTAAGGAGGAGTTTGAGAGG	AGAACGTTGCCATCTCCAGC	GCGTAATACGACTCACTATAGGCAACAGAAAGAGCTATTGGAAA	GCGTAATACGACTCACTATAGGAAAGAGCGCTTGAACAGC
Nr:0774	ARPC1A	NM_006409.2	AAAGAAGTGGATGAAAAGCCAGC	ACATTATCCGGAGGCCCTG	GCGTAATACGACTCACTATAGGCAGCACGCCCTGGGG	GCGTAATACGACTCACTATAGGGATGGAAGACTCGAGGGTC
Nr:0775	ARFGEF2	NM_006420.1	AGACACGCTGGATGCAGATATC	ACCACACTGGTGACAGTGCTG	GCGTAATACGACTCACTATAGGCACATAGAGACGGAGGATCA	GCGTAATACGACTCACTATAGGCTGGTACCTGTGATGGCTC
Nr:0776	ARFGEF1	NM_006421.2	TGCAGCACAGAGAGATGCG	AATACCAAGTTCCTGTTCAGGTGG	GCGTAATACGACTCACTATAGGGTGGACTTTGATGTTCGCG	GCGTAATACGACTCACTATAGGTTGTGATATCTGAAAAACTACTCCG
Nr:0777	RABAC1	NM_006423.1	TCTACCCCTCACGACGCA	GCAGGTCCCAGAAGACACC	GCGTAATACGACTCACTATAGGGACATGGCAGCGCAG	GCGTAATACGACTCACTATAGGTCACACGGGTTCCATCT
Nr:0778	USP16	NM_006447.1	TACTGATGAGTGTTCAATCCAACATT	CTCATAAAATAGGAGGTACGCTTGTG	GCGTAATACGACTCACTATAGGGTTTATATCAGTTCACCCGTAATG	GCGTAATACGACTCACTATAGGAGTTTAGTACTTTAGTTGTAGGCACA
Nr:0779	CDC42EP3	NM_006449.3	TTTCCTTTCTTCAAGGGAACTACG	TATCCATTACATTCAGCACCTCATC	GCGTAATACGACTCACTATAGGAGCTTTTACCTGGAAACCAG	GCGTAATACGACTCACTATAGGCAAAAGTGAGGGCCCA
Nr:0780	PDLIM5	NM_006457	GCCAAGTGACCAGGACACTT	TCACAGAATGAGCATGTTTCTTACA	GCGTAATACGACTCACTATAGGTAGTGCAAAGAGCTGAGCA	GCGTAATACGACTCACTATAGGCAGGGGCTTGTCCTTCT
Nr:0781	STAMBP	NM_006463.2	AAGGCCAGCTAAGCCACC	TCGAAGGTCTGTGATGGTCA	GCGTAATACGACTCACTATAGGTGTGGTGGACAGGTCCT	GCGTAATACGACTCACTATAGGCTGCTCTGTCCACAACAGTC
Nr:0782	RRP22	NM_006477.1	GTGGGCAAGACGGCCATC	AAGAGACGCAGCACGTGC	GCGTAATACGACTCACTATAGGATCCGCCAGTTCCTGTT	GCGTAATACGACTCACTATAGGCAGTTGTACTTGGCGGAG
Nr:0783	RGS14	NM_006480.2	GCGGCTGGAAAACAGGAT	GCTGAGTCGGTGGTGGAG	GCGTAATACGACTCACTATAGGCACCTTCGAGCTGGAGC	GCGTAATACGACTCACTATAGGTTCAAGGATCCCCCG
Nr:0784	DYRK2	NM_006482.1	CATTGATATGTGGAGCCTGGG	AGCTAACAAGTTTTGGCAACACTG	GCGTAATACGACTCACTATAGGCTGCATTTTAGCAGAGCTCC	GCGTAATACGACTCACTATAGGTCCTCTGCTGAATATTCCC
Nr:0785	GNAI3	NM_006496.1	TGATCTGGATAGAATATCCCAGTCTAA	GTCCACATTCCTTTAAGTTGTTTTTAA	GCGTAATACGACTCACTATAGGCTACATTCCAACTCAGCAAGA	GCGTAATACGACTCACTATAGGTGATGACATCTGTAACAGCATC
Nr:0786	RASA2	NM_006506.2	CATTCTTGCTGTGGAAAAACTGG	AGATGCTTTCCCAACAATTGG	GCGTAATACGACTCACTATAGGAAGAGAGCTCTTTCAACAAGAA	GCGTAATACGACTCACTATAGGATTTTCCTTGCTCCCATATT
Nr:0787	USP3	NM_006537.1	GGTTAACTGCCTCATATGTGGG	AGTTTATCCGATCCAGCTTTGG	GCGTAATACGACTCACTATAGGACAGAATCTAGAAAGTTTGATCCA	GCGTAATACGACTCACTATAGGCCTGGTGTTCCACGTAGA
Nr:0788	YKT6	NM_006555.2	AGCCATGAAGCTGTACAGCC	ACATGATGGCACAGCATGAG	GCGTAATACGACTCACTATAGGTCAGCGTCCTCTACAAAGG	GCGTAATACGACTCACTATAGGTTTTGTTTCCGGGCA
Nr:0789	RRAGA	NM_006570.2	CCAGAACTCTCCTGACGCC	ACGCATAAGGAGACTGTGCTTG	GCGTAATACGACTCACTATAGGAAAATCTTCTGCCTGGTGC	GCGTAATACGACTCACTATAGGGGGCCATCCACTCTCTC
Nr:0790	GNA13	NM_006572.2	CTTGGATAAACTTGGAGAACCAGA	ACTGTAGCATAAGCTGCTTGAGG	GCGTAATACGACTCACTATAGGTTATATTCCATCACAACAAGATATTC	GCGTAATACGACTCACTATAGGTTGTCATGCAGAATAGTATCCTT
Nr:0791	MAP4K5	NM_006575.2	TTTACTTCAGTGGTATGAGCCAATG	AACTATTTTCATGTCCAGCCAAGA	GCGTAATACGACTCACTATAGGCAGAAATTCATGTTGATAAAGCA	GCGTAATACGACTCACTATAGGTGTAGAGATTGCTGTGTGCA
Nr:0792	AVIL	NM_006576.2	ATGTTCCAATAAGACCGGCC	AGAAAAGCCCCTTTTCTTTCTTC	GCGTAATACGACTCACTATAGGAATTCGTTGTCACTGAGATCA	GCGTAATACGACTCACTATAGGATTTGGAGCTGTTTCCAGC
Nr:0793	AP4B1	NM_006594.1	TACTCTTGGACTTTTGGAGGATCC	TAAAACTATTCAGCGTCTCCGTTC	GCGTAATACGACTCACTATAGGGGCAGAAAGACCTGTGAAT	GCGTAATACGACTCACTATAGGTTGCTTCATTTTGTTTCACA
Nr:0794	KIF1C	NM_006612.1	CTCGCCACCACTGTCAAGC	ACAGCTGCCCCACTCTCC	GCGTAATACGACTCACTATAGGTGGGAGCGGGTGTCA	GCGTAATACGACTCACTATAGGTTGAGGTCAGGGGCAG
Nr:0795	GRAP	NM_006613.2	CTTCAACAAGGGAGACACACTCA	TGCACGGGCTGCACGTAA	GCGTAATACGACTCACTATAGGAGATCCTGAACATGGAGGA	GCGTAATACGACTCACTATAGGCTCCGTGGGAAGAAGCC
Nr:0796	PLK2	NM_006622.1	GCCGGAAGCTGATTGCAT	CTTTGTAAGAGCATGTTCAGGGC	GCGTAATACGACTCACTATAGGTCCCAAAGAGCAGCTGA	GCGTAATACGACTCACTATAGGATATTCCATTCGATTTTTTAATTCT
Nr:0797	IQGAP2	NM_006633.1	GAATCTTCGGACGTTGGAACA	CCATAGAACTTCTTGTTCAGCAGG	GCGTAATACGACTCACTATAGGGACTGGACACGTGTCATCC	GCGTAATACGACTCACTATAGGTATATGAGAAGGTTTACATTCACTTTA
Nr:0798	WASF3	NM_006646.3	ACCGATGGCTCCAGCAGA	AGTCGGACCAGTCGTTCTCG	GCGTAATACGACTCACTATAGGCTACGGGATGCTCCCA	GCGTAATACGACTCACTATAGGTCGAACTCTGAGTCGTCG
Nr:0799	FRS2	NM_006654.2	TATCCCTAGTGCCTCAGGGG	TCCAGGCTAACATGGGCA	GCGTAATACGACTCACTATAGGTCAGGAGAGGTCGTCTGAC	GCGTAATACGACTCACTATAGGGATCAGTACTATTGTGTCTAGTTTTCC
Nr:0800	PDE10A	NM_006661.1	CATGGAGCAGCACCACTTC	TCTTCAGATGCAGCTGCCTT	GCGTAATACGACTCACTATAGGTCCCAGACTGTGTCCATCC	GCGTAATACGACTCACTATAGGCTGAGCCACGGATGGG
Nr:0801	RAI	NM_006663.1	CAGCAGGCGGTGAAGGAG	AGACTTTACTCCTTTGAGGCTTCAC	GCGTAATACGACTCACTATAGGATGAACGACCCGAGCC	GCGTAATACGACTCACTATAGGCCTGGGGAACAGCCC
Nr:0802	USP20	NM_006676.1	GTGGCTCAACAAGTTCAACACC	CGCGTCTCGGCTTCGATC	GCGTAATACGACTCACTATAGGTTCGCAGAGCCAGGC	GCGTAATACGACTCACTATAGGTTCTGCTCCCCGTGC
Nr:0803	RPIP8	NM_006695.2	GTTCACGCAGAGCTACGACTACC	TGGCTCTGAGCTTCCGATG	GCGTAATACGACTCACTATAGGTGACGGACGAGGAGGA	GCGTAATACGACTCACTATAGGGGACCCCAGGGCTCC
Nr:0804	NTE	NM_006702.1	CTGCTGTGGAAGCGGCTG	ACAGCGTCGTTGCCGGAG	GCGTAATACGACTCACTATAGGAATCCCTGGGCTGACA	GCGTAATACGACTCACTATAGGAATCGACTTCTCCTCCTCC
Nr:0805	ABLIM1	NM_006720.2	ACCTGACATGAAACGCAGATC	TTTTTCTTCATGTCGTTGCGT	GCGTAATACGACTCACTATAGGTAGTGGCAGAGAGGAAGATG	GCGTAATACGACTCACTATAGGCTCCAAAGAGGTAACCTGTCA
Nr:0806	MAP3K4	NM_006724.1	GCTCCATAGAGAAGAAATGTACATCTTC	TCTTCATCTGTGCAAACCTTGA	GCGTAATACGACTCACTATAGGATGGAGTACTGCGATGAGG	GCGTAATACGACTCACTATAGGCAAACGAATGGTCGAGG
Nr:0807	PSKH1	NM_006742.1	CTACTACCATCCGGGCACTG	AGCCATTGTATTGCTGCTGG	GCGTAATACGACTCACTATAGGACTCCAAGATCATCATCACCG	GCGTAATACGACTCACTATAGGTAGCGCAGGTTGAGCTC
Nr:0808	SLA	NM_006748.1	GGCCAGAGTTTACCATGGC	AGTCCTCAAAGTAAGGTGGTGATG	GCGTAATACGACTCACTATAGGTGGCTGTTTGAGGGCC	GCGTAATACGACTCACTATAGGAGAAGAATGAGCTCTTTCTCTTG
Nr:0809	YWHAE	NM_006761.2	AAGAGCCTCCTGGAGAATAATCA	ACTGATTTTCGTCTTCCACGTC	GCGTAATACGACTCACTATAGGGCAGCATTGAACAGAAAGAA	GCGTAATACGACTCACTATAGGCTGCAGCGCTTCTTTATTC
Nr:0810	CDC42EP2	NM_006779.2	TGGCAGTCGCAAGGGCAA	TGTGGGGATCTGCATGCT	GCGTAATACGACTCACTATAGGGAAGGAGAAGCTTCGGG	GCGTAATACGACTCACTATAGGGTCCAGGTCCTGATCCAT
Nr:0811	WDR3	NM_006784.1	ATTGAAACAGTGAAAGCAGCTGA	ACGTTAGAATCAACTTCTCCCTCTT	GCGTAATACGACTCACTATAGGGAGGATTATGGAGGCTATTGA	GCGTAATACGACTCACTATAGGTTTCCTCTTCCTCTTCTTCTCT
Nr:0812	RALBP1	NM_006788.2	ACAAGAGATAGCCAGTCTTTCAAAAG	AGATGGACGTCTCCTTCCTATCC	GCGTAATACGACTCACTATAGGAGGATGTTTCCAAAGAAGAGA	GCGTAATACGACTCACTATAGGCTGCTGGGCGATGGC
Nr:0813	AP3M2	NM_006803.2	ACTTTCCTTCATGAACCCTAGGTT	AGGTTCGAACTTGGAACTTCCC	GCGTAATACGACTCACTATAGGGTTGGATGATGTCAGCTTCC	GCGTAATACGACTCACTATAGGAGCTTTGGTCATGTATTTTATGC
Nr:0814	RAB40B	NM_006822.1	GCACAGGGTGTGATCCTGG	AATTTTGCAGCTGTTTCTGGTG	GCGTAATACGACTCACTATAGGTCTATGACATTGCGAACCG	GCGTAATACGACTCACTATAGGCAGTTTTTGGGGGGG
Nr:0815	YWHAQ	NM_006826.2	GGCCTACAAGAACGTGGTCG	AGTTTTCAGCCCCTTCTGCC	GCGTAATACGACTCACTATAGGGGGGCCGCAGGTCCG	GCGTAATACGACTCACTATAGGGCATCACATTCTTCTCCTGC
Nr:0816	PLEKHC1	NM_006832.1	GGACAGTTCTTACAACTTAGAAGTTCAGA	ACACCCAACCACTGGTAAGTTTG	GCGTAATACGACTCACTATAGGATATTCTTTCCTTTCTGAAGATGC	GCGTAATACGACTCACTATAGGTAGAACATCTCTTCATCTAAACTCTCG
Nr:0817	RAB32	NM_006834.2	AAGGTGCTGGTGATCGGC	AGCAACACTGGGATTTGTTCTC	GCGTAATACGACTCACTATAGGGAGCTTGGCGTGGGC	GCGTAATACGACTCACTATAGGTGCTCTCAAGGTCTCTTGAT
Nr:0818	CCNI	NM_006835.2	GGCAGTCCTTACCAAGCAACT	ACATGACAGAAACAGGCTGCA	GCGTAATACGACTCACTATAGGACTTCACTGTATGGCCTGC	GCGTAATACGACTCACTATAGGAAGGTGGACAAGGGGAA
Nr:0819	KIF2C	NM_006845.2	ATCAGGGCCCTGGGACAG	ACTGGGGCCGTTTCTTGC	GCGTAATACGACTCACTATAGGAACAAGGCTCACACCCC	GCGTAATACGACTCACTATAGGTGCTTATTTGTCTGCTAGCC
Nr:0820	RABL4	NM_006860.2	CGCTCTTGTCCTCTGGGTACG	GCCCGGAAAACCTCCACC	GCGTAATACGACTCACTATAGGGCTCGCGGGAGTGTT	GCGTAATACGACTCACTATAGGTTCTCCCGGTACAGCTG
Nr:0821	RAB35	NM_006861.2	CGGGACTACGACCACCTCT	AGCAGCAGCGTTTCTTTCG	GCGTAATACGACTCACTATAGGTCAAGCTGCTCATCATCG	GCGTAATACGACTCACTATAGGTTTACTGTTCTTCGTGAGCTTC
Nr:0822	RAB31	NM_006868.1	TGGCTGCGAGCACATGAT	GCTGGCTTGCATGGTTGG	GCGTAATACGACTCACTATAGGGGCGATACGGGAGCT	GCGTAATACGACTCACTATAGGCTTCTCAACTTTGATTGTTCCA
Nr:0823	CENTA1	NM_006869.1	GAAGATCGAGCACCTGAATGC	AGGTTTATGCTTGAAGTGCGC	GCGTAATACGACTCACTATAGGCACCTTCCAGCCGGC	GCGTAATACGACTCACTATAGGCTCCACTGCGTACTCCTG
Nr:0824	DSTN	NM_006870.2	GCGAAGATGGCCTCAGGA	TGGAAGCTTTCAATTTGTGGC	GCGTAATACGACTCACTATAGGGTGCAAGTAGCTGATGAAGTATG	GCGTAATACGACTCACTATAGGACTGAATAATCTACACAGGGCA
Nr:0825	RIPK3	NM_006871.1	TCAGGCCAAGGAGGGACA	TCCCGCTATGATTATACCAACC	GCGTAATACGACTCACTATAGGGAAATGGATGGCTTTAGGA	GCGTAATACGACTCACTATAGGCTGTGGCCTGCTCCA
Nr:0826	PIM2	NM_006875.1	GCCCAAGCCGCTGCTTCT	TCCCTGTGACATGGCCAT	GCGTAATACGACTCACTATAGGTTGGCCAAGTAGTGGCA	GCGTAATACGACTCACTATAGGGGGATGGCTCTTCTGACC
Nr:0827	CALM1	NM_006888.1	ATAGCGCACAGCGCGCCT	TGCAGTCATCATCTGTACGAATTC	GCGTAATACGACTCACTATAGGTAGCAGCAGCAGCAGC	GCGTAATACGACTCACTATAGGTTCATAGTTGACTTGTCCGTC
Nr:0828	MYO9A	NM_006901.1	GCTAACATTTGAGATGCTTGTACTGG	TATTTCCAAAGAGTGCTAGCTGTTG	GCGTAATACGACTCACTATAGGAACCCCGTGCCTCTG	GCGTAATACGACTCACTATAGGGTTGGAGGTGCAGTCTGG
Nr:0829	RIT1	NM_006912.1	GGAGTACAAACTAGTGATGCTGGG	ACTGAATCTTTCTTCTTCCGGAA	GCGTAATACGACTCACTATAGGTGCTGGTGGTGTAGGGA	GCGTAATACGACTCACTATAGGTGGTGATTTTAGCCTCTTCC
Nr:0830	SPTBN2	NM_006946.1	ATCTGCAATGCCCCAGAGC	CTTCTTAAAGAAGCTGAAGCGTTTT	GCGTAATACGACTCACTATAGGAGGTCTACCGAGTCAGCC	GCGTAATACGACTCACTATAGGTCTCGCTCTCGTTCTCTG
Nr:0831	SYN1	NM_006950.2	GCCTTCCAAGTCCCACCT	TCGGAGAAGAGGCTGGCG	GCGTAATACGACTCACTATAGGCAGCGCCCCAGCAGC	GCGTAATACGACTCACTATAGGAAAGACTTCCTCAGGCTGC
Nr:0832	RPH3AL	NM_006987.1	GAAGAAAGTCTGCACCAAATGTG	GGCTCGTCCAGGTGTGTC	GCGTAATACGACTCACTATAGGGGATCGAGGCCTCCC	GCGTAATACGACTCACTATAGGTTTTACCGGGGCCCT
Nr:0833	WASF2	NM_006990.1	CACCACCAGCTCCTCCTCT	TCGGACCAGTCGTCCTCA	GCGTAATACGACTCACTATAGGAGGCTCTCCACCAGGC	GCGTAATACGACTCACTATAGGTCAAATTCAGAGGAGTCATCTT
Nr:0834	WWP2	NM_007014.2	CTTCATCCAGGACATGGAGATACT	ACTCCTGTCCAAAGCCCTCG	GCGTAATACGACTCACTATAGGGGGCAAGGTGACGACC	GCGTAATACGACTCACTATAGGGTCTCCTCAATGGCATACAG
Nr:0835	CEP1	NM_007018.2	CAACCAGATGCAGTATGAGTACACG	TCTGGCTGAGGCATTCTTTTC	GCGTAATACGACTCACTATAGGGAGCTCAAGAAACAGATGGC	GCGTAATACGACTCACTATAGGCTGATTTTGTCCAAGTTGAGA
Nr:0836	UBE2C	NM_007019.1	GAGTTCCTGTCTCTCTGCCAAC	ACACAAGGACAGGCTGGGC	GCGTAATACGACTCACTATAGGGCCGCCCGGATGGCT	GCGTAATACGACTCACTATAGGAGCCTGGGTCAGGGC
Nr:0837	RAPGEF4	NM_007023.1	CTTGGATTTGTTCCTGAGGAGA	TGGTCGACGAGGCTCTAATC	GCGTAATACGACTCACTATAGGTTTAATGAAATTCAGTTTTGGG	GCGTAATACGACTCACTATAGGTGTGTGACATCTGTGATAAAGTTC
Nr:0838	DUSP14	NM_007026.1	CTTCATGAGCTCCAGAGGTCA	TCCCCCAGTAAGGCATCAG	GCGTAATACGACTCACTATAGGCAGCACGCTACCAAGGA	GCGTAATACGACTCACTATAGGGTGTCGGGACTCCTTCTC
Nr:0839	HRIHFB2122	NM_007032.2	CAGGAAGAGCTGAGCCGA	TCAGCCAGGCTGTTGCGC	GCGTAATACGACTCACTATAGGGAGCTGAGCAAAACACGG	GCGTAATACGACTCACTATAGGATCGACTCCTTCTCCTGG
Nr:0840	PTPN21	NM_007039.2	TACCTGTCAAGATTTTTGGCAGA	AGATGAGCCTGGAGCTTTTCA	GCGTAATACGACTCACTATAGGTGGTATGGGAACAGGGA	GCGTAATACGACTCACTATAGGGGAACTGGATGAGGACTCTG
Nr:0841	KIF3A	NM_007054.1	AACATGGAACTGGAAGAAAGGAG	GAGTCAATTACAGTTTCAGGCTTTG	GCGTAATACGACTCACTATAGGGAAAAGAGCAGAGCAACTTCG	GCGTAATACGACTCACTATAGGCAGAACGCTTCCTTCTCC
Nr:0842	TBC1D8	NM_007063.1	GAATCCTCTGTTGTCAACATCGA	GTTACTCAGCTTAAGTTCAGATTGTGATT	GCGTAATACGACTCACTATAGGGACCCCTGGTTTTCGG	GCGTAATACGACTCACTATAGGGGTGGCTCATTTCAAAAGT
Nr:0843	TRAD	NM_007064.1	CATGGAGGCTCTGCAGTACC	GTCCCTTGGTTCACCCGG	GCGTAATACGACTCACTATAGGTTCACAACTGCAGGGTTG	GCGTAATACGACTCACTATAGGTTGACAATGTAGCTCTTGACAT
Nr:0844	CALB2	NM_007088.1	GGCGTCCCAGTTCCTGGA	AGGGCATCCAGCTCATGC	GCGTAATACGACTCACTATAGGAATATGGAAGCACTTTGACG	GCGTAATACGACTCACTATAGGTCGTCAATGTAGCCGCT
Nr:0845	CLTCL1	NM_007098.1	CTGGACCACACCTGGACAG	ACATGCTCCTCTTGCTTGGC	GCGTAATACGACTCACTATAGGTCAGTTTCTTTTCAAAGGCA	GCGTAATACGACTCACTATAGGGGCAGACTCTCCAAGGC
Nr:0846	TRIO	NM_007118.1	GGTTCTGGAAGCTGTCCGG	ACTCTAGGCAGAAGCCTGCTC	GCGTAATACGACTCACTATAGGTACCTGCACAACTGCAGG	GCGTAATACGACTCACTATAGGTGCAGAAAGTTTTTAATGCTACG
Nr:0847	VCP	NM_007126.2	AATGGATGGCATGTCCACA	AGCCATACAGGTCATCATCATTG	GCGTAATACGACTCACTATAGGAAAAAAAATGTGTTCATCATTGG	GCGTAATACGACTCACTATAGGTCTTCTGTGTATACACTGCCAC
Nr:0848	VIL1	NM_007127.1	CGCTTCCTGGCCACAGAG	GTCCTTTTTCTTTCTTGAGGTTTTG	GCGTAATACGACTCACTATAGGATCCCTGACTTCAATCAGGA	GCGTAATACGACTCACTATAGGTTGCTTCCATCGAGGC
Nr:0849	PICALM	NM_007166.1	ACTTTTACTACTAGGACACCTACTCATGAAA	CATAAACTGTATCTGTGCTCCTGATACA	GCGTAATACGACTCACTATAGGTGTTTGTTGGATTCACTCCT	GCGTAATACGACTCACTATAGGGGGCCAAAGGGGTTT
Nr:0850	TESK2	NM_007170.1	TTCCCGTAAGCCCCCACG	ACCCATCCTGCTTTCCCTG	GCGTAATACGACTCACTATAGGTACAGTGAGTGTCTTGGACCC	GCGTAATACGACTCACTATAGGGGTTTGCAGGCCTATGC
Nr:0851	NUP50	NM_007172.2	TTCGGCAAGAAAGTTGATAGCT	AGGCATCCTTTTTCTCCAGTAAA	GCGTAATACGACTCACTATAGGCTGTTTTGGGCTCATTAAGC	GCGTAATACGACTCACTATAGGATTTTGTGCAACTCGTCTGC
Nr:0852	MAP4K1	NM_007181.1	TCAGTGGTACCAGCCCATG	ACAGGCCTGTAATCCCAGC	GCGTAATACGACTCACTATAGGAACAAATTCCTGCTTGTCC	GCGTAATACGACTCACTATAGGTACTCGGGAGGCTGAGG
Nr:0853	SEC23IP	NM_007190.1	GGATAGATGAGAATTACAGCCTTCC	TGCTGGGGCTGTTCTGGA	GCGTAATACGACTCACTATAGGTACCTGTAAAGGGTTCTTCAATAT	GCGTAATACGACTCACTATAGGCTAATGTTCATTGTTCGATAAATTT
Nr:0854	ANXA10	NM_007193.2	CCAGATGCGAGAAGCCTACTG	AGTAGTCCTCAGCATCACCAGC	GCGTAATACGACTCACTATAGGCTTGCAATACAGCAATAACCTC	GCGTAATACGACTCACTATAGGACAGATGGCAAGCAGTGC
Nr:0855	IRAK3	NM_007199.1	TCTAGATAAGAAAGTGCCTCCCTG	GTACTGTTCATATTCATCCCAGGAA	GCGTAATACGACTCACTATAGGCCCTCGGAATTTCTCTGC	GCGTAATACGACTCACTATAGGAATTTGGAGGAACAGCTGC
Nr:0856	AKAP10	NM_007202.2	CAATATCTGCAGGGAAGGTGG	GTAGATTTCTCTAACGGTTGATCATACTG	GCGTAATACGACTCACTATAGGGCCACTCCCCAACTGTT	GCGTAATACGACTCACTATAGGAGCCTGCTGCATAATGTCA
Nr:0857	DUSP10	NM_007207.3	CTGTGACAACTCCCTCCAGC	ACAACCGTCTCCACGCCC	GCGTAATACGACTCACTATAGGTCCAAGAGTGCCGGG	GCGTAATACGACTCACTATAGGATCAGCTTTGGTGTAAGGATT
Nr:0858	C12orf2	NM_007211.2	GGGAGCAAAAGTATAATTCCAACC	TCTTTACACTCCTGCTTATCAGAAAGA	GCGTAATACGACTCACTATAGGTTGAAGAGGAAATTGTCCG	GCGTAATACGACTCACTATAGGATGATGATCCCCCTTTCA
Nr:0859	CHP	NM_007236.2	GTTCTCGGGCCTCCACGT	AGTGAAGAAATCGGATGCTCAT	GCGTAATACGACTCACTATAGGTACTGCGGGACGAAGAG	GCGTAATACGACTCACTATAGGTTTCTGTTCTACATCCACCTTC
Nr:0860	DUSP12	NM_007240.1	CTATGAAAAGCTCCAGATTCTCAAA	TCCTGTTTGTGATCCCAAAACA	GCGTAATACGACTCACTATAGGCCAGAGGCTAAGATGAATGA	GCGTAATACGACTCACTATAGGGGCAATATTTTCATTTCATCC
Nr:0861	STXBP3	NM_007269.1	CAGTATTAATGGAACTACGGAAGAAAA	TAAGGAGACTTTATCCTTGGGTTTATT	GCGTAATACGACTCACTATAGGTTTGGACAGGTTGATCCA	GCGTAATACGACTCACTATAGGCAGCATCTTTATATCATCCAACA
Nr:0862	STK38	NM_007271.1	GAAAGCAGAAACCTGGAAAAGAA	TGCTGCTTTCATGTAGGAAGG	GCGTAATACGACTCACTATAGGATAGACGTCAGCTAGCCTTCT	GCGTAATACGACTCACTATAGGTATTGCCCCCCTTGC
Nr:0863	PTK9L	NM_007284.1	TGAGAGAGAGCTCCAGCAGATC	AGCTGTCATCCCCATTTTCA	GCGTAATACGACTCACTATAGGCGCATTAACGAGGTGAAG	GCGTAATACGACTCACTATAGGCCCGGGCCGCGGATG
Nr:0864	ABL1	NM_007313.1	GACAAAAGCCACGAGTCTGG	ACCTCTGCACTATGTCACTGATTTC	GCGTAATACGACTCACTATAGGTTGATGCTGTGAACAGTGAC	GCGTAATACGACTCACTATAGGCTTCACCGAACTGAGGAGC
Nr:0865	KIF22	NM_007317.1	AGAGCGGATGGTGCTAATGA	CGGCGAGACCCAGGATGT	GCGTAATACGACTCACTATAGGAGACAGTAGAAGAGAAGGACCTAGA	GCGTAATACGACTCACTATAGGTTGCCTTCAGGAAGGACT
Nr:0866	RANBP3	NM_007321.1	CAGTTCCAGGTGTGTGTCTCG	AGAGGCAGGAAGCCACACA	GCGTAATACGACTCACTATAGGGTGTCAGCGGCCAGC	GCGTAATACGACTCACTATAGGCCTCCCTGTGCCATTG
Nr:0867	ZFYVE9	NM_007324.1	TCCTATCCGTCTGATGTTGAGAC	TCCACCCACTGGATGTGG	GCGTAATACGACTCACTATAGGTTGGAGCTGAATATCGACTT	GCGTAATACGACTCACTATAGGATGTGCTCCTGGGGTTC
Nr:0868	AP4E1	NM_007347.1	TGTTTATTGATGGTCTGGTCAGTC	AGGATCCCTCCATCACCTTTT	GCGTAATACGACTCACTATAGGACTAATAAGAGTGGTTTGGAATTG	GCGTAATACGACTCACTATAGGGACATTGATACAGTAAATAGTCAGGA
Nr:0869	GNA12	NM_007353.1	CCTGGACAACTTGGACCG	ACTGCAGCATGATGTCCTTCA	GCGTAATACGACTCACTATAGGGATCGGCCAGCTGAAT	GCGTAATACGACTCACTATAGGGGTTCTCCTGCAGGATGG
Nr:0870	RASA3	NM_007368.1	GGAGGAGGAGTCTTTCAAAATGA	TGGAATGAGTGGAGGTCTCG	GCGTAATACGACTCACTATAGGAAAACATGTTCCAGGTCATCC	GCGTAATACGACTCACTATAGGGACTGCTGCCGGATG
Nr:0871	DNM1L	NM_012063.1	TAGAGGAACAAAGGAGAAACAGGC	ACCAAAGATGAGTCTCCCGG	GCGTAATACGACTCACTATAGGTAGCCAGAGAATTACCTTCAGC	GCGTAATACGACTCACTATAGGATTTCAGCAATAATTTGACTGG
Nr:0872	AP3M1	NM_012095.2	CCTTTCTTTCATGAACCCTAGGC	TGTCCTCACTTGGAACTTTCCA	GCGTAATACGACTCACTATAGGTTCTGGATGATGTCAGCTTT	GCGTAATACGACTCACTATAGGGCTTTCGTGACGTATTTGAC
Nr:0873	APPL	NM_012096.1	GGAGGTGAAATCAGATGACCAT	TGCTTCTGATTCTCTCTTCTTTCC	GCGTAATACGACTCACTATAGGCCAGATGTTGTTTATGAAACTATG	GCGTAATACGACTCACTATAGGTCCTTCTCCCAAATCACTC
Nr:0874	BRDG1	NM_012108.1	AGAGGAAGTACAACTGAAGACAGAGAA	CTTCAACTTTTCACTTCTCCCTTCC	GCGTAATACGACTCACTATAGGCACAGAAAGTGGGGAAGAA	GCGTAATACGACTCACTATAGGATACTGGGTTCTTGACCAGTG
Nr:0875	CCRK	NM_012119.1	CAGCGCATCGCAGCTTCC	ACTCTCTGCACTTCTCCTTGACC	GCGTAATACGACTCACTATAGGAAGGCTCTCCTCCATCAG	GCGTAATACGACTCACTATAGGAGGAGGCAGCACTCGG
Nr:0876	CD2AP	NM_012120.1	GCCAGTATCAAAACTAAAGCTAGATTCT	AGAAGACAGGACAGCTTTTTTCAG	GCGTAATACGACTCACTATAGGGAACAGCTGCCCCTTAGA	GCGTAATACGACTCACTATAGGCTTCTCTATTTCCATCTCTAGATTACTT
Nr:0877	CDC42EP4	NM_012121.3	CTCCTCGATGAGCAGGCC	ACACACGGATTTCATCCTCCT	GCGTAATACGACTCACTATAGGTTTGGGGATCTGACAGATC	GCGTAATACGACTCACTATAGGCCTCCTCATCCATGAAGG
Nr:0878	FKBP8	NM_012181.2	CAACTCCTACGACCTCGCC	AGTTCCTGGCAGCGATGA	GCGTAATACGACTCACTATAGGATCAAGGCTATCACCTCCA	GCGTAATACGACTCACTATAGGCCACAGAGAGTGCCACAC
Nr:0879	RABGAP1	NM_012197.2	ACGGAAGGACCTGGATAACG	AGCAAGTCTCTTTCCCTTGAACC	GCGTAATACGACTCACTATAGGCTGAGGAAAAGGCAGATGC	GCGTAATACGACTCACTATAGGCCGGTTGCTGTCTTTATG
Nr:0880	GCA	NM_012198.2	AGGAATGCAGATGGGACAGC	TGCCATAGTGCCCTGCAA	GCGTAATACGACTCACTATAGGCAGTGCCAGAAACAGGC	GCGTAATACGACTCACTATAGGAAAATCGTCATATATGAAATTCG
Nr:0881	MRAS	NM_012219.1	CAACCTCCCCACATACAAGC	ACAAGATCACACATTGCAGTTTG	GCGTAATACGACTCACTATAGGTGGTGGTGGTGGGGG	GCGTAATACGACTCACTATAGGTGGGTGCCTGTGGCC
Nr:0882	RHOQ	NM_012249.1	GCGCTGATGCTCAAGTGC	TACAGTGTGTTTCTTTGGAGTTAAAATG	GCGTAATACGACTCACTATAGGGTGGTGGTCGGCGAC	GCGTAATACGACTCACTATAGGGCTATGATAGCCTCATCAAAAA
Nr:0883	RRAS2	NM_012250.2	CAGGAGAAGTACCGGCTCG	AGAAAATGACACAATGGCAGC	GCGTAATACGACTCACTATAGGTGGTGGTCGGCGGGG	GCGTAATACGACTCACTATAGGCTTTCTTGTCTTTTTCTTTCCG
Nr:0884	PLD3	NM_012268.1	TGTGTCCAAGTGGCCGCA	TTGCCCACGCTGTCAGCT	GCGTAATACGACTCACTATAGGCTCCAGACCTGAAGGCTC	GCGTAATACGACTCACTATAGGGAGGTGTCAAGGTCATGAATG
Nr:0885	CENTB2	NM_012287.2	GGTGTCAGCCAATAGTTTATATGAGC	ATTTCTGTGAATCTTGCTGGAAA	GCGTAATACGACTCACTATAGGCTGAAGGAGAAAGGCAAGA	GCGTAATACGACTCACTATAGGCGATTTAGTTTCTCTGGATTATTG
Nr:0886	TLK1	NM_012290.2	ATCTCAATGAGATCAAACCCCC	AATTATGCTTGAAGAAGGGGGT	GCGTAATACGACTCACTATAGGTATTATACATTATGATCTTAAGCCAGG	GCGTAATACGACTCACTATAGGGTAGGGGATGCTGTCAGC
Nr:0887	RAPGEF5	NM_012294.1	ACACACTGCAAATCTCAGCCTT	CGAGGCTCGATCCTGTGTG	GCGTAATACGACTCACTATAGGCTGCTCCAGAGATGCAATG	GCGTAATACGACTCACTATAGGAGAGCTCAAACAGAGCCTG
Nr:0888	CABIN1	NM_012295.2	GCACAGTCCGCAGGTGAA	TGTCCATGTAGTCGTCGTCCT	GCGTAATACGACTCACTATAGGGATGGCCCCCACAAG	GCGTAATACGACTCACTATAGGCGTCTGTCTCGCTCTCC
Nr:0889	G3BP2	NM_012297.2	AGTTCAATCTCAGCCACCTCG	AGCGACGCTGTCCTGTGA	GCGTAATACGACTCACTATAGGTGTGCGTGAACAACGAC	GCGTAATACGACTCACTATAGGAGCGGCCCTCCATTT
Nr:0890	AIP1	NM_012301.2	ACGGCCTCGCTCCATTCT	TTTGAGGACGCTGGGCAG	GCGTAATACGACTCACTATAGGCTCCATCACATCCAGCC	GCGTAATACGACTCACTATAGGCTTGTCAGAACCCGGC
Nr:0891	AP2A2	NM_012305.1	TATGGTAATAAGACCTCCACGCA	ACTGCGCTGAGAGCAATTCA	GCGTAATACGACTCACTATAGGGTTCCTAAACTTTACCCCAACA	GCGTAATACGACTCACTATAGGCATAATCTCTGAGAAACGGC
Nr:0892	EPB41L3	NM_012307.1	AGCGCAAACGAGAAGAGCC	TCCACTGGACTCCGTCTTGG	GCGTAATACGACTCACTATAGGAGTGCGTTGATAGATCGCC	GCGTAATACGACTCACTATAGGTTTCCATTTTCTCTTCAGGG
Nr:0893	SHANK2	NM_012309.1	GCTCCAAGAAGCCCGGAG	TCTGTCCAGCAGCTGTTTCA	GCGTAATACGACTCACTATAGGATCATGAGCACCATCTCAGG	GCGTAATACGACTCACTATAGGAAGCCCTTTCTATGTTCATTC
Nr:0894	KIF4A	NM_012310.2	GTTCCTGGAGCAAAGCATGG	AGTGGGCCTCTTCTTCGATAGG	GCGTAATACGACTCACTATAGGACATCGAGGATCTAAAATATTGTT	GCGTAATACGACTCACTATAGGGGAGCAGCCAGAGAAGAA
Nr:0895	MYO10	NM_012334.1	CCGCATCAGCCAGTCAAC	CGTGTCGTGCTGTAGCGC	GCGTAATACGACTCACTATAGGCAAAACCTTCACCCCTTG	GCGTAATACGACTCACTATAGGTTCTTCACGATCATGCTGA
Nr:0896	MYO1F	NM_012335.2	CGACTTGGCAGTGCTCAAG	AGATCTTCTCCACGTAGTTTCCTG	GCGTAATACGACTCACTATAGGGTTGGCGGTCGGACC	GCGTAATACGACTCACTATAGGGGAAAAGGCCCTCCTG
Nr:0897	OSTF1	NM_012383.2	AGTCTTCAGAGCCCTGTATACGTTT	TCTGAGTCTTCATCATCGAGATAGTC	GCGTAATACGACTCACTATAGGGAACCCAGAACTCCAGATG	GCGTAATACGACTCACTATAGGCTCGGCATTGCTTAATGTT
Nr:0898	PEF1	NM_012392.1	CCTATGGTCAGCCACCTCC	AGCATCCGAGAAGCTGTCATG	GCGTAATACGACTCACTATAGGAAGTTCCTACGGTGCCC	GCGTAATACGACTCACTATAGGGTGACGAAGTCCTCGAAGC
Nr:0899	PFTK1	NM_012395.1	AAAGCTGGCAGATTTCGGTC	AGTGCTTGCTGTTTGATAGACTTTTG	GCGTAATACGACTCACTATAGGTTGCAAGAGCAAAATCCG	GCGTAATACGACTCACTATAGGCCATAACTATTGTTTTTCCCAA
Nr:0900	PITPNB	NM_012399.2	GAGGATGATTGCTCCCGAG	AGACATCAGCAGCCGACG	GCGTAATACGACTCACTATAGGGGCTCCTTGGTGTTTCA	GCGTAATACGACTCACTATAGGTGCCTCGAACGGAACC
Nr:0901	PLXNB2	NM_012401.1	GGTGCCACCTGCAGTCAA	AGAGGTCAGTGACCTTGTTCTCC	GCGTAATACGACTCACTATAGGGTACTTCTTCGACTTCCTGGA	GCGTAATACGACTCACTATAGGAGTGCAGCGGCAATCT
Nr:0902	PRKCABP	NM_012407.1	CATCGAGAAGTTCGGCATTC	AGGAGTCACACCAGCTTCCA	GCGTAATACGACTCACTATAGGGGCTTCTGAAAACCATCAA	GCGTAATACGACTCACTATAGGCCCTTGTCCAAGGGC
Nr:0903	PTPN22	NM_012411.2	GAACTGAATTATTCACTGCCATATGA	TTACCTGATTTAGGACTTCGGAGTT	GCGTAATACGACTCACTATAGGCTCTAAACACCAAATACGTAATGC	GCGTAATACGACTCACTATAGGTTACACTCTTGCTTGGTCTAAGT
Nr:0904	RAB3GAP2	NM_012414.2	TTCAGTTATTACCTAGTGGGGAAATG	AGAAGGAAGAGATATGGCTTCCA	GCGTAATACGACTCACTATAGGGATCCAAATTTTATTTCTGTACGA	GCGTAATACGACTCACTATAGGCAGCTTCAATGAGGTGTAAGG
Nr:0905	PITPNC1	NM_012417.1	GCTTTATTGATATTGCCTGCGA	ACTCAGATTTGGGCCGACA	GCGTAATACGACTCACTATAGGTGAAATTCCAGAGCGCT	GCGTAATACGACTCACTATAGGTGGCTTATCTGAAGAGTGCA
Nr:0906	RGS17	NM_012419.3	AACACCTGCCGTGTCTCAA	AGATTCAGAAGAAGAGCCAGCA	GCGTAATACGACTCACTATAGGGCTCCTGGAAACCAGAGG	GCGTAATACGACTCACTATAGGGTACTTTCAACAAATGACTTATAAATTT
Nr:0907	RPS6KC1	NM_012424.2	GACTAAGGGTGAAAGTGGTTTAGTGC	TCTCATCAGTTCTGCCCAATC	GCGTAATACGACTCACTATAGGTAGAAGGAGACAAGGAAATACATC	GCGTAATACGACTCACTATAGGCACAGGGGTAAAAAATGGA
Nr:0908	SEC22L2	NM_012430.2	GATAACTTCATTCAGAGGACCAAGC	AGACATCATAATCGGGAGCCTT	GCGTAATACGACTCACTATAGGAGCGATATAATAATCCCAGGTC	GCGTAATACGACTCACTATAGGGCCCTGGGCTTGCCT
Nr:0909	STAT5B	NM_012448.2	TTGGAATGATGGGGCCAT	ACGATTGTGCGTGCGGGA	GCGTAATACGACTCACTATAGGTTTGGGGTTTGTAAACAAGC	GCGTAATACGACTCACTATAGGTCCACTGACTGTCCATTGG
Nr:0910	TBL2	NM_012453.1	CTTCACCCCAGATGTGAAGG	ACTTCTTCAGGGCACCCAG	GCGTAATACGACTCACTATAGGTTTGGGAAGTCTGCTTTGG	GCGTAATACGACTCACTATAGGGCTCTTCAGGGTCTCTTGG
Nr:0911	10-D11	NM_012454.1	AGCAACGAGTGGACCGGT	TGATTTTCCGTGGCTCTCTG	GCGTAATACGACTCACTATAGGGAGACTGGCAAGGGAACC	GCGTAATACGACTCACTATAGGTTTCATAAAAACACTCCTCACTG
Nr:0912	PSD4	NM_012455.1	TGACTGGCGCCTCTACCTC	ACAGCTGATTGCGGTTCCG	GCGTAATACGACTCACTATAGGTTCCAGGCACCCACTG	GCGTAATACGACTCACTATAGGCTTAGGGATGATCTTCCGG
Nr:0913	STK39	NM_013233.1	GATTGAGAAGCTGCTTACAAGAACA	AGCTGACACTCAACTGAGCAAA	GCGTAATACGACTCACTATAGGCCAGACATAGCCCAAAGAG	GCGTAATACGACTCACTATAGGCCCAATCAGCTTCACTTCA
Nr:0914	PR48	NM_013239.1	TGTCTGGTTTTTGATCTCTGAGG	TCCCCGCATGCGTACTCG	GCGTAATACGACTCACTATAGGAAGACAAAAAAACACCGACC	GCGTAATACGACTCACTATAGGTACAGGTCCACGGCG
Nr:0915	TBK1	NM_013254.2	ATCACTGGCAGACGCATGG	AGACAGTCAACGTTGCGAAGG	GCGTAATACGACTCACTATAGGGCACATCAAGAAGGCACTC	GCGTAATACGACTCACTATAGGCCACCATCCATGGTTAAAG
Nr:0916	MYLIP	NM_013262.2	GAACAGCATCGTGCTCTTGTT	TACAGTCAGATTGAGAAGACTGGTGT	GCGTAATACGACTCACTATAGGTAAAATGATCAGCACCAGGG	GCGTAATACGACTCACTATAGGGCGTTGGCAGATAGACG
Nr:0917	CTNNA3	NM_013266.1	TACAAGCAACGACATCATTGTTC	GTCTTCCTCTAAATTCACTCATGACTTG	GCGTAATACGACTCACTATAGGTGGCCAAGAACATGTGTATG	GCGTAATACGACTCACTATAGGCAATGGATGGATTTTTTTCTT
Nr:0918	RACGAP1	NM_013277.2	TCTGACCTTTCGCCTTAACAGA	ACTTGAGCATTGGAGAAGCAA	GCGTAATACGACTCACTATAGGGCCTTTATGGAAGCAGCA	GCGTAATACGACTCACTATAGGAAAAGTTGCCTTGTCGTCC
Nr:0919	HUMMLC2B	NM_013292.2	TTGCTTCTTTCCAGCCGG	TGCCCCTACTCCTGGTCC	GCGTAATACGACTCACTATAGGAGCCGCTGCCTTGCC	GCGTAATACGACTCACTATAGGTTGGCGTCGCCGTGC
Nr:0920	EEF2K	NM_013302.2	CATCTGGCCATGGTGCGC	CCCAGGCCTCTTCAGCCT	GCGTAATACGACTCACTATAGGTACCACGAGGGTGGGC	GCGTAATACGACTCACTATAGGTTTGGTAGTACTGGTTGGCC
Nr:0921	BLNK	NM_013314.1	GACAACTCCAGTTGCCTCTCA	TAACTGCATACTTCAGTCTGGTGG	GCGTAATACGACTCACTATAGGACAGAATGCTTCAAGTGTTTG	GCGTAATACGACTCACTATAGGAATCTTTTGTGTTATTCTGACTGTC
Nr:0922	TPTE	NM_013315.1	GCCTCTGAAATATGTTCAACTGC	TCGGATCCAGCTACAACATCA	GCGTAATACGACTCACTATAGGAAAGGAAAGCCTGTATTATTTTG	GCGTAATACGACTCACTATAGGCTGGAAGTCATTTTCTCGC
Nr:0923	EPN1	NM_013333.1	CTGCCAAGCCCAGCACCA	AGGAGGAAGGGATTAGTGTTGG	GCGTAATACGACTCACTATAGGATGGCACAACAGCAGCC	GCGTAATACGACTCACTATAGGGGGCCGGGGGGCCCG
Nr:0924	PKN3	NM_013355.1	TCTGCTGGATGCCCAGGG	AGGGTTCCAGGAATCGCTC	GCGTAATACGACTCACTATAGGATTCCTGAAGATCGCAGAC	GCGTAATACGACTCACTATAGGTGACACAAAGTCGAAGTCCC
Nr:0925	GGA1	NM_013365.2	CAAGTGCGGTGGGAGAAG	AGAGGCTACCCCAGGTTTCA	GCGTAATACGACTCACTATAGGCAGCAGCCAACCCCC	GCGTAATACGACTCACTATAGGGGTGGGGGGAACTGG
Nr:0926	PSCD4	NM_013385.2	CAACACCAGCCTCCACAATC	ACTGCTTGCTGGCAATCTTC	GCGTAATACGACTCACTATAGGCCAACGTCCGGGACA	GCGTAATACGACTCACTATAGGTTCTTCCGAGTAGAGACCAGG
Nr:0927	NRBP	NM_013392.1	GCCCACTGCATTGTGGGA	ACGGTGACAGCGGCTGAG	GCGTAATACGACTCACTATAGGCACCAACACATGATCCCA	GCGTAATACGACTCACTATAGGTTGAGGGTACTGTTCCTGG
Nr:0928	USP25	NM_013396.2	TGAAGAAGTAAACTTGGAGGAATATGA	TCTTCCATCAGCAGGAGTTCG	GCGTAATACGACTCACTATAGGGGAGTGGCATCAGGATTATA	GCGTAATACGACTCACTATAGGACTGAGGGACAACATGATTCG
Nr:0929	RABL2A	NM_013412.1	CAGCGCAGTGGGCAAATC	GAGAGGCCACCTCCTCTGA	GCGTAATACGACTCACTATAGGCAAACTCATGGAGAGATTTCTC	GCGTAATACGACTCACTATAGGTGGGGTCTCGATGCTG
Nr:0930	NCF4	NM_013416.1	GCGCACCCGGAAAGTCAA	AGGGGAGTGCTGCTGAGATC	GCGTAATACGACTCACTATAGGGAGCGTGTCCCCACA	GCGTAATACGACTCACTATAGGTTCCTCCACCGCGAT
Nr:0931	ARHGAP6	NM_013427.1	CCTGTCCCCAAATTGGCC	ATCGGGGTTGTCGGTCGA	GCGTAATACGACTCACTATAGGTCGGTGGCAGGGGAG	GCGTAATACGACTCACTATAGGCAGGAGCTCCCAGATCTG
Nr:0932	NOX1	NM_013955.1	CTTCAGCATGGAAGTGGGG	ATTGAACCTTTCTAGGATCCAGACTG	GCGTAATACGACTCACTATAGGCAGTATATCTTTGTTAATTGCCCC	GCGTAATACGACTCACTATAGGGAATATCGGTGACAGCATTT
Nr:0933	VCL	NM_014000.1	TTCCCTGTCCCCCCTGAC	ACTGGTACCAGGGAGTCTTTCTAAC	GCGTAATACGACTCACTATAGGATGGAAGACGATTACGAACC	GCGTAATACGACTCACTATAGGCCAGCGCAGTGTAAATCC
Nr:0934	IKBKE	NM_014002.1	GAGAGCCTGAGCAGCCTGA	AGACATCAGGAGGTGCTGGG	GCGTAATACGACTCACTATAGGACCGGGAGCTGGTGA	GCGTAATACGACTCACTATAGGACTCTATTTAGCCGTTCGATG
Nr:0935	REM1	NM_014012.2	CTTTGCAGGGAAGCAAGAGA	AGAGCACGGCCAGATTGTG	GCGTAATACGACTCACTATAGGGGGACCTCCATGAACAGC	GCGTAATACGACTCACTATAGGGCAGGACTTGGAGCGG
Nr:0936	SACM1L	NM_014016.1	TGCATGGATTGTCTAGATAGAACCA	CTATCTTTTCTTTCTGGACCAGTCTG	GCGTAATACGACTCACTATAGGATGTGATCCAGAGTTTGTTAGC	GCGTAATACGACTCACTATAGGGGAGCATCGACAAAATCTT
Nr:0937	GIT1	NM_014030.1	CTCAGCTGTGCCCTTCACTC	ACTGCTTCTTCTCTCGGGTGG	GCGTAATACGACTCACTATAGGCCTCCTCCCCGCTGC	GCGTAATACGACTCACTATAGGTGATGGTGACCAGCTGC
Nr:0938	DBNL	NM_014063.3	ACGTGGGAGCAGCAGCAA	ACTCAATGAGCTCCACGTAGTTG	GCGTAATACGACTCACTATAGGGAAGTGGTTTCAAGGAACCG	GCGTAATACGACTCACTATAGGGCAGGGAACATGCCA
Nr:0939	HIPK2	NM_022740.1	GTCCAAGTCCTCCAGCAACG	TGTAAGGGTACTGGTTGACCTTG	GCGTAATACGACTCACTATAGGTGACCTCCACCAGCG	GCGTAATACGACTCACTATAGGGCGGGGCTCAGTGGG
Nr:0940	DUOX2	NM_014080.3	CCCAAAGGGCAATGGCTG	AGAAGTTCTCATAGTGGTGCATGA	GCGTAATACGACTCACTATAGGTGCTGGATACCCAAAGC	GCGTAATACGACTCACTATAGGAGTGGGCTCGGTCCTG
Nr:0941	STXBP6	NM_014178.4	TTTGCACCTCTTGATGAAAGG	ACATTTGTGCTTCATGGCAA	GCGTAATACGACTCACTATAGGATGCTGGGAGCTGTCC	GCGTAATACGACTCACTATAGGGCTTGTGCGCAGTTTCT
Nr:0942	ITPK1	NM_014216.2	CAAGAACTTCTCCGCAGGC	CAGGGAGGCCACACAATG	GCGTAATACGACTCACTATAGGACATCAGACCGTGAGTCCA	GCGTAATACGACTCACTATAGGCTGCTGGAAGCTGGGC
Nr:0943	RAGE	NM_014226.1	ACCCGCTCAGAAGATCCTCA	TCTTCCGCCTTTCCGCAC	GCGTAATACGACTCACTATAGGCCAAGTTCAAACAGTCGAGA	GCGTAATACGACTCACTATAGGTATGGTGGGCAGGCG
Nr:0944	SLC25A13	NM_014251.1	CCTGGGGTTTTTTGGGATC	TGGGCCTCCACCAATAGC	GCGTAATACGACTCACTATAGGTACAAGGGTGCCAAAGC	GCGTAATACGACTCACTATAGGCTTTGAGGTAGATACTGATGGC
Nr:0945	PLK4	NM_014264.2	TGCTAATGAGGGTCATCGTATTTG	TAGGAGTCGGATTAGAAAACATCAA	GCGTAATACGACTCACTATAGGTTTAGCACTGGAATCCATAATT	GCGTAATACGACTCACTATAGGAAGGATGGAAGACAGACACTG
Nr:0946	FREQ	NM_014286.2	GCCGAGGATGGGGAAATC	AGGGACAGCGCCTGCACA	GCGTAATACGACTCACTATAGGCAACAGCAAGTTGAAGCC	GCGTAATACGACTCACTATAGGATGGACGGGTCTGCC
Nr:0947	CAPN6	NM_014289.2	CGTGCTGGGACTTCCACC	AGAGCTCAGTGAGATCATCGCT	GCGTAATACGACTCACTATAGGTATATTGACACCCGCACAG	GCGTAATACGACTCACTATAGGGGAAATAACCTTGAAGCTGAT
Nr:0948	PIK3R5	NM_014308.1	CATCACTGGGGAGAAGACGA	AGGGCAGAGCTCCACTGAA	GCGTAATACGACTCACTATAGGCAGAGATCTTCATCCACTCCT	GCGTAATACGACTCACTATAGGAGTCATGATGGGCAGGC
Nr:0949	RASD2	NM_014310.3	CCAGCTCGACATCCTGGA	ACTGGATGGTGCACTTGTCC	GCGTAATACGACTCACTATAGGTACCTCTGGCAACCACC	GCGTAATACGACTCACTATAGGCTCTCACGGGCCTGG
Nr:0950	RUSC1	NM_014328.1	AGCCTTCGGGGGACTTCC	ACAGAACAAGGGAGGTATACCCC	GCGTAATACGACTCACTATAGGAAGGAAGCTGCTTCAGACC	GCGTAATACGACTCACTATAGGACAGGCACCAGACCCTC
Nr:0951	PPP1R15A	NM_014330.2	CACTTCAGGGGCTGGGGA	CAGAGGAGCGGGAAGGTG	GCGTAATACGACTCACTATAGGTATCGACCTGGAAAAGAGACA	GCGTAATACGACTCACTATAGGTAGCCACAGCTTGGCTC
Nr:0952	RAB26	NM_014353.2	CGACTTCTACGACGTCGCC	CCCTCGACCCTCCCTCTT	GCGTAATACGACTCACTATAGGTTCAAGGTCATGCTGGTG	GCGTAATACGACTCACTATAGGAACGTAATCATGCAGCCG
Nr:0953	PTPN18	NM_014369.2	TGATGTGGTCCTTAAGATGAGGA	CCTCCCAATGCGCAGGTT	GCGTAATACGACTCACTATAGGAGCAGCGGCCTGCGG	GCGTAATACGACTCACTATAGGGAAACCTAGCCCACCGG
Nr:0954	STK23	NM_014370.1	CTCGTCCAATCAGCGAGAGA	GCCCGCTTTTCGGGGATG	GCGTAATACGACTCACTATAGGCCGGGGGCCTCCTGT	GCGTAATACGACTCACTATAGGTACTCCATCATGGGCAGC
Nr:0955	LAT	NM_014387.2	TATCCAAGGGGCATCCAGT	CAGGCTCAGTCTTAGCCGC	GCGTAATACGACTCACTATAGGTCAAACGGCCTCACACG	GCGTAATACGACTCACTATAGGTCCAGGATGCAGTTCCTG
Nr:0956	NEK6	NM_014397.2	AGACAACGAGCTGAACATTGTG	AGGTGCTGGACATCCAGATG	GCGTAATACGACTCACTATAGGCTGGAGTTGGCTGACGC	GCGTAATACGACTCACTATAGGTGCATCTGCTTGGCC
Nr:0957	HRI	NM_014413.2	ACATAACATGGGAATTGTGCACC	GCCCCCATCCTTTCCGTC	GCGTAATACGACTCACTATAGGGAGATCTGAAGCCAAGAAATATT	GCGTAATACGACTCACTATAGGATCCCTCACCCCTTTGTC
Nr:0958	PIB5PA	NM_014422.1	TGAGGAATCACTGCCCAAGG	TGGGGACTAGGAGACAGGC	GCGTAATACGACTCACTATAGGGCCATGGAGACTTCATCC	GCGTAATACGACTCACTATAGGTGTTGGGCGCCAGGG
Nr:0959	TJP3	NM_014428.1	CCTCTACGCACAAGCCCA	GACCCCAGTCATAGCCGTC	GCGTAATACGACTCACTATAGGGAAGCTGCGAAAACACAG	GCGTAATACGACTCACTATAGGTTCATCGGAGGACTCCG
Nr:0960	ARHGEF16	NM_014448.2	AGTGGAAGAAACCGGACTTTTT	ACGCTCCATCCTGCGGAC	GCGTAATACGACTCACTATAGGCGAAAAATTGCCAGCC	GCGTAATACGACTCACTATAGGATTGCCCTCCACGGC
Nr:0961	SIT1	NM_014450	AGCCATGAGCAGAGGCGA	CTCCATCTCAGCTGGCTGC	GCGTAATACGACTCACTATAGGCAACTGCACGGATCTACTCG	GCGTAATACGACTCACTATAGGAGGCTGGCTGTTGGC
Nr:0962	RND1	NM_014470.2	AGCGAAGGATTGCTATCCAGA	CATAATGGAACAGCTTTTGGCC	GCGTAATACGACTCACTATAGGGACCTATGTGCCCACCG	GCGTAATACGACTCACTATAGGTTTTCCTTCTTGAAGGTAGAAGA
Nr:0963	PDLIM3	NM_014476.1	GGCTAAGCTGGCCCCTAA	AGCTTTGGGATACAGAGTGACCG	GCGTAATACGACTCACTATAGGCATTCCTTTGGAAATGGAA	GCGTAATACGACTCACTATAGGTGTCATAGCCCTCTGGG
Nr:0964	RPS6KA6	NM_014496.1	TATACATGGATGAATCAGCCAGTG	ACAGGCCAGTTGATGTTCGC	GCGTAATACGACTCACTATAGGCAGATTCAATCAGGATATGTGA	GCGTAATACGACTCACTATAGGTTTTTCATGCTCCGTCG
Nr:0965	SH3BP4	NM_014521.1	GAACATCAGCAGCTGGCG	TCACGAAGTCGTCCTGGTCC	GCGTAATACGACTCACTATAGGCTCCTTCGCTGACGCC	GCGTAATACGACTCACTATAGGGCAGGGCTGAAGGCG
Nr:0966	BCAR1	NM_014567.1	GAAGGAGGAGTTTGAGAAGACCC	CAGCTCCTTGACCCTCTCCA	GCGTAATACGACTCACTATAGGAGAAGGAGCTGCTGGAAA	GCGTAATACGACTCACTATAGGCCATGTCCTGGGCCG
Nr:0967	ARFGAP3	NM_014570.3	TTCAGTGACTTCAGATATGCAGACC	AGAACCGTAGCGATCCTGAAT	GCGTAATACGACTCACTATAGGATAGAGCAGGAATCACCCA	GCGTAATACGACTCACTATAGGTGAAGTCACGACTCCATTAGC
Nr:0968	LATS2	NM_014572.1	GTACACTCAACTCTGTGACTGGTGG	ACACGTACACAGGCTGGCA	GCGTAATACGACTCACTATAGGAGTGTTGGAGTGATTCTCTTCG	GCGTAATACGACTCACTATAGGGCCTTCAGTCTGATCCACC
Nr:0969	RHOD	NM_014578.2	TCCGTCAAGGTGGTCCTG	AGGTCACCACGCAAAAGCC	GCGTAATACGACTCACTATAGGGTGGGCGACGGCGGC	GCGTAATACGACTCACTATAGGCTGGGTAATCCGCCG
Nr:0970	HUNK	NM_014586.1	TTCTTCCATGGAGTTCATCCC	AGCACTGGGTCTTGACCCC	GCGTAATACGACTCACTATAGGCGTGCCACCGCCCAG	GCGTAATACGACTCACTATAGGATCGGCCATGTCAAAGG
Nr:0971	HERC3	NM_014606.1	GACTTTCTGCCTCAACTTCACG	AGGCCAAACTAAACCCTTCATAGT	GCGTAATACGACTCACTATAGGATCTGCCGAGAAAGCTATG	GCGTAATACGACTCACTATAGGTGTCAAGGGCCTGGG
Nr:0972	ARHGEF10	NM_014629.1	CCACGGATTGCTGATGGT	TCAGCAGAGGGATCTGCC	GCGTAATACGACTCACTATAGGCGGCACCAGCCTGGG	GCGTAATACGACTCACTATAGGAGACCATGACGGTCGG
Nr:0973	SH3MD1	NM_014631.1	AGCACTGAACACCGTCAACC	CTTTTTCTCAAGGTAGTTGGAAGGC	GCGTAATACGACTCACTATAGGAGAGCAAGAAGGCCACG	GCGTAATACGACTCACTATAGGACCCAGCCTTTGAAGGG
Nr:0974	MICAL2	NM_014632.1	TGCCAGAAAGGAAAAGAAGTCA	AGCCAAGAAGTGGGTGTAGCA	GCGTAATACGACTCACTATAGGCCTTCAGGGTTCCATTTTC	GCGTAATACGACTCACTATAGGCTGGAAGGCTGAAATGAAC
Nr:0975	PPM1F	NM_014634.2	CACAGGTGTGTGTGCGCT	AGCTTCTTGGTGGAGCCTG	GCGTAATACGACTCACTATAGGCATTGCAGGAGCGACC	GCGTAATACGACTCACTATAGGGGTCTCAGGTTCTGGAAGG
Nr:0976	RALGPS1	NM_014636.1	TGCGACATTCCCATCGGA	AATGACATAAGGTTTGCAGGTACC	GCGTAATACGACTCACTATAGGGAAAGCAAGGCACCTACTG	GCGTAATACGACTCACTATAGGTGAGGCCTGTTGCTTTT
Nr:0977	IQCB1	NM_014642.1	AGGGTACAGGGAAAGGAAAAATT	AGGTGGTTTGGTTCCACCA	GCGTAATACGACTCACTATAGGTTCACCAACAGAGGCAGTC	GCGTAATACGACTCACTATAGGATGAATAAATTTTCTAATTCTATACTAAGCT
Nr:0978	PDE4DIP	NM_014644.1	GAAAGTCAGATGGAACTTTCTGCT	AGTTGCTGGTGACTATGGTGTG	GCGTAATACGACTCACTATAGGCTACAGTCCATGATGGCTGT	GCGTAATACGACTCACTATAGGCAGCCTCCTCCTCAATACTG
Nr:0979	ENTH	NM_014666.1	TATGGGCTCGTCCCAGGC	ATTGGCGAAATTTGCAAAGG	GCGTAATACGACTCACTATAGGAACCATGACATCTTCCCAG	GCGTAATACGACTCACTATAGGCATCTTGCTTGGGTTGC
Nr:0980	RIMS2	NM_014677.1	CATGAACAGCTACAGCTCAGAAGG	TGAACGAGAGTAAGAAGGTCCAGT	GCGTAATACGACTCACTATAGGAAATCTGATTTTCCCTGGTG	GCGTAATACGACTCACTATAGGTGAACTTTCCAGAGATGATTG
Nr:0981	ULK2	NM_014683.2	TGAGTGTGTGCTGGACCTGA	ACACGGTTGCGGTGCTAT	GCGTAATACGACTCACTATAGGCAGCCATGAGGGGAGG	GCGTAATACGACTCACTATAGGGGCAGAGCGCCGACA
Nr:0982	RAB11FIP3	NM_014700.1	TCCTGCACGCCCTGTCTG	ACTTGACCTCCAGGATGGACG	GCGTAATACGACTCACTATAGGAAGGCCAACATTGAGCG	GCGTAATACGACTCACTATAGGGGTTGGTCTCCATGATGG
Nr:0983	DOCK4	NM_014705.2	TGGAGCCTGGACAGTGGG	CCATTCTCCAGGTGGCTG	GCGTAATACGACTCACTATAGGAAGGAAGCCAAGAACATGTC	GCGTAATACGACTCACTATAGGGATCGCGCTGCCAGA
Nr:0984	CENTB1	NM_014716.1	TGTGCCCCCAAAGCCTTC	ACAGCGTGTGGAGGTCATG	GCGTAATACGACTCACTATAGGCATCAGGCCCCGGCC	GCGTAATACGACTCACTATAGGACTGCGACGGCTCAGC
Nr:0985	SLK	NM_014720.1	GCTAATATTGAGAGAGAGTGCCTGA	AGGTCTCAATTTCTCTCTCCACTCC	GCGTAATACGACTCACTATAGGATAACAAGCAACAGCTCATGA	GCGTAATACGACTCACTATAGGTTTAATTCTTGTATGTTCCTCATCT
Nr:0986	SNPH	NM_014723.1	TGCTGTGTGGCATGGAGG	CAGCTGATCCTGCGGATG	GCGTAATACGACTCACTATAGGCTGGTGTGCAGGCCA	GCGTAATACGACTCACTATAGGGAGTGCAAGGCCACAGT
Nr:0987	STARD8	NM_014725.1	AGGACCTGCTGCGTGATG	ACAGCTTTGTCTCAGGGCC	GCGTAATACGACTCACTATAGGCTGCTGAGCGCTTCAA	GCGTAATACGACTCACTATAGGCGCTGCCTGCAGGGT
Nr:0988	ZFYVE16	NM_014733.1	TGAAGATGGCTTAATGGTACAAATAA	ATGGTAAACTAGAGTTGGAGGTCCC	GCGTAATACGACTCACTATAGGCTCCAGAGACCATGAATGG	GCGTAATACGACTCACTATAGGACCATGGATCACAGGTATCA
Nr:0989	RIMS3	NM_014747.1	TGGGAGCACCAACAGCAA	TGGTGGCACTCTCCAGGG	GCGTAATACGACTCACTATAGGCAGCTCCGACGGCAC	GCGTAATACGACTCACTATAGGAAGACTGGGACAGGCG
Nr:0990	CENTG1	NM_014770.1	ACCCTGGTGCTGACGGCT	CAGCCGTGCTGGAGAAGG	GCGTAATACGACTCACTATAGGATTGGCAACGACACGG	GCGTAATACGACTCACTATAGGATGTCGGCGCACAGC
Nr:0991	GIT2	NM_014776.2	CCCCGAAGAGAGCAGGAT	AGTTGTTGTTCTCTTTGGTGGTG	GCGTAATACGACTCACTATAGGGAGACTCCAGCCCTTCC	GCGTAATACGACTCACTATAGGATGGTAACCAGCTGCTTGG
Nr:0992	ARHGAP11A	NM_014783.1	AAGTCAAGTCACCTCTTAAGTTTCAGC	TCTACAGGTTTACTTGTTGGTAGTAATTGA	GCGTAATACGACTCACTATAGGGTACTCCTGTTCGTCAGTCCG	GCGTAATACGACTCACTATAGGGTTTTTCCGATAGGATGTTTT
Nr:0993	ARHGEF11	NM_014784.1	GAGAAAAGCTGAGGTGGCAG	CTGCGTCTGCTGTGCTGTC	GCGTAATACGACTCACTATAGGGCAGCAAGGTTGTCCC	GCGTAATACGACTCACTATAGGTTCCAGGGGGGCGTC
Nr:0994	ARHGEF17	NM_014786.2	TTGCATGGTGGACTCCAGC	CTCCACAGGAGGAGGTGGT	GCGTAATACGACTCACTATAGGCTGGGTGTGTGGGTGA	GCGTAATACGACTCACTATAGGTTGTGCTGTCGTCTCGA
Nr:0995	MELK	NM_014791.1	AGAGAGAAATACTCACTACGCCAAAT	ACCTTGCAGCTAGATAGGATGTCTT	GCGTAATACGACTCACTATAGGCGTTACACTACACCCTCAAAA	GCGTAATACGACTCACTATAGGCCACTAATCTTTTGTAAACCCA
Nr:0996	KIAA0528	NM_014802.1	TTACAAACCACAAAAACCCCTG	AGGTTGTAACTTCGCCTTCAGTAC	GCGTAATACGACTCACTATAGGTTGAAAAGTCATTGCAAAGAG	GCGTAATACGACTCACTATAGGATGATGACTGGCAGTTGG
Nr:0997	FARP2	NM_014808.1	CCAGATCCCCCAACGAGG	TCCTCCTTCCCCCTGACC	GCGTAATACGACTCACTATAGGTATCTCTGGAGCAGGAGTCA	GCGTAATACGACTCACTATAGGATCCCCTCCAGCCCT
Nr:0998	KIAA0317	NM_014821.1	ATCAGGTCAATTGGATAAGGTTGT	AGAGCATGCCAAAGCCCT	GCGTAATACGACTCACTATAGGAGAACTCATGACAGGTGGAG	GCGTAATACGACTCACTATAGGCGCAACCCTCGCTGA
Nr:0999	FCHSD2	NM_014824.1	CGCTTTGGACAGTCGGTC	ACACCAGTGTGATTTCCACATCT	GCGTAATACGACTCACTATAGGACACACGTCCAGCAATTC	GCGTAATACGACTCACTATAGGTCAATCTTCTCTGCTGGCC
Nr:1000	TBC1D4	NM_014832.1	TTTTCTTCAGGGAACTGAAGTTATATTC	TGGCTTATTTCCTATCTTGGCTT	GCGTAATACGACTCACTATAGGAAGGTTGCACTCAGCCTAC	GCGTAATACGACTCACTATAGGTGTTGTTAGGGTTGCAGTTT
Nr:1001	RHOBTB1	NM_014836.1	CCACAAGCCGCTGCTGAT	AGGCCACTGCTGGAGATGA	GCGTAATACGACTCACTATAGGCTGTAGCTGTGAGTGGATGG	GCGTAATACGACTCACTATAGGATTCCAGAAGCACCACTTTC
Nr:1002	ARK5	NM_014840.1	GCCCAAGAAAGGCATCTTG	AGTTGAGCTTGCTGCAGATCTC	GCGTAATACGACTCACTATAGGAAAAAGACCCAGCAGAGAGA	GCGTAATACGACTCACTATAGGCAGCGCTTGCTTGTAGAC
Nr:1003	SNAP91	NM_014841.1	CAGCAGCAGCTCCTTTGATC	ATCCTTGATGTTAAGATCCGCTAA	GCGTAATACGACTCACTATAGGCATCAGTGTTTGATGGTCTAGG	GCGTAATACGACTCACTATAGGTGGGTCCTTTGCTGGA
Nr:1004	KIAA0274	NM_014845.1	TGATCCAAGTCCATTTACTGTGC	ACAGGTAGCGGTTCCTGATG	GCGTAATACGACTCACTATAGGGTAAACCAGATGAAACTGGAAA	GCGTAATACGACTCACTATAGGTACTCTCGGTACATGGAGGA
Nr:1005	SRGAP3	NM_014850.1	GAGGATCGAGAGCCCTGAG	ACATGGTGCCCGACTTGTC	GCGTAATACGACTCACTATAGGAAGCGGAGGATGGCG	GCGTAATACGACTCACTATAGGCGCTGAGCTGTTGGG
Nr:1006	KIAA0672	NM_014859.1	CCTGCAGACCAGAGTCCTCA	GGTGCTCTCAGACTCCTCCTC	GCGTAATACGACTCACTATAGGCACCCTCCGGAAAGTTT	GCGTAATACGACTCACTATAGGCGAGTCCCTCTTGTCAGTT
Nr:1007	IQSEC1	NM_014869.1	CCCAAACAAGCCCCAGAA	ACAGCACTGACGGCTGCA	GCGTAATACGACTCACTATAGGACTCGGACTACACCAGCG	GCGTAATACGACTCACTATAGGGTGGCTCGAAAGGCTG
Nr:1008	KIF14	NM_014875.1	ATGAAAACTAATGCCATGGGATT	ACACCCACTGAATCCTACTGGG	GCGTAATACGACTCACTATAGGGATTAGATCTCTTGAAAACATCTTTG	GCGTAATACGACTCACTATAGGTGTGCATTCCTCTGAGCT
Nr:1009	ARHGAP25	NM_014882.1	TCTTGACATCAGCTTTTCAGGG	AGCCTCGGTCTTGGGTTC	GCGTAATACGACTCACTATAGGTGCCAACAGCAGCAAA	GCGTAATACGACTCACTATAGGCTTCATGGATTTGACAAATTCC
Nr:1010	RHOBTB3	NM_014899.1	TTTCCTTAATAAGCCGATGCTTG	TACTAAGCAACGACATTTCCGG	GCGTAATACGACTCACTATAGGCCGATGTTGTCTTCGAAA	GCGTAATACGACTCACTATAGGGAGTGAATATACTTCCTGTATTCCG
Nr:1011	DLGAP4	NM_014902.1	CGAGACGGCTACTGGTTCC	TCTGGGCCTCCGGGACAT	GCGTAATACGACTCACTATAGGTAAAGCTACTGCAGGCAGAA	GCGTAATACGACTCACTATAGGAAATCTCGATGCTGTCTGC
Nr:1012	RAB11FIP2	NM_014904.1	AAATTTGCAACACTGCCAAGG	ACTGTTAGAGAATTTGCCAGCTTTC	GCGTAATACGACTCACTATAGGAAGAAAAATCCATTTGAAGAAAG	GCGTAATACGACTCACTATAGGCTGGATGGTTCATATGGCA
Nr:1013	PPM1E	NM_014906.3	CCCAGGGTCCCAAATCAA	TTATAGCTCCAAGGAAGATCTGGG	GCGTAATACGACTCACTATAGGCGTGCTGGAAGACCCA	GCGTAATACGACTCACTATAGGCATGGAATATCATGAGTCTTTCT
Nr:1014	FRMPD1	NM_014907.1	CGCACCCCTGTCGAGGAA	CGTGGATGCCCGGAACTT	GCGTAATACGACTCACTATAGGAAGCCACATCTGGCCA	GCGTAATACGACTCACTATAGGCTGGGTCAAACAGAACACG
Nr:1015	AAK1	NM_014911.2	TCTCAATAAGTCCAAGTCTGCAACC	TTCTGGGGTGGCAGGGCT	GCGTAATACGACTCACTATAGGACCACTCCATCAGGCTCT	GCGTAATACGACTCACTATAGGATTCCCCAGGGATTGG
Nr:1016	CENTG2	NM_014914.1	TTCCCGAGTCCGATCTCTG	AGATGATGGTGGGCACCC	GCGTAATACGACTCACTATAGGGACCTGGATGACTGGCC	GCGTAATACGACTCACTATAGGTCCCACTGCTGTTGTTCC
Nr:1017	LMTK2	NM_014916.1	GTTGAAGGAGCCGGACATC	AGGTGTGTGAGGGAAAAGCTG	GCGTAATACGACTCACTATAGGGAAGGGAAGTACCTGGGG	GCGTAATACGACTCACTATAGGGCAATGTTGACGGGAGA
Nr:1018	CNKSR2	NM_014927.1	TCCATCAACACCAAAACAAGATAG	TGTTTTCCCCTGCTGCCT	GCGTAATACGACTCACTATAGGCCCTCCACCCCCATA	GCGTAATACGACTCACTATAGGCCCCTTCCTCCTCCTC
Nr:1019	PLEKHA6	NM_014935.1	CGGCCAGCCTACAAAGTG	AGACCCGCATGGTATAGCTG	GCGTAATACGACTCACTATAGGGTGCGCCGCCACCGC	GCGTAATACGACTCACTATAGGCTGTCGGCGCCCCGT
Nr:1020	INPP5F	NM_014937.1	GGAGTCTCCTTTGAAGAAAAGTCC	TCTGAATTATCCGTGTCTGGC	GCGTAATACGACTCACTATAGGTTCTGCTGGCGACGT	GCGTAATACGACTCACTATAGGATTGTATAAACATCTTTTTAAGTTCATTT
Nr:1021	RPH3A	NM_014954.1	TGAGACCAGATTCTCCCTCAAG	TCACTTGACACGTGGTTCTCA	GCGTAATACGACTCACTATAGGAAACTGAAGCCCAACCAG	GCGTAATACGACTCACTATAGGTTCTGTAGCTGGTGCCAG
Nr:1022	RIPX	NM_014961.1	CAGACATTTGAATGCTACTGTAAACAA	TGGGATCAGTTTATTTGCTGC	GCGTAATACGACTCACTATAGGCCTTCAGGCAAAAGTAGATG	GCGTAATACGACTCACTATAGGACTATTTAAGGTCTTTGCCTGTT
Nr:1023	KIFAP3	NM_014970.2	GCTAAATGCTCAACAAGAAGATGAT	AGATCCATAGCCATAGTAGTAAGGTTCA	GCGTAATACGACTCACTATAGGGAATTTGTGTGTCAGATAATTTATGT	GCGTAATACGACTCACTATAGGTCAGGGCGGAATCCA
Nr:1024	RIMS1	NM_014989.1	GTGAATTTCTTGGAGAGATCCTCA	ACCTGGTAGTATGTAGGCATTCTGC	GCGTAATACGACTCACTATAGGTAGAATTGGAGACAGCGCT	GCGTAATACGACTCACTATAGGACTTCGTCCTCGTTTTGC
Nr:1025	WDFY3	NM_014991.2	CTCTGACGACTCCAGACGCT	ACAATTTCGAGGCCCATCTT	GCGTAATACGACTCACTATAGGGGTCCGACCAGCTCAG	GCGTAATACGACTCACTATAGGCTGAACCTCTCTCATGCTGT
Nr:1026	RAB21	NM_014999.1	GTGCTGCGCTACTGCGAG	TCCAGAAGAACAGCACCCTC	GCGTAATACGACTCACTATAGGAACAAGTTTAACGACAAGCACA	GCGTAATACGACTCACTATAGGCACCACTGGTCTGGGC
Nr:1027	STK38L	NM_015000.1	AAGAGGAAAGCAGAAACTTGGAA	ACTTCCCAGCTTTCATGTAGGTG	GCGTAATACGACTCACTATAGGGAAGAACAGGAGACAACTGGC	GCGTAATACGACTCACTATAGGGGGATAGAGCCACGTTGA
Nr:1028	PDZD2	NM_178140	GACAGATGTGGAGCCAAAATCA	ATTAATAACTGCACAGGTCCTTCTGG	GCGTAATACGACTCACTATAGGATCACGGTCCACAGGG	GCGTAATACGACTCACTATAGGGACAGACTTCATAATATTCCAGGC
Nr:1029	NEDL1	NM_015052.1	ATGAAGAGGTTTTTGGACAGGTC	ACTCAAGTCCAAAGGTGCTGG	GCGTAATACGACTCACTATAGGACGGAAAGGGAGTTGAAG	GCGTAATACGACTCACTATAGGTTTCCTCTACTGCTGTTAACAGC
Nr:1030	ARHGAP26	NM_015071.1	AAGGAACAGCATCATCAACTCC	AGAGGAACTCCACGTAATTCTCAG	GCGTAATACGACTCACTATAGGAGTTTGGAATCTGTCTCATCAA	GCGTAATACGACTCACTATAGGGGATGAGGCCAGTCTTTC
Nr:1031	KIF1B	NM_015074.1	GGATCCCTCTGAGTCCAGTTTC	AGTATTTCGACTGGCTCGGG	GCGTAATACGACTCACTATAGGAGCAGTGCCACCCTCA	GCGTAATACGACTCACTATAGGCATCTGCGGGAAAGCT
Nr:1032	SARM1	NM_015077.1	CTCACGGCGGCCAGAGAA	AGGTTGGACCCATGGGTG	GCGTAATACGACTCACTATAGGATGCTACACTCCCCGC	GCGTAATACGACTCACTATAGGCAGCACCCTCCAAACTG
Nr:1033	MCF2L2	NM_015078.1	GGGGAGCCATAGAAAGTTTGA	GGTCGCCGTTTCCTCCTC	GCGTAATACGACTCACTATAGGGATTGCCAGTCGAAATGG	GCGTAATACGACTCACTATAGGATCGCGTTCTTCTTTTTCTC
Nr:1034	SMG1	NM_015092.3	GCAAGACAACATTCAAACAGTTCTAT	ACACCCAGGCTGTCCAACC	GCGTAATACGACTCACTATAGGTTACATTAGTCCAGGCTATGGG	GCGTAATACGACTCACTATAGGTTCATACAGCTGAGCCAAGT
Nr:1035	MAST2	NM_015112.1	TAAAGGAGCAGGAGAGAGTGGG	ACTGCTTGTGCACACTCAGACT	GCGTAATACGACTCACTATAGGGAAGAGGATCCTTTCCCG	GCGTAATACGACTCACTATAGGCCCATAGCCAGCCCT
Nr:1036	RGL1	NM_015149.2	CTCCATTACTCCCATGGACACC	AGAGGGTGATTTTGCTGTGTCT	GCGTAATACGACTCACTATAGGCCTGATGAGCCTCAAAAAA	GCGTAATACGACTCACTATAGGGTAACTCCAGCAGCCCC
Nr:1037	PMPCA	NM_015160.1	TGCTCCTTCCTGGAGGAGG	TCCTTACTCGACAGGGCGG	GCGTAATACGACTCACTATAGGACTTCATCCCCTTTGCAG	GCGTAATACGACTCACTATAGGTCTGGATGTGCTCATACGTG
Nr:1038	SYNE2	NM_015180.2	GGCTCATGTCACCGATCC	GGTGGCCCATTGGTGTACC	GCGTAATACGACTCACTATAGGAAAGGCAGACCCCCG	GCGTAATACGACTCACTATAGGTCAGCATGGGGTAAAAGG
Nr:1039	PLCL2	NM_015184.1	GGATGCCACAGATCTGAGAGA	TCTCCAGTTTCATCGTTTGCTT	GCGTAATACGACTCACTATAGGAAACATGCAGAATGCGG	GCGTAATACGACTCACTATAGGTTTCGGGTATGACTTCCAA
Nr:1040	ARHGEF9	NM_015185.1	GGAGCTGATCTACACTGGGGA	TGAAGGGGGTTAACCTGCTG	GCGTAATACGACTCACTATAGGGATGGCCTGGATCTACCA	GCGTAATACGACTCACTATAGGAAGTTTTGCCAGAATGGTG
Nr:1041	PLCB1	NM_015192.1	TAATCTTCGGCAAGAACAGTATTATAGTG	CAAATTCTTTTCCTGGGATGTCT	GCGTAATACGACTCACTATAGGAAAAATACCAGAAGCGAGAAC	GCGTAATACGACTCACTATAGGCCTCCCAGCTCCTCACT
Nr:1042	EHBP1	NM_015252.1	GCAGAGATCAATACAGGAAGATACAA	ACTGAAGAACACATTTCTCCTCTTTC	GCGTAATACGACTCACTATAGGAGAAAGGAAATGAGGAGAAGG	GCGTAATACGACTCACTATAGGTTGGCCATCTTGCCTT
Nr:1043	KIF13B	NM_015254.1	CTCGGAGTTGCGCTCCTT	CTGGCCCAGGATTTCCGG	GCGTAATACGACTCACTATAGGCTCGCGCATGCTGGC	GCGTAATACGACTCACTATAGGTTCTCAGGGTTCTTGTGGC
Nr:1044	NEDD4L	NM_015277.2	AGACGAAGAAAACTTTGGACAGAC	TCCACCCCTTCAAATCCTTG	GCGTAATACGACTCACTATAGGATATCAAGTGGATTTGAAGCC	GCGTAATACGACTCACTATAGGAGCATTTTCCACGGCC
Nr:1045	SASH1	NM_015278.1	TGGCAGCCCACCAAGCAC	GCCTGGCGGCAGTTTGAA	GCGTAATACGACTCACTATAGGAAGGCCGCCCCCCTG	GCGTAATACGACTCACTATAGGGAGTCTGGCTGCAGATAGG
Nr:1046	MBC2	NM_015292.1	ACTGAGAGCACAGCTAGGGATC	AGGAGCTGCCCTTGTCCTT	GCGTAATACGACTCACTATAGGCTGGTGTCCCAGCACTC	GCGTAATACGACTCACTATAGGGTTGTCCATCAGGTCATACC
Nr:1047	DOCK9	NM_015296.1	CGTCATCCCCTTCTTTGACG	TCCCAGCTGCTCATGCAT	GCGTAATACGACTCACTATAGGAAAAAGAGTTGCAAGAAAGGA	GCGTAATACGACTCACTATAGGGATTTCAGAAAGCTCCTTCG
Nr:1048	PSD3	NM_015310.1	CCACGCATTGGCATCCAA	TGCTTAATGCTTGGTGTTTCAG	GCGTAATACGACTCACTATAGGGGCCACGGACTATGAGA	GCGTAATACGACTCACTATAGGGTCGGTGATCCTTCCTCTC
Nr:1049	ARHGEF12	NM_015313.1	CCAGGATAGCCAGGCAAGT	CTTTTATCTGAGTGCTTGTCTGTGAG	GCGTAATACGACTCACTATAGGAACATTTTAGTAATGGACCACATG	GCGTAATACGACTCACTATAGGGGCTGATCCAGCCAGC
Nr:1050	PPP1R13B	NM_015316.1	CTCCTAGACGCGTCTCTGGA	GAGTGTTCGCTGTCGGGG	GCGTAATACGACTCACTATAGGAGGAGAGTTCGATCTGGTG	GCGTAATACGACTCACTATAGGTTTGATCCGTGGATACAGC
Nr:1051	ARHGEF18	NM_015318.1	AAGCCACCCTCCCAGCTT	AGAAGAAGATGACGTCTTCTTTGC	GCGTAATACGACTCACTATAGGCAACGGGGAAGGGCT	GCGTAATACGACTCACTATAGGTGGCGTCCTCCTTGG
Nr:1052	SCRIB	NM_015356.1	TGCGGACGGCCAAAGCTG	GCTGCTGCACAGTGCCAC	GCGTAATACGACTCACTATAGGAACGGCGCCACCAGG	GCGTAATACGACTCACTATAGGATCTTCAGGGCCCACA
Nr:1053	SORBS1	NM_015385.1	GGTGGGAATCTTCCCACG	AGGTTTTACATAGTTGCCTGGAAA	GCGTAATACGACTCACTATAGGCACCTACATCGAGCTTCTTC	GCGTAATACGACTCACTATAGGAGTACCAAACTGCTTTGTCCT
Nr:1054	PTPN23	NM_015466.1	GGAGAAGCTGCACCTCAGG	AGGTCTTGTTGAGTGTCCAGAGTG	GCGTAATACGACTCACTATAGGTTCTGCTATGAGGCAGTGG	GCGTAATACGACTCACTATAGGGATCCAGAAGGCTGAGGG
Nr:1055	RAB11FIP5	NM_015470.1	AAGCCCCGGATGGGTCTC	ATCTGCAGCAGCGTGGGT	GCGTAATACGACTCACTATAGGTTCCACCACCACCACC	GCGTAATACGACTCACTATAGGGAGGTCTCCATGATCCGC
Nr:1056	SAMHD1	NM_015474.1	ACTCTACTGATCCCAAATTGAAAGAC	GGGTCATCTTTAAAAAGCTGGAC	GCGTAATACGACTCACTATAGGGCACGAGAGATTTTAAAACAAA	GCGTAATACGACTCACTATAGGTCTGCTTTTGGATGCTTCT
Nr:1057	SEC31L2	NM_015490.2	CACTGGCATCTTGACTCCTCA	AGACCAGCAGCTTATGAGCG	GCGTAATACGACTCACTATAGGCCCAGGACCTCAAGATTC	GCGTAATACGACTCACTATAGGATGATGAGGACAGCCTTCA
Nr:1058	SH2B	NM_015503.1	CCCCGCATCCCCATTGAA	TGGGAGGTGGTCGGTTACA	GCGTAATACGACTCACTATAGGGAGGGACCCCCAGCA	GCGTAATACGACTCACTATAGGCAGTCACTCGCTCCGAA
Nr:1059	SIPA1L1	NM_015556.1	CTGCCCAACGACGTCCTC	AGCTCATGTCTATGGTGTTGAAGA	GCGTAATACGACTCACTATAGGTTCAGTAGCACGTACCCTTC	GCGTAATACGACTCACTATAGGCCCATTCTGTGAACTTCTTCA
Nr:1060	PPP1R16B	NM_015568.1	AGCGGAGTGCAGCTGAGG	AGGAGATACGGCAACAGCC	GCGTAATACGACTCACTATAGGATCAGCGGACCTCCAC	GCGTAATACGACTCACTATAGGATGCACCTTCTCCTCCAT
Nr:1061	DNM3	NM_015569.1	CAACAAATGTATCCGAGATCTAATTCC	AGTCTAACAGGGAGGATTCTAGTGG	GCGTAATACGACTCACTATAGGAAAAACAATAATGCACCTTATGA	GCGTAATACGACTCACTATAGGGCGGATTATAGTGGGACG
Nr:1062	RAPGEF2	NM_014247.1	TAGCACAAAGTATAACAGGCAAAATCA	ACAGCAGAAACTTGTTCATCTTCA	GCGTAATACGACTCACTATAGGAAGTAGAGAGAGCCTTGAACAA	GCGTAATACGACTCACTATAGGTCCTCCTCGGTGGAAA
Nr:1063	SGEF	NM_015595.2	CTCAAGAAGGACATCCAAACAGC	ACACGTTGGTCTCCAGTCCTAG	GCGTAATACGACTCACTATAGGAAGTCTACTTCTTTCTCTTTAACGAT	GCGTAATACGACTCACTATAGGCAAGCGTCCCATTCTCTC
Nr:1064	RAP1B	NM_015646.1	CAGCGTGAGAGGTTCGCA	AGCAGCTGACATGATGACTTTTT	GCGTAATACGACTCACTATAGGGAGTACTAGGTTTTGACAAGCTTG	GCGTAATACGACTCACTATAGGGCGAGCCTTCCCAGG
Nr:1065	SH3YL1	NM_015677.1	AGAAGCTCCGCTGCCGTC	TCATGGTTACGTAGTTGGCTGG	GCGTAATACGACTCACTATAGGTTCACGTACTGCAAGTCAAG	GCGTAATACGACTCACTATAGGAAAAATGCCAGTTTGACCTC
Nr:1066	SDCBP2	NM_015685.2	GTGCGGCGAGCTGAGATC	AGGCATCTGGGATGGAGTG	GCGTAATACGACTCACTATAGGAAGCCCGGGGTGCGC	GCGTAATACGACTCACTATAGGGTCCATGGTGTGGTGGA
Nr:1067	STK36	NM_015690.1	TCCTGGGCCACCCAGAGA	ACATGCTATGGGCTGGCC	GCGTAATACGACTCACTATAGGATTCTGTGCGGGCACA	GCGTAATACGACTCACTATAGGTCAGGAGGTGAATGAGTTTC
Nr:1068	RUTBC3	NM_015705.2	GCCCTTAAGGCCCTGTTCG	CCGTCCACATCCCAGCTG	GCGTAATACGACTCACTATAGGAACATGGACTGAAGAAGCC	GCGTAATACGACTCACTATAGGAAGAGGTGGTGCTTCACC
Nr:1069	LMO7	NM_015843.1	TGGTGACAGGAATAAATCCAGATC	ACATCACATGGCGGTTGG	GCGTAATACGACTCACTATAGGTACTACTGAACTGGATGATTACTCC	GCGTAATACGACTCACTATAGGCCGTCCAGCTGTTACGC
Nr:1070	VILL	NM_015873.1	AGCTGCAAGTGAGTGGAAGG	AGAAGAAGCCCAGCTGCTTT	GCGTAATACGACTCACTATAGGAGGCGGTGGCCTGGG	GCGTAATACGACTCACTATAGGTTCTCCTGCCGCTGC
Nr:1071	EDD	NM_015902.3	GGCATTTGCAATTGACCTG	AATTCTTGGTCTTAATGGCGAGT	GCGTAATACGACTCACTATAGGTGTAAAGAAGAAGGTGGAGGA	GCGTAATACGACTCACTATAGGAACAATTTCTGTTTGAGAATCTG
Nr:1072	TNNI3K	NM_015978.1	CACGCAGTGCACTCGGTA	AGCTGCTGTCCTCAAAGCTG	GCGTAATACGACTCACTATAGGCACCATCAAAGCAGATGTCT	GCGTAATACGACTCACTATAGGCTACTATTTCGGCAAGAATGAA
Nr:1073	UBE2D4	NM_015983.2	CGGGGTAGGATGGCGCTA	GCCAACAGCCCAAAGTTTT	GCGTAATACGACTCACTATAGGAAGCGGATCCAGAAGGA	GCGTAATACGACTCACTATAGGAAGGGAAGACCTCTCTGCC
Nr:1074	SH3GLB1	NM_016009.2	TAAGAGACTGGATTTGGATGCTG	TGAGCAGTTCTAAGTAGGTAATTGGC	GCGTAATACGACTCACTATAGGCAAAAACGAGACTAAAAAAGGC	GCGTAATACGACTCACTATAGGACCTTGCCCTTCTGGTT
Nr:1075	RASD1	NM_016084.3	GCCTCTCCATCCTCACAGG	CTGATGACGCAGCGCTCC	GCGTAATACGACTCACTATAGGAGACGTTTTCATCCTGGTG	GCGTAATACGACTCACTATAGGTTGTCCTTGGCCTGGC
Nr:1076	MK-STYX	NM_016086.1	ACCCACCACCCCGTCTAC	AGTAGAGCGGATCCATGATGTTT	GCGTAATACGACTCACTATAGGATCCTGAAAGGGGGCT	GCGTAATACGACTCACTATAGGGTGATGGAATCTCCAAGGA
Nr:1077	SAR1B	NM_016103.1	TGGATTTACAGTGGTTTCAGCA	TCAATGTACTGTGCCATCCAGC	GCGTAATACGACTCACTATAGGGTGTGCTACAGTTTTTAGGATTATATAA	GCGTAATACGACTCACTATAGGGGAAGCCTTCTCCGTAACC
Nr:1078	ASB1	NM_016114.3	CATCGCAGCACCCCTGTC	ACTCATGGAGTAGAAACTTCTTTATGGG	GCGTAATACGACTCACTATAGGTACCACGCCTCTCGCG	GCGTAATACGACTCACTATAGGGTCTGGCAGAGGCAGC
Nr:1079	RAB10	NM_016131.1	GGCGAAGAAGACGTACGACC	AGCAGCATTTGCTCTTCCAG	GCGTAATACGACTCACTATAGGTGCTTTTCAAGCTGCTCC	GCGTAATACGACTCACTATAGGCCTGTCACGCCTCCTC
Nr:1080	DNCLI1	NM_016141.1	AGCAGGGTGGGATAATGATAAGA	AGAAGCTTCTCCTTCCGTAGGA	GCGTAATACGACTCACTATAGGAAATAGGAATATTACATGAAAATTTTCA	GCGTAATACGACTCACTATAGGGATGTAGGTGTTGTGGGAGA
Nr:1081	SHANK1	NM_016148.1	CAGGGCGTGGAGTTCGAG	ACCTCTCCAGGAAGAATTTGAGA	GCGTAATACGACTCACTATAGGATGCGGCCCCCTCTG	GCGTAATACGACTCACTATAGGGCCCGGTCGATGTTC
Nr:1082	ASB2	NM_016150.3	GACGTCATCAGCCCCTTG	ACTGGGTGTTCTCGTATTTCAGG	GCGTAATACGACTCACTATAGGCTCGTGGCCATCCGC	GCGTAATACGACTCACTATAGGTATCTAATCAGCCTGCCTGG
Nr:1083	TAOK2	NM_016151.1	CTTGGAGCTGCCTGGCTC	TAGAGTCCCTGGCAGTGGC	GCGTAATACGACTCACTATAGGTTAGCTTGGCCAGGCC	GCGTAATACGACTCACTATAGGTGGTGGGAGGCAGGG
Nr:1084	RAB4B	NM_016154.2	TGGCAGTGCAGGAACTGG	GGACGCATCCCCGTACTG	GCGTAATACGACTCACTATAGGCAAATCATGTCTCCTTCATCA	GCGTAATACGACTCACTATAGGAATGCCAGAGCCCATC
Nr:1085	CRNN	NM_016190.1	AGGACAGCAGCCACCAGA	TGGCTTGGTGCTTCTCAAG	GCGTAATACGACTCACTATAGGCAGGAAGCACCAGCACC	GCGTAATACGACTCACTATAGGTAGGAATACAGCTCTCTAGCTGTG
Nr:1086	PRKAG2	NM_016203.1	CTTCGATGCTGTATACTCCTTGATC	ACTCCGTTTCTGTCTCCTTTTGT	GCGTAATACGACTCACTATAGGAAAAATAAAATCCACAGATTGC	GCGTAATACGACTCACTATAGGTTGGCACCTGCTGGTG
Nr:1087	PACSIN3	NM_016223.2	ACAGGCCTTTGAGACCTGC	GCCCACACACTCCACGTAG	GCGTAATACGACTCACTATAGGCAGGCCGCCGAGCGC	GCGTAATACGACTCACTATAGGTTGGCAGGGTACAGGC
Nr:1088	SNX9	NM_016224.3	AAGTGCGAGGCTGTGGGG	ACATCACTGGAAAGCGGCT	GCGTAATACGACTCACTATAGGAAGTTCACCAAGGCCATG	GCGTAATACGACTCACTATAGGGAGGGCCTGCCTCAG
Nr:1089	NLK	NM_016231.1	ATCTTTGCAGAACTACTAGGACGAAG	ACTCCCACACCAGAGGAGATG	GCGTAATACGACTCACTATAGGAATATTGTTTCAGGCACAGAGT	GCGTAATACGACTCACTATAGGGGGGCATCTCAGATGG
Nr:1090	MYO15A	NM_016239.2	CTGCTGCAGCAGGTGTCC	AGAGCAGGGTGATCTCGCT	GCGTAATACGACTCACTATAGGAAGCTGGCTTCACTGCA	GCGTAATACGACTCACTATAGGGGGGGGCAATGTGAG
Nr:1091	HPCAL4	NM_016257.2	CGCCATGGGGAAGACCAA	ACTTCTGCATGTCACACTGCA	GCGTAATACGACTCACTATAGGCAGCAAGCTGGCCCC	GCGTAATACGACTCACTATAGGGCAGCAACACAATGGATG
Nr:1092	PLEKHO1	NM_016274.3	CTGGACAAGTCTGTGGCCC	ACATCAGGCTCTTCCGGTACT	GCGTAATACGACTCACTATAGGAGCTGGCAGGGAGCC	GCGTAATACGACTCACTATAGGGACTGTGCGGGGTGG
Nr:1093	RAB23	NM_016277.2	CAAGAAAACCATTGGAGTTGATTT	AGGGTATGCTACAGCTGCTAAAAG	GCGTAATACGACTCACTATAGGTTTGGAGCGACAAATTCA	GCGTAATACGACTCACTATAGGGATTTCTGTTTTTATTGGTCCTT
Nr:1094	TAOK3	NM_016281.2	AAAGCATGTCATGGAACTTCG	TCTGTAGTCCTCCTTAGGAAAATCTAATG	GCGTAATACGACTCACTATAGGGCAACAGCCAAAAAACTTAA	GCGTAATACGACTCACTATAGGTAACCAAATTCCCAAATCCC
Nr:1095	IHPK2	NM_016291.1	ACATGGTGATGATGCTTCAGAG	ACTCCCCACTCTCCTCACTTATC	GCGTAATACGACTCACTATAGGGAGAAGGCAGCCAACCA	GCGTAATACGACTCACTATAGGTCTGTGACAATGTCTATCAGGC
Nr:1096	RAB14	NM_016322.2	TATTGGGGACATGGGAGTAGG	AGCAGCCACAGCCTTCTCT	GCGTAATACGACTCACTATAGGAAAATCTTGCTTGCTTCATCA	GCGTAATACGACTCACTATAGGCTGGGGTTGGGGTTC
Nr:1097	SFMBT1	NM_016329.1	GAGAAAGAGGCGGAAAAATGTT	AGTTGGCAAACTGCTCATAAAAA	GCGTAATACGACTCACTATAGGTTTGTTCATAAGAAGAAACGCT	GCGTAATACGACTCACTATAGGGCAAACTTGATCCTCTCTATGT
Nr:1098	EVL	NM_016337.1	GAGCTCCATGTCAGGACTGG	ACGTGGTGCTGATCCCAC	GCGTAATACGACTCACTATAGGCCGCTGCCATAGCTG	GCGTAATACGACTCACTATAGGTCAGCTCCTGCCTGATG
Nr:1099	IPO11	NM_016338.2	GGGTATTATAGAAGGGGAGAGGTATCC	AGAATCCTTGCAAAAACTCCTGT	GCGTAATACGACTCACTATAGGTGTAGTGATGTCCACGTATCTTG	GCGTAATACGACTCACTATAGGAGCTGGGTGACAATCTCC
Nr:1100	RAPGEFL1	NM_016339.1	CAACTTGGAGCTGCTGCTG	ACTGACTGTTTGCCTCCAGC	GCGTAATACGACTCACTATAGGCAGCGCTGCAGCGAG	GCGTAATACGACTCACTATAGGTTGTAGGAGAGCTCGAAGAGG
Nr:1101	RAPGEF6	NM_016340.1	TGGCTTGAACCTGGCATC	AGATGATCTTGGCTGATCTTTTCTC	GCGTAATACGACTCACTATAGGTGTAGCAAGACTCAGAGGAACT	GCGTAATACGACTCACTATAGGACTTAAATTCTTGGTCAAGGTACC
Nr:1102	PLCE1	NM_016341.2	GGGCAGGATTGTCTTAAAAACC	AGTCACTGTCGGTAATCCATTGTG	GCGTAATACGACTCACTATAGGCAGCAGGAAAACCTAGAAGAG	GCGTAATACGACTCACTATAGGTCACTGGAGACAAGCCAC
Nr:1103	NIN	NM_016350.2	TCTAAACCCATCAGGTACCATGA	AAAGGGATGTAAAACTGGAGTTAAAGC	GCGTAATACGACTCACTATAGGATCCCACAGAGCAAGAAAA	GCGTAATACGACTCACTATAGGTGGAATGTGAGGTGGGT
Nr:1104	DUSP13	NM_016364.2	CAGGATGGACTCACTGCAGAA	CCCCAGTCGGTTGTCCAG	GCGTAATACGACTCACTATAGGGCAGGACCTCCGGAG	GCGTAATACGACTCACTATAGGAACCTGGAGCTGCCG
Nr:1105	CABP5	NM_016367.1	CGGTCCTTATCGAACTCAAGAA	AGCGAGACATCATCTTCACAAAC	GCGTAATACGACTCACTATAGGATGCTTCCCGCAGCT	GCGTAATACGACTCACTATAGGTCTTCAAAGTCAACTGTGCC
Nr:1106	RAB9B	NM_016370.1	TGGGAAATCCCTGCTCTTAAA	ACAGCACGAAGACCCTGCT	GCGTAATACGACTCACTATAGGGGTCATTCTCTTGGGTGATG	GCGTAATACGACTCACTATAGGTTGGAGCCACTGTTCAAG
Nr:1107	ANKFY1	NM_016376.1	GAATGGAAACAATGCTCTTCATCT	AGAAACCCCACCCAGAGTCA	GCGTAATACGACTCACTATAGGTGCTGTAATGCACGGC	GCGTAATACGACTCACTATAGGGTACATCAAAACAAATTGTGCA
Nr:1108	AKAP7	NM_016377.2	ACCATTCATAGAAGAACTCCTCCA	TCCTGTTGTTCTCATTGTCATTG	GCGTAATACGACTCACTATAGGGGGAAAACATTTGACTTTGC	GCGTAATACGACTCACTATAGGCCATTCTGATCAGCTGCTT
Nr:1109	TCRIM	NM_016388.1	TCCAGTGACCACACCAGGG	CCTTACATTTGGCATGCATAAGT	GCGTAATACGACTCACTATAGGTTGATGAGTATTATATTGAAGACACAC	GCGTAATACGACTCACTATAGGGTAAGCTGTGAATAAGAGGTAAGC
Nr:1110	VRK3	NM_016440.1	GCATGTGCTGTCAGAGAGGTC	GGGAGGCCAATGGGGTCA	GCGTAATACGACTCACTATAGGTGTGCTGCAGGTGGC	GCGTAATACGACTCACTATAGGTATGGAGACACACGCAGATC
Nr:1111	PLEK2	NM_016445.1	CTATAAAAAGACCTTCCTCGGCTC	TTGATAGCTTCAATCCACTCGG	GCGTAATACGACTCACTATAGGCTCCCTGGTGGACTGG	GCGTAATACGACTCACTATAGGCTCGCTCAGCCTTGCT
Nr:1112	COPB1	NM_016451.1	TGCACATTAGAACTAGCTACACTAGGG	TTATCTCCAAGACTTAAGGCCATTC	GCGTAATACGACTCACTATAGGGATCTGAAACTTGTGGAAAAGC	GCGTAATACGACTCACTATAGGCCTGGCTCTTTGCACG
Nr:1113	NCKIPSD	NM_016453.1	ACGCCTTTCGCCCAGTTC	CTCCCCCAGCACCAGGAA	GCGTAATACGACTCACTATAGGCTACTGAACATCGTCGAGGA	GCGTAATACGACTCACTATAGGTTCCTTGCACATCTCTCG
Nr:1114	PRKD2	NM_016457.2	CGTGTTGCTGGCATCAGC	AGAGAACACTGATGCGCTCC	GCGTAATACGACTCACTATAGGAGACCCATTTCCTCAGGTG	GCGTAATACGACTCACTATAGGGCCAGCCCCTGCATG
Nr:1115	PDZK11	NM_016484.2	GACTGAATTGTCAGTGAGCGG	CCCATCCTCCCAACTCACTAT	GCGTAATACGACTCACTATAGGAGTCTGAGGTCGCTGTGG	GCGTAATACGACTCACTATAGGTCCAGGGAGGGGCTG
Nr:1116	RANGNRF	NM_016492.2	ACCTTTCTAATGCCCATAACCC	ACTGGGGACCAAAGATGTTAGG	GCGTAATACGACTCACTATAGGAGCCTCAGACCCATGG	GCGTAATACGACTCACTATAGGATCGTGAAGGGTCAGACTG
Nr:1117	CRKRS	NM_016507.1	GGAGTTGAACCCAGCCGT	AGTAAGGAACTCCTCTCCCTCTTCC	GCGTAATACGACTCACTATAGGGACAGCCGCCTTGCT	GCGTAATACGACTCACTATAGGCCCTCTTGGTGGGACTC
Nr:1118	CDKL3	NM_016508.2	TGGATTGTTGGCAGATATAGTTCA	ACCTCACACTGGGGTGAAAG	GCGTAATACGACTCACTATAGGTGCTTGTTTACAAATTGATCC	GCGTAATACGACTCACTATAGGAGATTTGAACTGAGATTTGCA
Nr:1119	ICK	NM_016513.2	CAAGAAAAGACAGAGTGATGACACTC	TCGCCGAGATGCGTACTT	GCGTAATACGACTCACTATAGGTCTGCAGGTTTGAGAGTGTT	GCGTAATACGACTCACTATAGGGGAAGCCCAGTCTGTCC
Nr:1120	UBAP1	NM_016525.3	GCCTTCCACCCAAAGCAG	TGCCCGAGCCATGAGGTC	GCGTAATACGACTCACTATAGGTGCCAGTGAGCTCAATGG	GCGTAATACGACTCACTATAGGTTCCAAAGCATTGTCCTG
Nr:1121	RAB8B	NM_016530.1	CTTCAAGCTCCTGCTGATCG	AGTAGCGAGCAACGAAAGAAAC	GCGTAATACGACTCACTATAGGGCGACTCGGGGGTAG	GCGTAATACGACTCACTATAGGTGGTCTTCTTTGATCGGTT
Nr:1122	SKIP	NM_016532.2	TGATAGGAACTCCAACGACTATGA	AGATCTGTGGCTGTGCTTCAC	GCGTAATACGACTCACTATAGGCACCAGTGAGAAAAAACGC	GCGTAATACGACTCACTATAGGCCAGTGGGTCCTCCC
Nr:1123	MST4	NM_016542.2	ACCTAACTCCGATATGCATCCA	AGGGGGATTCGTCTGCTG	GCGTAATACGACTCACTATAGGATGAGAGTTCTGTTTCTTATTCCC	GCGTAATACGACTCACTATAGGAACACTTTTGAAATTTTTCAATTAG
Nr:1124	RBJ	NM_016544.1	ACATCCCTTCTTCTATGAGGTTCG	ACTTGATGTTTTTCAGGAGGGC	GCGTAATACGACTCACTATAGGAAATGAGTTTTACAAGGACACAC	GCGTAATACGACTCACTATAGGTGTCCGAGCATTCACAA
Nr:1125	ANKMY1	NM_016552.1	GCACCAGAGGAACATGGACA	ACTGGAATTCTTCTCTCCTCCTG	GCGTAATACGACTCACTATAGGGCAAGCTGGCCCTGA	GCGTAATACGACTCACTATAGGGAAACTTGCTCCAGTTGTGT
Nr:1126	RASL12	NM_016563.1	TGTCCACCTGAGGGTCATG	AGAAGATCTTGAAGCCCTTCAGG	GCGTAATACGACTCACTATAGGGACACTGCAGACCTGGACA	GCGTAATACGACTCACTATAGGAGAGTCAGGGTAGGCGC
Nr:1127	USP21	NM_016572.2	TGACCGAGCCAACCTAATGT	GGGTGGCTCCTGCATCAG	GCGTAATACGACTCACTATAGGGGAAACGTTACCTGGAGC	GCGTAATACGACTCACTATAGGTTGGTAGAACAGCACGTAGC
Nr:1128	GMIP	NM_016573.1	CCCTCACAACCAGCTCCC	AGAGATGGTCCTCGGCTTCC	GCGTAATACGACTCACTATAGGAACCGCCACCCCCGC	GCGTAATACGACTCACTATAGGTCAGGCTGGACGTCCG
Nr:1129	RAB6B	NM_016577.1	ATTCAAGTTGGTGTTCTTGGGG	CTCCTGGGGTTTGTCCAGC	GCGTAATACGACTCACTATAGGGAGCAGAGCGTCGGG	GCGTAATACGACTCACTATAGGTTGATGTCGATCATCCCTT
Nr:1130	C5orf5	NM_016603.1	ATGAAAGTCAACATGGAAGGCC	AGAACTTCAAGAAGCCTAAGCTTGG	GCGTAATACGACTCACTATAGGGGTGACCAAGGAAGAAAGG	GCGTAATACGACTCACTATAGGCTTTAATTTTCTTGTACTCTCTGTACTC
Nr:1131	SPTBN5	NM_016642.1	GTTTGCCCAAATGCAAAAGA	AGGGATCAGACCTGAGTAGACATC	GCGTAATACGACTCACTATAGGCAGAGATGGAACAGGAGCT	GCGTAATACGACTCACTATAGGCAGGCCGGGCATCCT
Nr:1132	LIMK2	NM_016733.1	GGCCTATTTGCACTCTATGTGC	GTCAGGCCGTACTGCATGC	GCGTAATACGACTCACTATAGGATCATCCACCGGGATCT	GCGTAATACGACTCACTATAGGTCACAGTGTGGTCCAACTC
Nr:1133	LIMK1	NM_016735.1	CGAGTGTTTCATCTGCCTCAC	TCAGAGCGACCCAGGTCC	GCGTAATACGACTCACTATAGGGTGTGGGACCTTTATCGG	GCGTAATACGACTCACTATAGGTTGCGAAGACAGGTTTCTG
Nr:1134	MAPT	NM_016841.1	GAGCCCAAGAAGGTGGCA	ACAAACCCTGCTTGGCCA	GCGTAATACGACTCACTATAGGGTGGTCCGTACTCCACCC	GCGTAATACGACTCACTATAGGGGGAGGCAGACACCTCG
Nr:1135	SHC3	NM_016848.2	AACACCTTTAAGGCAAGGGTCC	ACTGCTTCCTCTCCACTGGC	GCGTAATACGACTCACTATAGGTCGGACATCTACAGCACG	GCGTAATACGACTCACTATAGGTGCTGGAGACACAGCTCA
Nr:1136	STX18	NM_016930.1	ACTTTACTCAGAACAGAGAGCCATCC	AGCTGTCGTACCAGTCGAGG	GCGTAATACGACTCACTATAGGGAGTTAAAAGAGTGGTGGATAAGA	GCGTAATACGACTCACTATAGGAAGAGCAAGGAGAAGGAGC
Nr:1137	PARD6A	NM_016948.1	CGTGGACCTACTGCCTGAGA	AGAGGCTGAAGCCACTACCA	GCGTAATACGACTCACTATAGGCCCACCGACGGGTGC	GCGTAATACGACTCACTATAGGTCTCCTCGAATGCGACT
Nr:1138	PDE11A	NM_016953.2	TCACCATTTCAACCACGCC	AGTTCCTGTCTTCCTTGGCTACC	GCGTAATACGACTCACTATAGGGTGATGATCCTTCAAAGTGAGG	GCGTAATACGACTCACTATAGGATAACACTGGCAGGGGAG
Nr:1139	USP18	NM_017414.1	GGACTCCTTGATTTGCGTTG	AGCACTCCATCTTCATGTAAACCA	GCGTAATACGACTCACTATAGGACTGTGCCATGGAGAGTAGC	GCGTAATACGACTCACTATAGGGAAGATATGCAGTTTCCTGC
Nr:1140	CALML5	NM_017422.2	TGCACTCTGGACCACGAGC	GAGCATCCTCGCGAACTCC	GCGTAATACGACTCACTATAGGTCTGAGAGCAGCAGGTTG	GCGTAATACGACTCACTATAGGTCGTAGTTCACCCGCC
Nr:1141	PRKAG3	NM_017431.1	GTTTGAAGCTGTCTACACCCTCA	AGATCTTCTCAGGCCCCG	GCGTAATACGACTCACTATAGGTCAAGAACCGGATCCATC	GCGTAATACGACTCACTATAGGAGGGATCGATGCCAGC
Nr:1142	MYO3A	NM_017433.3	TTCAGAAAGAGAAGCATGTGGTT	CTGGGAGGTTTTGCGCAG	GCGTAATACGACTCACTATAGGTGGCAATTTTTTCAAAACA	GCGTAATACGACTCACTATAGGGAGCCTCCTGAAGTCGTAG
Nr:1143	BAIAP2	NM_017450.1	ATCCCTGTCTCCTCCGCA	ACACTGTGGACACCAGCGT	GCGTAATACGACTCACTATAGGGTCTCAGAGCAAGCTCAGC	GCGTAATACGACTCACTATAGGGCCGCTGCCACTGCT
Nr:1144	PSCD1	NM_017456.1	CAGTCTGCACAACCCCAATG	AGTGTCGCTTCGTGGAGGA	GCGTAATACGACTCACTATAGGTCAAAGATAAGCCCACTGTG	GCGTAATACGACTCACTATAGGGACCTTCTTTTTCCGTGC
Nr:1145	PSCD2	NM_017457.2	TCCCAATGTCCGGGACAA	AGGGCTGCTCCTGCTTCT	GCGTAATACGACTCACTATAGGGCCGGGCCTGGAGCG	GCGTAATACGACTCACTATAGGTCTTGACTGAAATCCGCTT
Nr:1146	WDR1	NM_017491.2	CGTTCAGCCAAAGTGCGT	AGTAGGTGATTGTCCACTCCTTGA	GCGTAATACGACTCACTATAGGAGCCGTCGGCCCCGG	GCGTAATACGACTCACTATAGGCAGAGGCATCATGGGAG
Nr:1147	MKNK2	NM_017572.1	AACCAGGTCTCCCCCGTG	ACTCATTCACAGTAACGGTTCTGA	GCGTAATACGACTCACTATAGGAAGATCTGTGACTTCGACCTG	GCGTAATACGACTCACTATAGGCCAGTCCTCCAGGTCG
Nr:1148	BMP2K	NM_017593.2	CAGATATTCTGTGATACCTGTGAAGC	TCGGTTCAGGAAGAGCTGAA	GCGTAATACGACTCACTATAGGTGTTGCAAGGTTGCATCA	GCGTAATACGACTCACTATAGGGGAATAGAAGAATTTCAGTTAACAGT
Nr:1149	DIRAS2	NM_017594.2	CATGCCTGAGCAGAGTAACGA	ACATGATCACGCACTTGCC	GCGTAATACGACTCACTATAGGTTACCGGGTGGCCGT	GCGTAATACGACTCACTATAGGTTTGAGCTTCTCTTTCCTTTT
Nr:1150	NKIRAS2	NM_017595.2	GCCCCGGGAGGTTGAAAA	AAGGAGCCGCTGCCCTTG	GCGTAATACGACTCACTATAGGCTAAGCATGGGGAAGAGC	GCGTAATACGACTCACTATAGGTTCTTCCGGCTGAGGG
Nr:1151	PPP1R9A	NM_017650.1	CTATTCCTTCAGGAACCTGCC	CAGCACCCTCGGCTGTAG	GCGTAATACGACTCACTATAGGTGCGCCTACAAGTTCCC	GCGTAATACGACTCACTATAGGTTGACGTCATCTTTTCTGTCTT
Nr:1152	AHI1	NM_017651.2	TCTCTCATTTACTTCACCACCAGC	ATTAGAGTGACTTTTCTGCCTGCTT	GCGTAATACGACTCACTATAGGAGTTTCCTCACAACAGTCTAAGTT	GCGTAATACGACTCACTATAGGGCTTGTTCTTCCTCATCCG
Nr:1153	GIPC2	NM_017655.2	AAATCTGAGGATTCACTTGGTCTC	TCCTCTTCGTTTGGCATCA	GCGTAATACGACTCACTATAGGACCATTACAGATAATGGTGTTGG	GCGTAATACGACTCACTATAGGCCAATGACTCCCCAAACA
Nr:1154	OTUB1	NM_017670.1	CAAGGACCTCCACAAAAAGTACTC	TGTAGAGGATATCGTAGTGTCCAGG	GCGTAATACGACTCACTATAGGGTACATCCGCAAGACCAGG	GCGTAATACGACTCACTATAGGCCGGTAGAGAAGGTAGACCT
Nr:1155	C20orf42	NM_017671.2	AGACAGCTCCTACCAGCCAGA	TCCTGACCGCCGGTCAAT	GCGTAATACGACTCACTATAGGGGTCCTCAACATCCTTTCA	GCGTAATACGACTCACTATAGGTTGTGGAACAAGTCCTCATC
Nr:1156	MTMR8	NM_017677.2	GCTGCAGCCCAAGCAGAG	ACTGATGCTTGGAGTAGTCTGCC	GCGTAATACGACTCACTATAGGTATGCTAGAGAGCCTCCTGG	GCGTAATACGACTCACTATAGGTCCTTGGTGCTGGCC
Nr:1157	FLJ20184	NM_017700.1	CTTCTTGAGGTCTAGACTCTATATGCTGG	ACTTTAAGGACTGGATACAGTGGCT	GCGTAATACGACTCACTATAGGAGAGAAGGAAGACTGACACTGTG	GCGTAATACGACTCACTATAGGCAAATGTTCCTTCAGCTCTTC
Nr:1158	ARHGAP8	NM_017701.1	AGGGGCGTGACTGAGGAC	AGAGCCCTCCAAGTCGGA	GCGTAATACGACTCACTATAGGTACCTGCGCCTGGAGA	GCGTAATACGACTCACTATAGGCATGCCAGAGCCCCG
Nr:1159	DDEFL1	NM_017707.2	GGATGAGGAAGAGAAGCGC	AGTCTTGCAAAAGTTGCACAGA	GCGTAATACGACTCACTATAGGTGCTTGCTGAAGCTCCC	GCGTAATACGACTCACTATAGGACTTGCTGGGAGACTCCC
Nr:1160	SNRK	NM_017719.2	GCCAGAGCAAGCCGAGCA	AGATGACATGGCAACAGCTGG	GCGTAATACGACTCACTATAGGATGCCAGTGGAGGGG	GCGTAATACGACTCACTATAGGCTGGGCTGGATGCGC
Nr:1161	STAP2	NM_017720.1	CGAGAAGGTGCTAGGCTACG	CCGCCTCTTCTCCAGCTT	GCGTAATACGACTCACTATAGGTGGAAGCCGATAAGGAGA	GCGTAATACGACTCACTATAGGCTTCTGTAGCTCTGCCGTC
Nr:1162	FLJ20241	NM_017721.2	ACAGCCCAGCTGAAGCTG	CCGCTGCAGCTCACTCTC	GCGTAATACGACTCACTATAGGGATGCACTGGAGATAGCATG	GCGTAATACGACTCACTATAGGTACCAGATTCCGCCTATAGA
Nr:1163	PPP1R14D	NM_017726.6	TTCCGTATGGGTAGCTTGGC	TCCCTCTTAGCCAGGATCTGG	GCGTAATACGACTCACTATAGGACTTCCCTCTGTGGCTCTG	GCGTAATACGACTCACTATAGGAGTTTCAGGGCAGGCC
Nr:1164	OSBPL7	NM_017731.3	TGTCCTGAGTGGTCAGCGC	AGCACGGCCCCATCCATG	GCGTAATACGACTCACTATAGGTGGATCGAGCACTATGGG	GCGTAATACGACTCACTATAGGTTCCCATAGCCTGGCTC
Nr:1165	FNBP1L	NM_017737.1	ACTACAGCAGCGCATTGATG	TACATCTATGTATGACGTGGGAACG	GCGTAATACGACTCACTATAGGAACTTAACAGAGAACTACAGAAAGAATC	GCGTAATACGACTCACTATAGGTAGCCTTCTTCACCGTTCT
Nr:1166	PRG-3	NM_017753.1	ATTCACAGGGGTGTTTGCAT	AGGTAACTTCGGTCATGGACG	GCGTAATACGACTCACTATAGGTTGGACTTTTTGCTACTGACA	GCGTAATACGACTCACTATAGGCAGAGTGATTCTGTGCACTTAA
Nr:1167	PXK	NM_017771.1	CAATACATTGGAAAGTGTGGATGT	TGGTGCATGCTCTACTGATGTAG	GCGTAATACGACTCACTATAGGCCACTGCTTTGGCCA	GCGTAATACGACTCACTATAGGAGGGTGGAGTTGGCG
Nr:1168	OSBPL10	NM_017784.3	CATGTCCGTGGGGGTCTC	AGTGTGCTTTCCAGAGGGG	GCGTAATACGACTCACTATAGGTATGATAGGGGAAGGTGTGTT	GCGTAATACGACTCACTATAGGATTGAAGTATACCCAGCCATC
Nr:1169	UBE2R2	NM_017811.2	CAACTGGGAGGTGGCCAT	ACGACTCCTCATTCCCAGAATC	GCGTAATACGACTCACTATAGGCTTCGGACCCCCCAA	GCGTAATACGACTCACTATAGGATCATCATCATAACAGTCGGC
Nr:1170	RAB20	NM_017817.1	GGCGCCTTCTACCTGAAGC	AGGCACAACACCCAGATCTG	GCGTAATACGACTCACTATAGGAGTGGCGCTCCTACAACA	GCGTAATACGACTCACTATAGGGTCCTCTTGGGTGGCTT
Nr:1171	DUSP23	NM_017823.1	CCCAACTTCTCCTGGGTGC	AGTGTCTTCAGCCAATGGGA	GCGTAATACGACTCACTATAGGTTCCGGGCCGGCTGG	GCGTAATACGACTCACTATAGGGCTAGAGGGTTTAATACTTTAGTCC
Nr:1172	AYTL1	NM_017839.1	GAAATTAGATTGGGATGGTGTTCG	GTCATCTTTTTTGTCTGAGGTACTCTC	GCGTAATACGACTCACTATAGGTAAGCATTTGGATGAATATGC	GCGTAATACGACTCACTATAGGTTCATGCTTTTCAGGGC
Nr:1173	SSH3	NM_017857.2	GCAGATCTACCAGGGCATCC	GCCCTCCTCTCCACTGTCA	GCGTAATACGACTCACTATAGGTGACGGCCAGCCGCC	GCGTAATACGACTCACTATAGGTGCACGCTGGCCTGT
Nr:1174	FLJ20574	NM_017886.1	GTTTCGGCCTAAGGGTACTCTT	AGCTGTGTGCGAAGCCAG	GCGTAATACGACTCACTATAGGGAGGGTCAATTGAATGAATCC	GCGTAATACGACTCACTATAGGTAAACCAATCACGTGAGCA
Nr:1175	TESC	NM_017899.1	AGGGCAAGACCGGCTTCT	ATGGAGCGAGCGGACTCC	GCGTAATACGACTCACTATAGGCATCGGATCAGATCGAGC	GCGTAATACGACTCACTATAGGTTCTAGATGTGAGGGTTTCCC
Nr:1176	STX17	NM_017919.1	ATTTCTCCAACTCCATTTGGAAT	CTGCATTTCTTGTCAGTTTGGC	GCGTAATACGACTCACTATAGGCTGTAGAAGAACTTAAGAAGCAATTT	GCGTAATACGACTCACTATAGGTGGGAAGATCTGGACAGC
Nr:1177	FLJ20701	NM_017933.1	AACACTGAAAAAGGAACCTCTCC	AGCCATCATCGGATTCCAA	GCGTAATACGACTCACTATAGGCAGCGGTCATCTTCCAT	GCGTAATACGACTCACTATAGGTTCCTGGGAAACCTCTTC
Nr:1178	CADPS2	NM_017954.6	TGCCCTGGATGGAGGACA	AGCCTTCTTCTTCTTCGTCACTG	GCGTAATACGACTCACTATAGGAGAGCAACAGTACCATTCAAA	GCGTAATACGACTCACTATAGGTCTTTCATAGTAATGCCCTGA
Nr:1179	EPN3	NM_017957.1	CCTGTGGAGCTGGACCTG	TGCGGGAAGACGCTAACC	GCGTAATACGACTCACTATAGGTTTGGAGACCCCAGCC	GCGTAATACGACTCACTATAGGGAGGCGGGGAGGGTC
Nr:1180	PLEKHB2	NM_017958.1	CTGGTTTGATCTGTGGTCGG	AGAAGACCCAAAATAGAGACCCTAAG	GCGTAATACGACTCACTATAGGATGGTCACCTGATCTATTATGATG	GCGTAATACGACTCACTATAGGGCCATGCCCGTGGCT
Nr:1181	RUFY2	NM_017987.2	GAAGGCGCAAATGGAAGC	AGGGCAAGTTAGATGAGCATCTC	GCGTAATACGACTCACTATAGGTGAAGATGAGGATGAGAAATATC	GCGTAATACGACTCACTATAGGTGAATGAGCAATGCATGA
Nr:1182	SCYL2	NM_017988.1	CTGTTAAATGTAACTCCGACTGTAAGACC	ACACGAACCGCAAGGGAA	GCGTAATACGACTCACTATAGGAGATGCAGATCAAATGACAAA	GCGTAATACGACTCACTATAGGGATGTTTGTAGCAAGCATTTTT
Nr:1183	FRMD4A	NM_018027.1	GAGCTACAAAGGGATCTTCCAGT	TGATTCCTGGGAGCAGTTTTC	GCGTAATACGACTCACTATAGGATGACTACCATGATAAAGTGAAGC	GCGTAATACGACTCACTATAGGTCAGATTCGCATTTGGATC
Nr:1184	RALGPS2	NM_018037.1	TATAGTTCTGCACCAAATGCAGTT	GATATTTTTGGACATGAGGCAACA	GCGTAATACGACTCACTATAGGGCCTTCACAAGAAGATTCAA	GCGTAATACGACTCACTATAGGTGGGAATATCATATTCACAAGAC
Nr:1185	PLEKHJ1	NM_018049.1	GGAGCCATGCGGTACAAC	TCCAGGCATGGCCAAGCG	GCGTAATACGACTCACTATAGGGAGAAGGAGCTGCAGGC	GCGTAATACGACTCACTATAGGATTCATGGCTGGGCAG
Nr:1186	ARHGAP17	NM_018054.3	CGGAGGTACTCCAGCAGCT	ACAGGGCAGTGCTCTCGG	GCGTAATACGACTCACTATAGGTGTCTCCAATCCAAGCTCC	GCGTAATACGACTCACTATAGGTATCATTGTCTATATCCAGCAGG
Nr:1187	FLJ10324	NM_018059.1	CACACGGACTCGTCCTGC	GGGCGTGCGGAAATGGAT	GCGTAATACGACTCACTATAGGTTGCTCACGCCTCCC	GCGTAATACGACTCACTATAGGCTTCTTGGCTGTTTCCACG
Nr:1188	FLJ10357	NM_018071.1	CTTGCATCGAGACCCCTTC	GTCACTCAGGGCTCGAGCA	GCGTAATACGACTCACTATAGGACTGTCATCTGTGGCCG	GCGTAATACGACTCACTATAGGTGACTCTGTCGGGATAGCC
Nr:1189	ECT2	NM_018098.4	GAGTCCTCATGGCCAAACC	ACTTAACGTATGACTTCTCCTTTCAAA	GCGTAATACGACTCACTATAGGCGACCCCCAGCTTCT	GCGTAATACGACTCACTATAGGGAAGGAAGGAAGGCTGACA
Nr:1190	EFHC1	NM_018100.1	TTACTTTCTAGCTACCGACATGATCA	AGTTTGAGAAAGCACGAACAAAGT	GCGTAATACGACTCACTATAGGGTATCTTTGAGCCTCCTGTTC	GCGTAATACGACTCACTATAGGTATAGTAGTTAATTTTGCCTTCTCCA
Nr:1191	DOK4	NM_018110.2	CCAGGGGTGCAGTGTGAA	GATGGGGTCTTGGCCTCA	GCGTAATACGACTCACTATAGGCAGACAGATCGCTTCAATG	GCGTAATACGACTCACTATAGGCTGCTGTCCCCCTGG
Nr:1192	DIP13B	NM_018171.2	AGAGGGAGCAGGCGTACC	TGCTTCGGATTCTGCGCC	GCGTAATACGACTCACTATAGGAACCCTTTTGGTGAAACTG	GCGTAATACGACTCACTATAGGTCTATGTTCATTTGGATTTCCA
Nr:1193	FLJ10665	NM_018173.1	CACTTTGATCCCAGGCACC	ACCTCTGATGCGGACAGAGG	GCGTAATACGACTCACTATAGGCCCACGGGGTCCCGC	GCGTAATACGACTCACTATAGGGGTGTCCAGCTGAATGATG
Nr:1194	ARL8B	NM_018184.1	GCCATCATGCTGGCGCTC	TTGAATGCTGAATAAGCCACTG	GCGTAATACGACTCACTATAGGATCTCCCGCCTGCTG	GCGTAATACGACTCACTATAGGAAGTGTGATATCTATATTATCCTTTTCTT
Nr:1195	UBE1L2	NM_018227.2	GGACACATAGATTTCATCACAGCTG	TCAGTGTCATGACTGAAGTAGTATCTTACTG	GCGTAATACGACTCACTATAGGCATCAAATCTTCGTGCCA	GCGTAATACGACTCACTATAGGGAGGTCCCGGCAAATC
Nr:1196	C14orf108	NM_018229.2	TGCATTTAGTGGGCCTTACAA	TGATCCATATGTTACTGGAGCAGG	GCGTAATACGACTCACTATAGGATTTCCATTCACTCCACCTT	GCGTAATACGACTCACTATAGGGGCTTTAGAATTCCAGATGTAA
Nr:1197	MULK	NM_018238.2	GTACTGGTATCTTGGGCCTCTAAAA	TGGGTGGGGCTTGTGAGC	GCGTAATACGACTCACTATAGGATCAAAGCAGCCCACTTT	GCGTAATACGACTCACTATAGGATCTGTTCTCTCTTCCTAGGATCA
Nr:1198	KIF24	NM_018278.1	TTACAATGAAGGACTACTCCAAATTAGG	TCTGCTGGACATGAAGGAGAG	GCGTAATACGACTCACTATAGGAGTCCATGACATGAACGACC	GCGTAATACGACTCACTATAGGGCCTGCCCTTGCCTG
Nr:1199	ARHGAP12	NM_018287.4	AAGATCAGGTATTTGGATCCAATCT	ACGTCCGAAGATGGAACTCA	GCGTAATACGACTCACTATAGGCGCTAATCTGTGTCAGAGAGA	GCGTAATACGACTCACTATAGGGTTCCAGAAGAATTAATTCTACAATC
Nr:1200	RHOT1	NM_018307.2	GGGCTATCTAGGCTATTCAATATTGA	ACGGATACATGGCCATTGTT	GCGTAATACGACTCACTATAGGCTGAGCAAGAGTCTCAAGCT	GCGTAATACGACTCACTATAGGGTCAATTTAACAAAGATATCCTTACTG
Nr:1201	UEV3	NM_018314.2	AAAATTACTGTGGTTGGAGGTGG	TCATAATATCCCTGTTGGACAGC	GCGTAATACGACTCACTATAGGAGAACTCGGTATTGCCTGC	GCGTAATACGACTCACTATAGGTGCACTTGAGAGGTAAGACTCA
Nr:1202	PI4K2B	NM_018323.2	TCATCAGAAATACAGACAGGGGC	ACCAGGAGGAAAAAAATGGC	GCGTAATACGACTCACTATAGGAATGATAATTGGTTAGTCAGATACG	GCGTAATACGACTCACTATAGGTTCCTGCAATTGACAGTCTG
Nr:1203	MCTP2	NM_018349.1	AAGCTGCTTCCAGTGGGAA	AGAGAGCGCTGCGCTTCT	GCGTAATACGACTCACTATAGGTCCACATTAAGAAGTACAATAGCA	GCGTAATACGACTCACTATAGGTCCGCAGGGGGCTGT
Nr:1204	FGD6	NM_018351.1	CACAAGCGAATTCACTCTCACC	ACAATATTGTGCCTTCCTGAAATG	GCGTAATACGACTCACTATAGGTGGAGACGACACCACTGC	GCGTAATACGACTCACTATAGGCTTCTATCCACTTCTGAGCCG
Nr:1205	LIN7C	NM_018362.1	CGTGCGGCTGGAGAGAGA	AGGTCTGTTGCCTGCGTTT	GCGTAATACGACTCACTATAGGTATTTGTAGAGCAATTGAATTATTGG	GCGTAATACGACTCACTATAGGTGCTGATCTCATTTTTTCAAA
Nr:1206	DEPDC1B	NM_018369.1	GATGATGATGATGGCAAGGATT	CTTTGAAATGGTTGGAAAGGC	GCGTAATACGACTCACTATAGGTGCTTAAACAAAGAGATGCC	GCGTAATACGACTCACTATAGGTTCTTTAGTGCCCACATTAGC
Nr:1207	SYNJ2BP	NM_018373.1	GCCGAGATTGATTCACCTTCA	AGAGAGAGGGAAAGACATGGCA	GCGTAATACGACTCACTATAGGCCTGTGCTGCACTCCA	GCGTAATACGACTCACTATAGGGAATAGCAGGGGTGGAGG
Nr:1208	PLCXD1	NM_018390.1	TACACAACGGCGCTGGTG	AGCACCACAGCAGCTTCTG	GCGTAATACGACTCACTATAGGGAGGACACACTCACGGAA	GCGTAATACGACTCACTATAGGATTGAGCGCGATGACG
Nr:1209	CENTA2	NM_018404.1	CTTGAATGCCACCTTCCAGA	TGCTGCGGCCACTCTCTG	GCGTAATACGACTCACTATAGGCAGAGAAGATAGGGCACCC	GCGTAATACGACTCACTATAGGTTGATGCAGTAAGCCGG
Nr:1210	STYK1	NM_018423.1	AGTATATCACATCGGAAAGCAGGT	GCATGCTATAGTTGTAGAAGAGGCTC	GCGTAATACGACTCACTATAGGCCTTTTGGCGCTGGA	GCGTAATACGACTCACTATAGGTCCACTCTGATGCCGG
Nr:1211	PAG	NM_018440.2	GGCCCCAGACTGAAGGCA	TCGTTCTCCTTTGGGACGA	GCGTAATACGACTCACTATAGGAAGCTGAGTTTGCTGGGT	GCGTAATACGACTCACTATAGGGACCGTGGTGGCCAT
Nr:1212	PPM2C	NM_018444.1	ACAGGATCGGCTGCTTGG	TTTCTTGGTTTTGATACGCCC	GCGTAATACGACTCACTATAGGCTTGCTGATGCCATTTAGG	GCGTAATACGACTCACTATAGGCTACAACATGAGAATTGAACTGAA
Nr:1213	TIP120A	NM_018448.2	TTCAGCAGCACATAACAAGCC	ACTAGTGTCCATTGATTCCAAGTTAGTAG	GCGTAATACGACTCACTATAGGATCATTAATAAGGGATCTATTGGA	GCGTAATACGACTCACTATAGGATGATGAATCTTTCTGGATACTTT
Nr:1214	ARHGAP15	NM_018460.2	AATTTTTGGCTCTCATCTGCAC	AGTCTTCCTCTGAGCCGAAGA	GCGTAATACGACTCACTATAGGAAAGTGTGTGAACGTGAAAATT	GCGTAATACGACTCACTATAGGTCTTACTGTACTCACTCAGCATGA
Nr:1215	TOPK	NM_018492.2	GAAGAACGATATAAAGCCAGCCA	AGACATCTGTTTCCAGAGCTTCA	GCGTAATACGACTCACTATAGGAGATCCTTTTCCAGCAGC	GCGTAATACGACTCACTATAGGACAATGTGTGCAGCAGAAG
Nr:1216	MARK1	NM_018650.1	ACTCCAGACCGGACCCGT	ACAGCTTAAGCTCATTTGCTATTTTT	GCGTAATACGACTCACTATAGGTTTCCCCGAGGGAGC	GCGTAATACGACTCACTATAGGGATGCAATGTTCTTAAAGGC
Nr:1217	ANLN	NM_018685.1	GGCCAGTCCAGGAGGTCT	AGGCTTTCCAATAGGTTTGTAGC	GCGTAATACGACTCACTATAGGTAGTGCTGTGCGAACCA	GCGTAATACGACTCACTATAGGAAGCATCAGGTTGCCAG
Nr:1218	ERBB2IP	NM_018695.1	ACCAAATGCAAGGGTTGGT	TGAGGAAACTTCTCGTACAATGATG	GCGTAATACGACTCACTATAGGTCTGAGCATTCTTTATTAGATCCT	GCGTAATACGACTCACTATAGGAGTTCAACTGTATTCTGGAAAGTT
Nr:1219	MYO5C	NM_018728.1	GGACGGCTACACCATGACC	ACCTATTCAGAAAGCCTAGCTTGAA	GCGTAATACGACTCACTATAGGTCCGTCCTGCAACAGC	GCGTAATACGACTCACTATAGGACTGCTGGGGATCTGAAT
Nr:1220	LOC55971	NM_018842.1	GGAGACCTGTGTTGATGCCA	AGGCCTCTCCACTGAAGCTT	GCGTAATACGACTCACTATAGGTCAAAGTGCCAGAGAAAATC	GCGTAATACGACTCACTATAGGCTCACTGGTGTGGGGC
Nr:1221	PDE7B	NM_018945.1	TGGCATGCTTCGAGAATCA	CTTCCTGCTCCTCGCTCTC	GCGTAATACGACTCACTATAGGAGGCTTCTTGCTCATTTGC	GCGTAATACGACTCACTATAGGAGTCCCTTGGCCTGC
Nr:1222	SH3BP1	NM_018957.2	CAGCCTTGGCTTCAGCAG	AGTTGGTCTCTGAGGCAAGGC	GCGTAATACGACTCACTATAGGCTACCAAGGAAAGGACAGAGT	GCGTAATACGACTCACTATAGGTCCTGGGGCGGGGCT
Nr:1223	UBASH3A	NM_018961.1	AATTGCAGGGGACGCGCT	AGTTGCCTGAGATCCAGTTCC	GCGTAATACGACTCACTATAGGACTGGACAGTGGTATCAGAATC	GCGTAATACGACTCACTATAGGTCCAGTTAAATGCTGCGT
Nr:1224	SNTG1	NM_018967.1	TCTGGCACCTCCAGTGACC	TGTATACTTTGCTTTGCTCGTGG	GCGTAATACGACTCACTATAGGACCTGGGACTGGACAAGA	GCGTAATACGACTCACTATAGGTAGCAGAGCTGGCAGCA
Nr:1225	SNTG2	NM_018968.1	TTGGGTGCGAGCAGAAAG	GCTGCTGTACATGTATTTTCTGGC	GCGTAATACGACTCACTATAGGGACCTATCACCTCTGTGAGGT	GCGTAATACGACTCACTATAGGAAGACTCTGACTGTCCATGAAG
Nr:1226	PRKWNK1	NM_018979.1	GCCCCTTAAGCCATCTCCC	CTGGGGGGTTGCTGATGG	GCGTAATACGACTCACTATAGGTCCAGTGACAACCTCTATTCA	GCGTAATACGACTCACTATAGGATTTCTGCAAATTGCTGATG
Nr:1227	SSH1	NM_018984.1	CAGGCCGGGAGTGATGAG	AGCTTTTGCTCATCCACGAA	GCGTAATACGACTCACTATAGGAAGTCAGAGGCCGCC	GCGTAATACGACTCACTATAGGGGGCTCTTTAAGTTTTCTGG
Nr:1228	SH3TC1	NM_018986.2	CTGGCAGTGACTACGGGC	AGTGGCAGAGGAGGCAGG	GCGTAATACGACTCACTATAGGAACCGCAAGGCGGAG	GCGTAATACGACTCACTATAGGTTGACCCTGCGGACG
Nr:1229	CXorf9	NM_018990.1	GACTTCACTCCCAGCCCC	CCTTGCAGCTGCTCCTCA	GCGTAATACGACTCACTATAGGTATGACCACGACTCGCTG	GCGTAATACGACTCACTATAGGGTGCCTGCCAGCTCTG
Nr:1230	RIN2	NM_018993.1	TGACTTCTTGCCAGTCCTGAC	AGGAGGTGGTGAGGTCTTCTTC	GCGTAATACGACTCACTATAGGCTATGTCATAGCCCAGTGTGA	GCGTAATACGACTCACTATAGGCCCGTTCTGGAAAATGA
Nr:1231	TOLLIP	NM_019009.2	AGACGCCCACGGCACACA	CCCATCTGCAGCAGGGAG	GCGTAATACGACTCACTATAGGATGGCGCCAAGAATCC	GCGTAATACGACTCACTATAGGTTGATGGCGGCATCC
Nr:1232	PLEKHA5	NM_019012.2	GAGGGAGAAGAAAAAAGGGTTAAA	CACACACATGAAATGTGATCCTTC	GCGTAATACGACTCACTATAGGTGTTATCGGTGCTTCAGACC	GCGTAATACGACTCACTATAGGTGTGAGCTGCGGCTG
Nr:1233	RHOF	NM_019034.1	GGGCAGGAAGGAGCTGAA	CTTCTTCTGCCGTTGCGC	GCGTAATACGACTCACTATAGGGATCGTGATCGTGGGC	GCGTAATACGACTCACTATAGGCTTCTTCAGAGCGCTGAGA
Nr:1234	APBB1IP	NM_019043.2	TGGACAGATTCCCCAGGC	AGGACACGTTGCCTCTCTTCT	GCGTAATACGACTCACTATAGGTACACATTCTGTCAGTGCTGTT	GCGTAATACGACTCACTATAGGTTTGCAAAGCTTTCATGAG
Nr:1235	MTMR12	NM_019061.2	CAAAGGCCAACGGAAAGG	ACACATCCCCTAGGTCCACG	GCGTAATACGACTCACTATAGGAATGCGCTTCAAACATCA	GCGTAATACGACTCACTATAGGAACTCATCTTCTCGTTTGGC
Nr:1236	CCNJ	NM_019084.1	AAGACTAAACTCTACATGGCCAAATATG	AACATGGAGTAATACAAGGGTAATGTTC	GCGTAATACGACTCACTATAGGCAGATTACTTCCTGGAAGTATCTT	GCGTAATACGACTCACTATAGGATTTATCTGATAACTCCGGTTG
Nr:1237	ARFRP2	NM_019087.1	AATAACTGAGGCGTTTCTGTACATG	ACATTCTTACAGCTTCATGGTCTTTT	GCGTAATACGACTCACTATAGGGATTATCTGTGTTTTAGAGCACTTT	GCGTAATACGACTCACTATAGGTCTTCTAACAAATTAATCAGCTGA
Nr:1238	PLEKHA3	NM_019091.2	TAAGTGAAACCAGTGAATCGCTG	AGGAAGAGAAGGATGGAAGAGTATCT	GCGTAATACGACTCACTATAGGAAAACCAAAATGTCTGAACTTC	GCGTAATACGACTCACTATAGGTCTGATTCAGATTGTTTTTTGG
Nr:1239	ARHGEF3	NM_019555.1	CCTGATCGACAGCTCTCGA	AGACGTTACTTTCACCGTGCC	GCGTAATACGACTCACTATAGGGTCTTGTGTTGTCATGGTGA	GCGTAATACGACTCACTATAGGTGCTGTTTCCACAGGAAG
Nr:1240	PARD3	NM_019619.2	GAGGCAAGAATTTCAGCAAGC	AGGAATAGAAGGGCCTCCCT	GCGTAATACGACTCACTATAGGAAAGCAAGATGAAGATGTAGAAGA	GCGTAATACGACTCACTATAGGTTCTCAGGAGTCTGAAGTCTGT
Nr:1241	PPP4R2	NM_019853.1	ACGTAATCGACCAAAGGTTTCTC	GAAGAACCACTTACTTTCAGGGC	GCGTAATACGACTCACTATAGGTGTCAGCCCCCATGA	GCGTAATACGACTCACTATAGGCTTCGTTTTCACTACCTTCAGA
Nr:1242	GSK3A	NM_019884.1	GGGCCCCAGAGCTCATCT	AGGAGGAGTTAGTGAGGGTAGGTG	GCGTAATACGACTCACTATAGGTTGGAGCCACTGATTACACC	GCGTAATACGACTCACTATAGGTGGCATCGGTCGACTG
Nr:1243	INPP5E	NM_019892.1	CCTGGTCCTGCCCAGAAA	AGAAACGGAGCAGATGGTGC	GCGTAATACGACTCACTATAGGTGTGCCCGACACCAA	GCGTAATACGACTCACTATAGGTGGAGTTCTGACTCTGTAGTGC
Nr:1244	GRIPAP1	NM_020137.2	TCAGGCCTTGAGGAGCTG	AGCTGGTTTCTCCTGGCTCT	GCGTAATACGACTCACTATAGGGTTCTCTCAGAGATGAACTCACC	GCGTAATACGACTCACTATAGGAGGTCTGGGTCAGGAGG
Nr:1245	SH3GLB2	NM_020145.2	CCTCGTAATTACATTCTCTCGGC	AGCTGAGCAGTTCCAAGTAGGTG	GCGTAATACGACTCACTATAGGCAGCGCCTCCGCGCT	GCGTAATACGACTCACTATAGGACAGGGACCTTGCCCT
Nr:1246	SAR1A	NM_020150.3	TGTCTTTCATCTTTGAGTGGATCTAC	AGTCAATATACTGGGAGAGCCAGC	GCGTAATACGACTCACTATAGGAATGGCTTCAGCAGTGTG	GCGTAATACGACTCACTATAGGGGAAACCCTCGCCGT
Nr:1247	PAK6	NM_020168.3	GGAGGAGCCCTCACAGACA	AGCAGGTGGAGGTCTGCTT	GCGTAATACGACTCACTATAGGTCGTCTCCCAAGTCAGG	GCGTAATACGACTCACTATAGGTCGGTAGAGCTGGATCAGG
Nr:1248	DUSP22	NM_020185.2	CTAGCGTTCGCCTTCAGCC	ACAGTCTTCTGAGAAAGGCCCA	GCGTAATACGACTCACTATAGGACCATGGGGAATGGG	GCGTAATACGACTCACTATAGGGAACTTCAGAATTCCTGGAGC
Nr:1249	KNSL7	NM_020242.1	TGAAATCCTCAGAATGAAGGAGC	AAAATACATTTTCGGCACGCA	GCGTAATACGACTCACTATAGGAGTTGCGTGAAATGGAAA	GCGTAATACGACTCACTATAGGACTTTTCTGTCTCCTCAGCA
Nr:1250	CABC1	NM_020247.2	GAAGGGCTCAGCCAGGAG	TGGGCCTGCCTCTTGCAG	GCGTAATACGACTCACTATAGGATTCGGAACGAGATCTGC	GCGTAATACGACTCACTATAGGTAGTTGCTGTAGGCCTCCT
Nr:1251	ARRB1	NM_020251.1	AGAACCCATCAGCGTCAACG	TCTGTTGTTGAGCTGTGGAGAG	GCGTAATACGACTCACTATAGGTCCACGTCACCAACAACA	GCGTAATACGACTCACTATAGGCCGGTACCATCCTCCTC
Nr:1252	CCNL1	NM_020307.1	CCTTTCAACCCTGGGTGG	CTGTGCCTGCCATGTCCT	GCGTAATACGACTCACTATAGGATTTTCTCCAGCCTCCAA	GCGTAATACGACTCACTATAGGGAGCGACTGCCACCA
Nr:1253	ACVR1B	NM_020328.1	GTCCCTGTTTGATTATCTGAACCG	TCAACAAACTGATCCCTGAAGAA	GCGTAATACGACTCACTATAGGGTACACAGTGACAATTGAGGG	GCGTAATACGACTCACTATAGGTAAACGCACCCTAAGCACA
Nr:1254	NKIRAS1	NM_020345.1	GGCTGCAAGGTTGTGGTTT	GTTCTCAGAATTAGAGTTCCCTTTGTT	GCGTAATACGACTCACTATAGGGTGGATTGTTATCTGTGGGG	GCGTAATACGACTCACTATAGGTTTCCTCCCAGGCAAA
Nr:1255	C20orf32	NM_020356.1	TTAAGCGGAACTGTGAAAAGGA	TCCCAGTGTCCCTCTGAACTG	GCGTAATACGACTCACTATAGGAGAGACTGTGCAGTTGACCC	GCGTAATACGACTCACTATAGGCCGCGTGTGTTGCTC
Nr:1256	RPGRIP1	NM_020366.2	TTCTGAAGTCAGTGAAGCACAAA	ACAAATCTTCAGTCATCTCCTTGTAAA	GCGTAATACGACTCACTATAGGCTACCGACAGTGATGATGTCA	GCGTAATACGACTCACTATAGGTAGCATGGAGGACAGCAG
Nr:1257	HRASLS	NM_020386.1	AGCTGCGAGGCCAAGAGA	TTTGCTCTTTGTCCTTTTGGAA	GCGTAATACGACTCACTATAGGGACCCCAGGACACACAC	GCGTAATACGACTCACTATAGGACAAGCCCAGGAATGAGA
Nr:1258	RAB25	NM_020387.1	ACCGCTGCTGTCAAGGCT	AGACCCTGAGGGTGCTGTG	GCGTAATACGACTCACTATAGGCAGATCTGGGACACAGCTG	GCGTAATACGACTCACTATAGGAACAGGGAACAGTCTGATATCTG
Nr:1259	LOC57117	NM_020395.2	GAGAACAGAAGTCAAGACATCCACA	CTTCTTGAGTTTCTTTTGGGCA	GCGTAATACGACTCACTATAGGGTTATTTCAGGAAATTCTTCTAGTGC	GCGTAATACGACTCACTATAGGGCTTTCTTCTTGACCATCTG
Nr:1260	GOPC	NM_020399.1	ACGACCAATGCAAGCACC	TTATGATACAGAGTGTGCAGATCATCT	GCGTAATACGACTCACTATAGGACCAGGCCATGATCAAG	GCGTAATACGACTCACTATAGGAATTTTGAAGCACCGTCA
Nr:1261	ADCK1	NM_020421.1	GGCGGAGATTGTCCTGTTG	AGAGTGGAGCAGGGAACAGC	GCGTAATACGACTCACTATAGGGACCATGGGCTTTACCA	GCGTAATACGACTCACTATAGGCAGCATATTAGGGCCAAGA
Nr:1262	PACE-1	NM_020423.4	CAACATACAGATTTGGCCTAGAGAA	ACCAGTTATTATCTTCCCAGTTCAGC	GCGTAATACGACTCACTATAGGCCTTGTGATGATGTCAAGTCC	GCGTAATACGACTCACTATAGGTCCCCTTCTTCTTCCCA
Nr:1263	CAMK1G	NM_020439.1	TGACGGAAACACAGCCCT	ACATAATGAGACAGACTCCAGTCTGC	GCGTAATACGACTCACTATAGGCCACCGGGACATCTACC	GCGTAATACGACTCACTATAGGCCTGCCCGGCAGTGG
Nr:1264	EPHA8	NM_020526.2	CATCGCCTTCCGCACCTT	TGGGCCCGCATGGTCTGA	GCGTAATACGACTCACTATAGGCTCCTCGGCCAGCGA	GCGTAATACGACTCACTATAGGATGCTGCCCAGGATCTT
Nr:1265	ADCY2	NM_020546.1	TTTATACAGAATCCGACGTGAACA	AGGATGCCACGTTGCTCTG	GCGTAATACGACTCACTATAGGAGGAGGGCTTGGAATGC	GCGTAATACGACTCACTATAGGGGAAAGGGACCTTGACATT
Nr:1266	AMHR2	NM_020547.1	CCCAGCTGCCATCATGGA	ACACAGGAGAAAGGGTACAGGC	GCGTAATACGACTCACTATAGGAGCTGGCACCCAGAGG	GCGTAATACGACTCACTATAGGAGGCTGAGGATTCCTGG
Nr:1267	RIPK4	NM_020639.1	GTCAAGCTGCTGGCCAAG	TCTTGCTTCGCCGCAGGA	GCGTAATACGACTCACTATAGGCAGCCGGGGGTGAGT	GCGTAATACGACTCACTATAGGGTGTGGCGGCGGGGC
Nr:1268	RCN3	NM_020650.2	AGCTGCGCAACGCCACCT	GGTCAGGTCCTCGCCATAG	GCGTAATACGACTCACTATAGGATGGCCACTACGCGC	GCGTAATACGACTCACTATAGGTTGGTGGCCTGACTGC
Nr:1269	RHOJ	NM_020663.2	CAACGACGAGAAGAAGATGTTGA	AGATAATTGAACAGCAGCTGTGACC	GCGTAATACGACTCACTATAGGAGTGTGTGGTGGTGGGG	GCGTAATACGACTCACTATAGGCTCAGAACAGCGTTTCTTCTT
Nr:1270	CLK4	NM_020666.1	AACCCATACAGATCTGAAGCCTG	AAGTCAAAGAAAGGATGCTGCA	GCGTAATACGACTCACTATAGGAAAATATTTTGTTTGTGAAGTCTGA	GCGTAATACGACTCACTATAGGATGCTTCATCCAAGGTAATTC
Nr:1271	RAB22A	NM_020673.1	ATGGCGCTGAGGGAGCTC	AGCAGCTCCGCTTTGGCT	GCGTAATACGACTCACTATAGGAAAGTGTGTCTGCTCGGG	GCGTAATACGACTCACTATAGGCTGAAGGCTGTCTTCGG
Nr:1272	CASKIN2	NM_020753.1	CACTGCCTTCCCCAACTCC	TCAGCCAGGGCGTCGAAC	GCGTAATACGACTCACTATAGGTGGCGAGTCTCCTCCA	GCGTAATACGACTCACTATAGGATGGTGCTGATGTCATCCA
Nr:1273	CASKIN1	NM_020764.1	CCCACACCCACCTCCAAG	ACTCCAGCATGGCATCCA	GCGTAATACGACTCACTATAGGAAGGTGCCGCTGCCA	GCGTAATACGACTCACTATAGGGCTGGTCGGCCAGGT
Nr:1274	CGN	NM_020770.1	AGAGCTCATGCAGGAAAGGTC	ACAGGAGCTGGTCTGTAGGTTG	GCGTAATACGACTCACTATAGGTGCTCGGCAGGACCT	GCGTAATACGACTCACTATAGGCTCTCCGTAAGCAGTGATGC
Nr:1275	SYT4	NM_020783.1	TGGGATACCCTACACACAAATCC	ACCATCACAGAGCACGTGC	GCGTAATACGACTCACTATAGGAAGAATTGGCCTTGCACT	GCGTAATACGACTCACTATAGGCACTTGGCAATTTGTCTCC
Nr:1276	LRRC7	NM_020794.1	AGACAATGGACAAGAAGATGTATCTCC	AGACAGTAAGCTCACGTTGAATAACTAGG	GCGTAATACGACTCACTATAGGTAGTGGCCAATGGAATCC	GCGTAATACGACTCACTATAGGTCTACTGTGTTCTGGAAACTCTTC
Nr:1277	PACSIN1	NM_020804.1	CAAGGAGGTGCTGCTGGA	AGATAGCCTCCACGTAGTTGGC	GCGTAATACGACTCACTATAGGCATCAAACGGCACCTCA	GCGTAATACGACTCACTATAGGAGGGTAGAGGCCCAGC
Nr:1278	ARHGAP21	NM_020824.1	AAACGAAAATAGCAGATCGGTTAA	AGACAGGGATGAAACTCTGCTTT	GCGTAATACGACTCACTATAGGAACTGAGACCCAGAGCCC	GCGTAATACGACTCACTATAGGAGTGCCTGGGGTTTCA
Nr:1279	SYT13	NM_020826.1	CACCCTGACGCTGACCTTG	AGGTGCAGCTGGTGCCAC	GCGTAATACGACTCACTATAGGAGGACCTGCGACCGC	GCGTAATACGACTCACTATAGGATGGCAATCTGCCGG
Nr:1280	WDFY1	NM_020830.1	GCGGTTACTCTTCTCAGGAGC	AGTGCGGAGAAAACCCAGTC	GCGTAATACGACTCACTATAGGATCTGACAACAGCATCATCAT	GCGTAATACGACTCACTATAGGGCCAGACTGCAGCCC
Nr:1281	OSBPL8	NM_020841.3	AACTCGAGCCATAAATGCCA	TGACTTGAAGCAAAATCAGGAGG	GCGTAATACGACTCACTATAGGAAGACCAAACTGAAGCTACCC	GCGTAATACGACTCACTATAGGAAAATGATGAAGTAGTCTTTTTGTTG
Nr:1282	PITPNM2	NM_020845.1	GACATGCAGAAGCAGCGG	CGAGATGGTGCGAAGCAG	GCGTAATACGACTCACTATAGGGTGGTGGCGTGGCTG	GCGTAATACGACTCACTATAGGGTGGTTCCGGGAGCG
Nr:1283	SHRM	NM_020859.1	GAGCCTGCTCACGGACATC	AGTGGAGAGGTTAATGTTGGGAA	GCGTAATACGACTCACTATAGGAAGCTCAACAACGCCC	GCGTAATACGACTCACTATAGGAATACCACTGAAAGTACAGCCC
Nr:1284	STIM2	NM_020860.1	GCAACACACACCACACTCCTT	GGCTTTTGATTTTTGATGGCT	GCGTAATACGACTCACTATAGGGCCTTCCCCTGATCCA	GCGTAATACGACTCACTATAGGTTTTGCTTTTCTCTCCATTATG
Nr:1285	USP28	NM_020886.1	ATGGAAGAGTACAAGAAGTGGCA	TCACTGTCACAGTTGAAACTCCC	GCGTAATACGACTCACTATAGGTGAAGATTATAGTTTGTTCCGAA	GCGTAATACGACTCACTATAGGTGAATTGACTCCATGACAGC
Nr:1286	OSBPL5	NM_020896.2	GAGAGCCTCATGCCCTGG	TGAGGATGTGGTTAATGAACAGC	GCGTAATACGACTCACTATAGGAAGCCGCAGCTGTTCC	GCGTAATACGACTCACTATAGGTGACACGCCAGGAACA
Nr:1287	PLEKHA4	NM_020904.1	CGGATGAATGCCCAGGAG	ACAAGCTGGATTGTAGCAGAGTG	GCGTAATACGACTCACTATAGGCAGCTGGAGCGGATG	GCGTAATACGACTCACTATAGGACTCGCAGAGGCCATG
Nr:1288	PRKWNK3	NM_020922.1	GTCCTTGACACATGTGGACAATG	AGGACCAGGAGGGATTGTGG	GCGTAATACGACTCACTATAGGGCATAGTTGCTACAGGGAAA	GCGTAATACGACTCACTATAGGCAGGATTCTGCACTGATGA
Nr:1289	CPNE5	NM_020939.1	GTCCCACGAGTTCCCACTG	GCGAATGCCCTGTGCCTT	GCGTAATACGACTCACTATAGGAATGGCAACCAGGAGAAC	GCGTAATACGACTCACTATAGGCATGTAGGACACCAGTTGGT
Nr:1290	PRX	NM_020956.1	CTGGGCTCCTGTTAGGAGGA	GCTAAGCACGCGTACCAGC	GCGTAATACGACTCACTATAGGAGTGCCTGCACCCAGG	GCGTAATACGACTCACTATAGGTTGGCCACCTTGGCC
Nr:1291	MAGI-3	NM_020965.2	TGGTGTCACCGTCACACTAACG	TGTTGCTCGGGTTTCACG	GCGTAATACGACTCACTATAGGGTCATTGCTGAAGAAGAGCA	GCGTAATACGACTCACTATAGGTAGGAGCACAGACCGGA
Nr:1292	APS	NM_020979.1	GAACCACGGCCTCTTCGT	AGTAGAAGGAGTACTGGTTCTCCACG	GCGTAATACGACTCACTATAGGGATCCGCCAAAGTGAGA	GCGTAATACGACTCACTATAGGGCGCGCGCGCGGCCG
Nr:1293	ADCY6	NM_020983.2	ACTCTACTATCAGTCGTGTGAGTGTGTG	GGGCCCCCATTGAGGAAG	GCGTAATACGACTCACTATAGGGCTGTTATGTTTGCCTCCA	GCGTAATACGACTCACTATAGGTAGGTGGTCATCTCCCCC
Nr:1294	ANK3	NM_020987.1	AATATTTCAGGCACCAGAAGTTTTG	ACGAGTGGCTCTTCTTTTCCA	GCGTAATACGACTCACTATAGGCAGATGAGAACAATGTTTTCCA	GCGTAATACGACTCACTATAGGCATGCCGGATTTCTTTCT
Nr:1295	GNAO1	NM_020988.1	CTACCTGGACAGCCTGGATCG	CCCCGGAGGTTGTTGGCA	GCGTAATACGACTCACTATAGGGATTGGGGCCGCCGA	GCGTAATACGACTCACTATAGGATGATGATGTCGGTGACG
Nr:1296	PDLIM1	NM_020992.2	TGCCTCCAGCACTACTGCC	ACTTGGGGAACACAGTGACCA	GCGTAATACGACTCACTATAGGAGGGTCATCACAAACCAGT	GCGTAATACGACTCACTATAGGCTTCATAACCCTCAGGTGG
Nr:1297	SNTB1	NM_021021.2	ACAGTGGAAACCAGCCCTG	AGGCCACCAAGCCCAGTC	GCGTAATACGACTCACTATAGGGTTGTGCTGACTGAGAAAGAC	GCGTAATACGACTCACTATAGGTTGTAATCTTAGCTGACAGGAAG
Nr:1298	RAP2A	NM_021033.2	AGGGACGATGCGCGAGTA	ACATTGGGCAAATCCCATC	GCGTAATACGACTCACTATAGGCAAAGTGGTGGTGCTGG	GCGTAATACGACTCACTATAGGCAGGACAGCCATATTTGGA
Nr:1299	TSC2	NM_021056.1	CTGCTGGCACGATGACATC	ACACAAACTCGGTGAAGTCCTC	GCGTAATACGACTCACTATAGGATGCAAGCCGTCTTCC	GCGTAATACGACTCACTATAGGCACCGAGGAGATGAGGC
Nr:1300	ARGBP2	NM_021069.1	TGAGGGAGAACACCACGG	ACAGCCTCTTGACGTAGTTTCCG	GCGTAATACGACTCACTATAGGGAGAGTGGGCATCTTCCC	GCGTAATACGACTCACTATAGGGGGAAAGTACCAAAGAATTTG
Nr:1301	DLG3	NM_021120.1	AGTGACACGGCAAGAAATTCA	AGAGTTTTTCAGGGGATGGG	GCGTAATACGACTCACTATAGGCTATGCAAGGCCTGTGATC	GCGTAATACGACTCACTATAGGACCCAAATGTAGTGCCCA
Nr:1302	PPP3CB	NM_021132.1	TCGACAGTTTAACTGTTCTCCACA	ACTGGGCAGTATGGTTGCC	GCGTAATACGACTCACTATAGGTCCTTACTGGTTGCCTAATTT	GCGTAATACGACTCACTATAGGCGTCCCGTGGTTCTCA
Nr:1303	RPS6KA2	NM_021135.2	GCCGAGTAACATCCTGTACAGG	ACAACCGCGTGGACGTGA	GCGTAATACGACTCACTATAGGGATGAGTCGGGGAGCC	GCGTAATACGACTCACTATAGGGTCTCTTCATGCCTCTGCG
Nr:1304	UNG2	NM_021147.1	GGTGCTGCAGACTGCTTCC	AGCCGGGCCAGGGACTAA	GCGTAATACGACTCACTATAGGAGCTGCTTGGGGTCAC	GCGTAATACGACTCACTATAGGAAGGAAACGAAGGATCTGTT
Nr:1305	COTL1	NM_021149.2	GCGATGGCCACCAAGATC	TTACTCCGTCTGGGCGTCG	GCGTAATACGACTCACTATAGGGACAAAGAGGCTTGCCG	GCGTAATACGACTCACTATAGGTAATTGGCTCCCCCCG
Nr:1306	TRIB3	NM_021158.1	CACTGTCACCAGCACGGTC	AGCCATACAGAACCACTTCTCTGT	GCGTAATACGACTCACTATAGGTGGTCCTGCGTGATCTC	GCGTAATACGACTCACTATAGGCTCCCTCCTCTTCCCTG
Nr:1307	RAP1GDS1	NM_021159.2	CTTAAATCTGAAATGCCTCCTGTT	AGCTTTCCACAGTAAGTCTCTGCT	GCGTAATACGACTCACTATAGGCAGTTCAAACTTCTGGGAACA	GCGTAATACGACTCACTATAGGCTGTGAGAGAGGCCTGC
Nr:1308	RAB40C	NM_021168.1	GCTCAGGGGATCCTCTTGG	AGGAGATCTTGCAGTTACTCCGC	GCGTAATACGACTCACTATAGGTGTATGACATCACCAACCG	GCGTAATACGACTCACTATAGGGAGCAGTTCTGGGGGG
Nr:1309	RAP2C	NM_021183.1	GAGACTCATGAGGGAATACAAGGTAG	TCTGCTCGGTATGGCCAT	GCGTAATACGACTCACTATAGGTGGTGTTAGGGAGTGGAGG	GCGTAATACGACTCACTATAGGGATTGAGGTTATCTTCTTTACTGG
Nr:1310	PLEKHB1	NM_021200.1	GACGGGACCCTGGGATAC	AACCAGCAGGGCGACCAC	GCGTAATACGACTCACTATAGGTACCACGATGAGACAGCG	GCGTAATACGACTCACTATAGGATGAGCGAGCCCAGC
Nr:1311	SRPRB	NM_021203.2	TTGTGATTCCGGGAAAACG	AGGCAATTTTAGCCAGCCA	GCGTAATACGACTCACTATAGGTTGCTCTTTGTCAGGTTGTT	GCGTAATACGACTCACTATAGGTTTCTCCAAGTCCTGGATG
Nr:1312	RHOU	NM_021205.3	CAAGACGAGCCTGGTGGTG	ACGAAACAGCAGTACTTCTTCCA	GCGTAATACGACTCACTATAGGAGCTACACCACCAACGG	GCGTAATACGACTCACTATAGGCCAGGACTTGGAGAGGTTT
Nr:1313	MYL7	NM_021223.1	AGAATGGCCAGCAGGAAGG	TGCAACAGAGTTTATTGAGGTGC	GCGTAATACGACTCACTATAGGCGGGGACCCGGGGCA	GCGTAATACGACTCACTATAGGCCCCCCGTGGCCTGC
Nr:1314	RRAGD	NM_021244.2	CGATGACCTTGCAGATGCTG	ACAGCAGCACTCTAGGGGTCC	GCGTAATACGACTCACTATAGGGATTAGAAAAAATTCACCTCAGC	GCGTAATACGACTCACTATAGGCATTAGGGGTGGCTCTCT
Nr:1315	RAB18	NM_021252.2	CACCCTGAAGATCCTCATCATC	ACACAGAGCAATAACCACCACA	GCGTAATACGACTCACTATAGGGGCGAGAGTGGGGTG	GCGTAATACGACTCACTATAGGGGCTCCTCCTCCTTGG
Nr:1316	AFAP	NM_021638.2	CAGTCAGCCAAAGAAAGCGG	AGGTCCCGTTCTTCAATTCC	GCGTAATACGACTCACTATAGGATCCCGCGGCTGTTG	GCGTAATACGACTCACTATAGGCATTCCTTGGCCTTCCG
Nr:1317	TRIB2	NM_021643.1	CAAGAAGCTGAGAGAGGAGGAGG	AGTTAAAGAAAGGGTCCAAGTTCTCT	GCGTAATACGACTCACTATAGGCAGCCAGACTGTTCTACCAG	GCGTAATACGACTCACTATAGGTCCATGTTGACGTCCG
Nr:1318	SMAP1	NM_021940.2	ACCAGCAGCTGCAACCCT	TCCACAGTTGTGTGCTGAGAG	GCGTAATACGACTCACTATAGGGTCTACAGTAACATCTGGGGATC	GCGTAATACGACTCACTATAGGTCTGACCTGATGAGCTTCC
Nr:1319	ABR	NM_021962.1	CCTACATCGTCCGGCAGTG	ACACGTCGGTGGAGAAGTACA	GCGTAATACGACTCACTATAGGTGTGGAGGAGGTGGAGA	GCGTAATACGACTCACTATAGGGTGTGTTCCGCTTGAGTTC
Nr:1320	UBE2V1	NM_021988.2	TTTTATCTCCACAGCAATCCTATGA	GGAAGGGCCTGTGGTTTTT	GCGTAATACGACTCACTATAGGGGTTGATACTACTATCCTCATAGAAGG	GCGTAATACGACTCACTATAGGCTTTTTGATTAATTGCTGTAACAC
Nr:1321	DEF6	NM_022047.1	GAGATGCAGCAGCGGTTG	TCTGGTGCTGGATCCAGTTT	GCGTAATACGACTCACTATAGGCAGGAGGCCCTGCAA	GCGTAATACGACTCACTATAGGATCTTCCTGAGGGGTGG
Nr:1322	CSNK1G1	NM_022048.1	CATTGACCCCGAAACCAA	CCTCTTCCCCTGTGCCAG	GCGTAATACGACTCACTATAGGAAAACACATACCTTATAGGGAACA	GCGTAATACGACTCACTATAGGATGGCTGAGTTGTTAACATCA
Nr:1323	SH2D4A	NM_022071.2	AGACTACAAGAGGTTGTCCCTCG	ACTCAAACAGCTCCAGGTAGTCA	GCGTAATACGACTCACTATAGGGGGCCCAGAAAGGAA	GCGTAATACGACTCACTATAGGGGCAGCTGGTCCTGC
Nr:1324	DUSP21	NM_022076.1	GTAGAGAGACCTCGGACCAGC	TTGATATCATCGTACGTAGGTCCTT	GCGTAATACGACTCACTATAGGCGCCTTGATGACAGCA	GCGTAATACGACTCACTATAGGCTCATAGATGTCAGGGATGTTAC
Nr:1325	LOC63928	NM_022097.1	TCATTCCCGACGGGGACA	ACTTCAGGATCCGGATGCTC	GCGTAATACGACTCACTATAGGGTATTCGGCGAGAGACCG	GCGTAATACGACTCACTATAGGATTTTTTGCTCAACGTCCA
Nr:1326	FKBPL	NM_022110.2	ATGGAGGGAGGAAACTTGGG	AGCCAAACATCTTGCGCA	GCGTAATACGACTCACTATAGGGGGAGCTCATAGAGAAATGC	GCGTAATACGACTCACTATAGGGACCCTGAGCCAGCC
Nr:1327	KIF13A	NM_022113.3	TGCCACCCTGTCTGACATG	TGACAGCACAGAACCCAAAA	GCGTAATACGACTCACTATAGGGTGGTCCCTTCTAGTGACAGC	GCGTAATACGACTCACTATAGGGGCTGCCTCTGGAATTAT
Nr:1328	SAMSN1	NM_022136.2	CACGCCAAGTCCCTATGACA	AGTCACTTGGCTCTGTGATAATAATCTT	GCGTAATACGACTCACTATAGGCTGACTCCCTCAAAATCAAGA	GCGTAATACGACTCACTATAGGATGTACCATGTCAGACAGATTTT
Nr:1329	RRAGC	NM_022157.1	TGATGACCTTGCAGATGCTG	AGATGGCGTTTCGTGGCG	GCGTAATACGACTCACTATAGGGGCTAGAAAAACTCCATCTTAGC	GCGTAATACGACTCACTATAGGTGCCATTGTGTGTCAGC
Nr:1330	LIN7B	NM_022165.1	CCTCCAGCGAGTTCTGCA	ACCTCGAGACTCCAAGGACG	GCGTAATACGACTCACTATAGGGAGCCGCTTCTGCTCC	GCGTAATACGACTCACTATAGGAGTAGCTCTGATGCTGTTGG
Nr:1331	ITGB1BP1	NM_022334.2	GCTGCGAGGGGATCTTCT	TAATACAGAGTCAAAAGCGGTGG	GCGTAATACGACTCACTATAGGCTGGATCAAGCAATGGTG	GCGTAATACGACTCACTATAGGATAAAACCTTGCAAATGGC
Nr:1332	RAB38	NM_022337.1	GGCGTGGGGAAGACCAGT	AGGATTTGGCACAGCCAGA	GCGTAATACGACTCACTATAGGATCATCAAGCGCTACGTG	GCGTAATACGACTCACTATAGGGCAGCTGGCAACCTTG
Nr:1333	ZFYVE20	NM_022340.1	TCCCAAGACCCCTTCACTTAG	TCAGTGCCCCCCTTCTGC	GCGTAATACGACTCACTATAGGCTCAACTCAACCCACCAGA	GCGTAATACGACTCACTATAGGTTGGCCAGGGTGTGC
Nr:1334	KIF9	NM_022342.2	AATCCATCTTGAATGAACGGAG	TCTATGTGCCTGCTGGAGGC	GCGTAATACGACTCACTATAGGGAAAAGGGCCAGCGA	GCGTAATACGACTCACTATAGGCCATCATGGTTTTCAAGTAATT
Nr:1335	EFCBP1	NM_022351.1	TGCCATGGAAACTACTGAGGA	AGTTGTTCAGGATCCACCACG	GCGTAATACGACTCACTATAGGGCAAACCCGTCAAGAAA	GCGTAATACGACTCACTATAGGAAGCAGGAACTAGCATTGTAGA
Nr:1336	ARL6IP2	NM_022374.1	AGCTAATAATCTTGCTGCAGTAGCA	GTTATTGTTGGATGACAGTCTCTGTC	GCGTAATACGACTCACTATAGGGGAGCAAGAGATACCTATTGTAAA	GCGTAATACGACTCACTATAGGGCTGTGCTGATGAAAGAGC
Nr:1337	GNB1L	NM_053004.1	GGCAGCGACGAGGTTCAG	GCGTGGGTAGAGTGACCAGA	GCGTAATACGACTCACTATAGGATTCTGGAGATGCCCTCC	GCGTAATACGACTCACTATAGGGGCTGATCCGCTGATC
Nr:1338	RAB17	NM_022449.1	AGCCAGCCCCGTGTGTTC	GCCCCTTGTTCAGAGCCA	GCGTAATACGACTCACTATAGGAAGCTGGTTCTCCTGGG	GCGTAATACGACTCACTATAGGCAGCTGCATCCCCCC
Nr:1339	RAB3IP	NM_022456.2	CCTTTTAAAAAGGGGCATACAAG	GTTCCTCTTTGAAATAACCCAGC	GCGTAATACGACTCACTATAGGAAATAAAAGCACAAGCAGTGC	GCGTAATACGACTCACTATAGGTTTGCCAATGACATCTCTTT
Nr:1340	MPP5	NM_022474.1	ATAGGAAGAGACCTATCATCTTGATTGG	ACCTCAGCCAAGTGGATGG	GCGTAATACGACTCACTATAGGTCCACAGAACTTTGGCC	GCGTAATACGACTCACTATAGGTACCCACTGAGGTTCAGTATCA
Nr:1341	CENTD3	NM_022481	GTTTGGCACTATGCCTTTGC	CTGGAGGGTGGACTGGAAG	GCGTAATACGACTCACTATAGGTGCCTATCCGTGGGG	GCGTAATACGACTCACTATAGGTGCATGGGGGTTGGG
Nr:1342	TNS	NM_022648.2	AAGCTCAAGGGCTGCCCC	TCTCTTTTGGCCGGCATT	GCGTAATACGACTCACTATAGGAATGAGCCAAACTTCGGA	GCGTAATACGACTCACTATAGGCAGCATGACCTTGGAGACG
Nr:1343	RASA1	NM_022650.1	GAACATACTTTCAGAGCTTGTGGAG	CCTGACATCATTGGTTTTTGTATACTG	GCGTAATACGACTCACTATAGGAAAATATTCATGGCTTCAGAAA	GCGTAATACGACTCACTATAGGGTTTTGTTTTTGTTGAAGCAG
Nr:1344	DUSP6	NM_022652.1	GCCGCAGGAGCTATACGA	ACGTAGATTGCAGAGAGTCCACC	GCGTAATACGACTCACTATAGGGTCGTCGCACATCGAG	GCGTAATACGACTCACTATAGGTGGTATACATTCTGGTTGGAA
Nr:1345	LOC64744	NM_022733.1	TTCCATGCCAACTGCAGG	TCCACATCTGAGGACTGAGAGTC	GCGTAATACGACTCACTATAGGGAGTGCCGGCTCTGTT	GCGTAATACGACTCACTATAGGTGATTTGCTGCCTGTCC
Nr:1346	LPPR2	NM_022737.1	GGCAATCCCACGCCACAC	GCGCAGTTCTGCGACTTG	GCGTAATACGACTCACTATAGGTTCCTGTCCGTGTGCC	GCGTAATACGACTCACTATAGGGATGGGGTGAGCCGT
Nr:1347	SMURF2	NM_022739.2	ACCAAATGGCAAAAGTATCCC	TCCACAGCAAATCCACATGTT	GCGTAATACGACTCACTATAGGTGTTAATGAAGAAAATAAAAAAGAATATG	GCGTAATACGACTCACTATAGGTCTTCAATGGCTGTTAGCA
Nr:1348	TENS1	NM_022748.6	GCGGTTGAAAGGGTGCTC	AGACCTTCTTTGGGGAACCA	GCGTAATACGACTCACTATAGGGAATGAACCATATTTCGGG	GCGTAATACGACTCACTATAGGATCATGACCTTTGATACGAAGT
Nr:1349	CERK	NM_022766.3	GGGATCTCCAAGGGATAGGA	AGCTGTGTGAGTCTGGCTTCG	GCGTAATACGACTCACTATAGGAGCCCTGCCGGGCAG	GCGTAATACGACTCACTATAGGGATTCTCTTCAATTCCTCGTG
Nr:1350	EPS8L2	NM_022772.2	TGAGGTCCTAGAGGTGCTGG	TCCTCCCCCCTCCTCTGA	GCGTAATACGACTCACTATAGGAGGACGGCCGGCAGT	GCGTAATACGACTCACTATAGGTTCATGGAATGAAACTTGTTC
Nr:1351	OSBPL11	NM_022776.3	GGTTGGAGAAGGTATCCTTAGTCTG	ACTCTGCTGGTTGTGTTGTTGG	GCGTAATACGACTCACTATAGGTTGGAGCATGGAGAAGAGT	GCGTAATACGACTCACTATAGGAATTATTTTCCAAAGTGGTTTATG
Nr:1352	DEPDC6	NM_022783.1	CAGCAATCTTCTCTACCAGTTCAGA	AGCACTCTAACTCCTCCATGACTTC	GCGTAATACGACTCACTATAGGATGAACTTCCGGCGG	GCGTAATACGACTCACTATAGGCATGACAATCGTCCGTGG
Nr:1353	FLJ23588	NM_022785.1	GGCACTCCACCCTTGCAG	TGGAGGAATGCCCGGAGG	GCGTAATACGACTCACTATAGGAACTGTGATCCCATAGAGAGC	GCGTAATACGACTCACTATAGGAAGTCGTTGTAGGAGATTTTTG
Nr:1354	KLC2	NM_022822.1	AGCGCCCCCTATGGGGAA	CTTCGTCGGGAGAGGTCC	GCGTAATACGACTCACTATAGGTACGGCAGCTGGTACAAG	GCGTAATACGACTCACTATAGGATGGAGCTGGAGCTGAGA
Nr:1355	MARCKSL1	NM_023009.2	CATCATGGGCAGCCAGAG	ACTCATTCTGCTCAGCGCTG	GCGTAATACGACTCACTATAGGCTCCAAGGCTCCCCG	GCGTAATACGACTCACTATAGGGCTGGTGTAGGGCCAC
Nr:1356	RASL11B	NM_023940.1	GTGGTCCGGTTCCTCACC	AGACGGAGGTGACAGTCCTCA	GCGTAATACGACTCACTATAGGAAACGATTCATCGGTGACT	GCGTAATACGACTCACTATAGGCTTTGGCAGAGAGGGC
Nr:1357	MGC1136	NM_024025.1	TTTTATGGCCCGCTTCTCC	AAGCCCCGGTTGGGGATG	GCGTAATACGACTCACTATAGGCGGAGTAGCTCAAGGTCTC	GCGTAATACGACTCACTATAGGATGCCTCGGTGGTCTTT
Nr:1358	MGC8407	NM_024046.1	TTGAAAAGAACTTTGCCAGGG	AGCTGGCCTCCTCCCTTT	GCGTAATACGACTCACTATAGGCCAAGTGGAAGAAGGCTG	GCGTAATACGACTCACTATAGGGAGACTCCTGGGCACAA
Nr:1359	ZFYVE21	NM_024071.2	CGGACAAGGAGTGTCGGA	ACTGGTCCCGAGATTCATAGAGG	GCGTAATACGACTCACTATAGGGATGTATGCAGTGTGACGC	GCGTAATACGACTCACTATAGGAGCTTGGCAGCCTTGT
Nr:1360	CARD14	NM_024110.2	CCTCACCCTGGTGCCCTA	TGCTCCGTCCACACCACC	GCGTAATACGACTCACTATAGGTACCCTGGTGTGGCCC	GCGTAATACGACTCACTATAGGTTCTTCTGCTCGTCGGC
Nr:1361	PLEKHF1	NM_024310.1	CTGGAGGAGGTCACACTGGA	AGCTGTGGAAGGCAGACCA	GCGTAATACGACTCACTATAGGGCTGTTGCCGGAGACG	GCGTAATACGACTCACTATAGGGGCCACCCCCGAGGC
Nr:1362	PLA2G4A	NM_024420.1	TGGGCTCACATTTAACCTGC	TGGGTTTACTTAGAAACTCCTTGTTG	GCGTAATACGACTCACTATAGGCGTATCCCTTGATACTGAGACC	GCGTAATACGACTCACTATAGGAAAAATCTTCTTGCCTCAACA
Nr:1363	NOX5	NM_024505.2	CATCGATGGGCCTTATGGG	CTCTTGGAAAAATCTGAAGCCG	GCGTAATACGACTCACTATAGGACCCCCACCCGCAGG	GCGTAATACGACTCACTATAGGAACTTCTCACAATGGCCC
Nr:1364	FYCO1	NM_024513.1	TGATATCATCACAGATGAGGAATTG	ACAGGAAATCACTTCCATCGTAGA	GCGTAATACGACTCACTATAGGTGCCAGATACAGGAGTCCG	GCGTAATACGACTCACTATAGGTCACAGGCCGATCAACC
Nr:1365	EFCAB1	NM_024593.2	GCTTTTTTATGACTTGGTGGGA	GGATCTTTGAATACTTGAGCTTCAA	GCGTAATACGACTCACTATAGGGGAGTAGAGAGGCAAGGTCT	GCGTAATACGACTCACTATAGGATTCCATCTGGCTCTTTGG
Nr:1366	HECTD3	NM_024602.1	CAAGTTTGGGAAGGAACTAACATTC	ACTCCTCCCAAGGGCTCA	GCGTAATACGACTCACTATAGGACCACTGTACTGAGTGACCAA	GCGTAATACGACTCACTATAGGTGTCAGTGTCGATGGCC
Nr:1367	ARHGAP10	NM_024605.1	CCTGTCAGCATCACCCCC	ACAGCAGCTTGACGTAGTTCTGT	GCGTAATACGACTCACTATAGGAAATGCGCCACCAAGG	GCGTAATACGACTCACTATAGGGGAATCAGCCCCCTCT
Nr:1368	PPP1R3B	NM_024607.1	GATATGCCATTCAACATCACCG	AGTAGTAGGGCCCTAGCTTTTCAT	GCGTAATACGACTCACTATAGGAGCTCCTAGACAACATTGTGA	GCGTAATACGACTCACTATAGGATCCTAAGTAACTTGGCCACTC
Nr:1369	PLEKHF2	NM_024613.1	CAAAGCAAGGCAGTTTTTCTTG	AGTCACTGCTATCATCATCGTCAT	GCGTAATACGACTCACTATAGGTTTAATGATATTCTTGTATATGGCA	GCGTAATACGACTCACTATAGGCATCATCAGACATATCATTTAAAGG
Nr:1370	FLJ12604	NM_024621.1	TCAGAGTCATTCTGTGCAATTCC	CAGATATGTGGTTACTTCTCTACTTTCCC	GCGTAATACGACTCACTATAGGTCAGAGCTCTGTGGGAGA	GCGTAATACGACTCACTATAGGTTTCTTTGGCTTGGGC
Nr:1371	ASB13	NM_024701.2	TGCTCGCAACATCGACGG	AGTTGTAGGAGAGGTAATCAATGAGC	GCGTAATACGACTCACTATAGGCAGCACCCCGCTCTG	GCGTAATACGACTCACTATAGGCGGGGCGGGATGTTT
Nr:1372	C20orf23	NM_024704.2	TGAAGAAGAAGTCCAAAGACGC	TCCCGTGGCTGCTGTAGT	GCGTAATACGACTCACTATAGGCTTCAGGATTTGCATCGTG	GCGTAATACGACTCACTATAGGCAAAGACTCCTTTCTTGAAGAA
Nr:1373	MCTP1	NM_024717.2	CATTGAAGAGGAAAACAGACTCTCTAA	TTATATGGGCTATGAGAAGGATCTGG	GCGTAATACGACTCACTATAGGACAGCTGCTACTAAGAAACTTTATCA	GCGTAATACGACTCACTATAGGTTTCAGTTCTTGGTATTGCAC
Nr:1374	C9orf86	NM_024718.1	GCCGTTCGTGGAGGAGTAC	ACACAGGAGACACCTGGAAGG	GCGTAATACGACTCACTATAGGATCCCCACACAGGAGATC	GCGTAATACGACTCACTATAGGAGGTGAGAGACCAGCAGC
Nr:1375	MICAL-L2	NM_024723.1	CAGACCAGGGAGACCCTTG	ACTGGGAGGGGCTGCTTT	GCGTAATACGACTCACTATAGGTCCCCGGCCAATGTC	GCGTAATACGACTCACTATAGGTGCTTTTTGGTGACCAGA
Nr:1376	CLMN	NM_024734.2	TGGTGTGGGTACCACACCA	AGAGCCTGCTAACATCCAGTTG	GCGTAATACGACTCACTATAGGGCCTCAGAACCCGCT	GCGTAATACGACTCACTATAGGTGGGAAGAGCAGCAAGC
Nr:1377	NEK11	NM_024800.2	CATGGACCTCCACGAACTTG	AGAGATGGTTCTGGAGAGTAGGTTC	GCGTAATACGACTCACTATAGGAATCAATTGTAGAGGATGCCA	GCGTAATACGACTCACTATAGGTTTTCCCATCGTGATCAG
Nr:1378	RABEP2	NM_024816.1	GAACTCAGAGCAGCTGCTGC	CCTGGGACAGTCGCACGA	GCGTAATACGACTCACTATAGGGGACCCTGCAAGGGA	GCGTAATACGACTCACTATAGGAATCCCTCTGCACTGCTC
Nr:1379	AYTL2	NM_024830.2	GGCCTCGGGCTAAAACCA	TCCAGCTTCTTGCGAACAG	GCGTAATACGACTCACTATAGGGAAAAGCTTGAAAAAGATCTGG	GCGTAATACGACTCACTATAGGGCTTCCGCCCAGCGT
Nr:1380	RIN3	NM_024832.2	TGACTTCCTGCCTGTGCTC	TCCAGGGGCCGGTAGACA	GCGTAATACGACTCACTATAGGATGTATGTGCTGGCCCG	GCGTAATACGACTCACTATAGGAAGTGGAAGTCGCGCT
Nr:1381	FLJ21687	NM_024859.1	GGGATGTAGCTGGGGACAC	TTCCGGCTGCCATCTCCT	GCGTAATACGACTCACTATAGGTCCGCTGGCCGTGCG	GCGTAATACGACTCACTATAGGGAGCGAGCTGCGCTG
Nr:1382	DOK3	NM_024872.1	GAGAGCTTCGGGAGATGCC	CTTCCTCCGCTCACGACTC	GCGTAATACGACTCACTATAGGACCAGGACCTGAGCCA	GCGTAATACGACTCACTATAGGAGCAGGGTCACCAGCTT
Nr:1383	ADCK4	NM_024876.2	GATTTGCTTCCAGCTCCTGA	TGAGGGATCCACCCAGGA	GCGTAATACGACTCACTATAGGCGCTGTGTCTGCGGG	GCGTAATACGACTCACTATAGGGTCCCCTTTGGTGGG
Nr:1384	FLJ13265	NM_024877.1	CTGGAGGATGCTGGTGAGAG	TGAGAAGGAGTCCGCGCT	GCGTAATACGACTCACTATAGGGCAGGGACCAGGGGT	GCGTAATACGACTCACTATAGGCAGGAGGCAGAGGAAGG
Nr:1385	FLJ11535	NM_024888.1	GCTCATGATGGCCGAGAA	CGCCTGCATCTTGCGGAA	GCGTAATACGACTCACTATAGGGAGCGGGGCGGCAGT	GCGTAATACGACTCACTATAGGGTAGCCCTCGGCCTCC
Nr:1386	RIN3	NM_024892.1	ACGGGTCCGGTTCCAGTT	CCTGTGTGAATGGCCCGT	GCGTAATACGACTCACTATAGGGTTGGCAAAGGAGAGGAA	GCGTAATACGACTCACTATAGGGAAGCTGCTGGCCTCA
Nr:1387	PDZK7	NM_024895.3	TCTGAGAGCAGCTCCAGCG	AGCCTGGGCAACAGGGTG	GCGTAATACGACTCACTATAGGTCTCTTCGTGCGCCTC	GCGTAATACGACTCACTATAGGAAACCCCCATCTCTTTCTC
Nr:1388	PLEKHH3	NM_024927.2	CAGACGGTCACGAACTGCC	GGCCACATGGCCATAGCT	GCGTAATACGACTCACTATAGGTTTCCTCTTTGAGCAGGC	GCGTAATACGACTCACTATAGGGACACTGTGGATGGGCTC
Nr:1389	PHC3	NM_024947.2	GTGTGAATTCTGTGGGAAAATGG	AGATTCCTTCAGAGAGTTGATGCG	GCGTAATACGACTCACTATAGGGATATGCTAATGAATTTTTGCG	GCGTAATACGACTCACTATAGGTGCACAGATCTTCAGGGC
Nr:1390	MCF2L	NM_024979.2	CACCGGCTATGACGGGAA	AGGGCTCTTTGCCCTTTTC	GCGTAATACGACTCACTATAGGTCTCGGCGACCTGGG	GCGTAATACGACTCACTATAGGGGGGGGCTTTGTCAG
Nr:1391	ARL14	NM_025047.1	ACAGAGAGAGAAAAAGGCTGAAATG	AGTTCTGCTTGAAGAACGCCA	GCGTAATACGACTCACTATAGGGGTTCGCTGGGTTCTAAA	GCGTAATACGACTCACTATAGGAAGTGTCTCCTCTTGATTTCATG
Nr:1392	YSK4	NM_025052.1	ACAGGAAGAAGTAGATTTGCTCAAAG	TGGTCAGGCACATGCGCA	GCGTAATACGACTCACTATAGGCACTGAAACATGTCAACATTGT	GCGTAATACGACTCACTATAGGCAAAGTCTGCTGCATTTTCT
Nr:1393	LAK	NM_025144.2	TGCTTTTTGGGTTCATCATCTT	TGTGCATGGTTTCTCCATTG	GCGTAATACGACTCACTATAGGCATCAAGAAGAAATTCTGGGG	GCGTAATACGACTCACTATAGGAAGGTCTAGTCAAAGAAAGACGA
Nr:1394	RAB11FIP1	NM_025151.2	TGAAGGTGAAAACCTTCTCACG	CATCTTTCCTGCTTTTTTGCC	GCGTAATACGACTCACTATAGGGTCCCAGGGAGGGAGA	GCGTAATACGACTCACTATAGGAACCTGAGTCGGGATGC
Nr:1395	LRRC1	NM_025168.1	GCGGCGATGTTCCACTGC	AGATGTAAGAGGGCTCCAATTGA	GCGTAATACGACTCACTATAGGATCCCCCTGTGGCGG	GCGTAATACGACTCACTATAGGTTCAAATTATATATTTCATTGTTTCC
Nr:1396	DEPDC2	NM_025170.2	AGGGGATGCTTTTGACTGTAAA	ACAGGGGCCCTCTCTGCT	GCGTAATACGACTCACTATAGGGTAGAAGAGGTTATTGACAAATTCA	GCGTAATACGACTCACTATAGGAAGAGCATTTCTTGAGAAGGA
Nr:1397	ITPKC	NM_025194.1	CTGCAAGATGGGCAGCAG	CCCTGCAGGAGGCAGATC	GCGTAATACGACTCACTATAGGGACCTATCTGGAAGAGGAGC	GCGTAATACGACTCACTATAGGATGTTGTCCAGGCCCC
Nr:1398	TRIB1	NM_025195.1	AAGAGGCTGCGGGAAGAG	AGCAGAAGAAGGAACTAATGTCACTG	GCGTAATACGACTCACTATAGGGAAGCCGCCCGGCTC	GCGTAATACGACTCACTATAGGTCCTCCTGGTACTCTGGAA
Nr:1399	EFHD1	NM_025202.1	TGGACATCAACGAGGGCG	TGTATTGAAGTTGGCCTTGAGTT	GCGTAATACGACTCACTATAGGCTGCGCGGCCCCGGC	GCGTAATACGACTCACTATAGGTCTGGAAGGCTGCCTG
Nr:1400	I-4	NM_025210.1	GCCCATCAAGGGGATCCT	AGGGTCGCATGACTGGGT	GCGTAATACGACTCACTATAGGGAAAAACAAAAGCTCGTCG	GCGTAATACGACTCACTATAGGTTGCAGTCCACCGGTC
Nr:1401	GKAP1	NM_025211.2	AGAATCATCAGGGAAAAGACAGAC	ACCTACACTGGTCGGATTCAGA	GCGTAATACGACTCACTATAGGCTCTCACAGTATCACTAAAAGATTTTC	GCGTAATACGACTCACTATAGGGTTTCTTTTCCCTTTTCTGC
Nr:1402	SPTBN4	NM_025213.1	CCCACTCACACAGTGCAGC	CGATCTCCGCCTTCCCTC	GCGTAATACGACTCACTATAGGACGAGGGCTTCCTACTGC	GCGTAATACGACTCACTATAGGTTAGGGTTGCCCTCATCT
Nr:1403	TNKS2	NM_025235.2	TGTGGAGGAAGAGATGCAAAG	TCCATCGACCATACCTTCAGG	GCGTAATACGACTCACTATAGGTACAGTTCGAGAGCACAGAGA	GCGTAATACGACTCACTATAGGCCTCATAATCTGGTAAGTAATTAAATACT
Nr:1404	RAPH1	NM_025252.1	AATTGAAGGAGTCCTTTGGTTGA	ACGAAGCTGTTACCTTGCTGG	GCGTAATACGACTCACTATAGGAGGATGATGGCAAGAAGTC	GCGTAATACGACTCACTATAGGACTCTTCCAACTGAGTGCC
Nr:1405	CENTB5	NM_030649.1	AAGGGTGCAGAGTCGGAGG	AGCTCTCTTCCAGGTGGAGG	GCGTAATACGACTCACTATAGGAGTCCAGCGGTGAGGC	GCGTAATACGACTCACTATAGGCTGATGAACTCCTGGATACACC
Nr:1406	PTPRO	NM_030671.1	CAGAAATGACTTCTGGAAGATGG	AGGACTTGCTAACATTCTCGTATATGA	GCGTAATACGACTCACTATAGGTCCTGCAACAAAAGTCTCA	GCGTAATACGACTCACTATAGGCATCACTGATGCAGAACTGC
Nr:1407	LOC388462	NM_030672.1	CAAAAAACCGAATGAGTCTGTGG	TGTGGAGATGTCCAGGCC	GCGTAATACGACTCACTATAGGAACATTTCTACAGTGATGGCA	GCGTAATACGACTCACTATAGGAATAGTGAAGAGGAATACATGTTTG
Nr:1408	OSBP2	NM_030758.1	CCTGCCCTACAGCTACTTCTCC	AGAAGATGTTGGGGCACATATG	GCGTAATACGACTCACTATAGGAAAGAGGCAGCCCGG	GCGTAATACGACTCACTATAGGCCAGTCTTGCTTCTCCTTG
Nr:1409	ILKAP	NM_030768.2	CACTTTCAAGCATACTGATGAAGAGT	TGCCCTATCCGCACCACC	GCGTAATACGACTCACTATAGGTCCTTAAACAAGCTTCCAGC	GCGTAATACGACTCACTATAGGATCACAGTGACGTTGTCGG
Nr:1410	SGPP1	NM_030791.1	TCTCTAGTTTGCCTAAGTAGAATTTACATG	AATGTGATGGAGAAACCAACCA	GCGTAATACGACTCACTATAGGGGAATGCACTCTATTCTGGA	GCGTAATACGACTCACTATAGGTTCCATAGGTAATATACCGATAAGG
Nr:1411	STK33	NM_030906.1	GTTATTACGTGGAGAACCACCCT	GAGTTTCTTTTTGGTTCTGGACAG	GCGTAATACGACTCACTATAGGTTTTGGCAAGCTCAGAAG	GCGTAATACGACTCACTATAGGGGCGCCGGATTTAGC
Nr:1412	C1orf89	NM_030907.1	TGTGTCCGGGAAGAGTGG	ACTCTCTGGGGGGTTGGG	GCGTAATACGACTCACTATAGGTGTGGGCAAGACGGC	GCGTAATACGACTCACTATAGGAAGCAGGCCAGCCGC
Nr:1413	CDADC1	NM_030911.1	ACAGGAAATTGCAAGGCACTG	TGGATTCCGAGGCGCAGC	GCGTAATACGACTCACTATAGGCATGGTTCAGGCCAGG	GCGTAATACGACTCACTATAGGTTCTTGTCCTGGTGCTGC
Nr:1414	CCNL2	NM_030937.2	CACCACCACGCTCAGAGTC	ATAGCGACGGCCTGTGCG	GCGTAATACGACTCACTATAGGTCGCTGTGTTGCCAGT	GCGTAATACGACTCACTATAGGTTCATACGACCTCGAGCG
Nr:1415	NUAK2	NM_030952.1	CTGCTCCCCAAGAAGGGC	AGGTGAGCTTTGAGCAGACCC	GCGTAATACGACTCACTATAGGATTCTCAAGAAGCCCCG	GCGTAATACGACTCACTATAGGTCAGTGCCTGTCGGTAGG
Nr:1416	RAB1B	NM_030981.1	CCCCGAATATGACTACCTGTTTAA	CGGCTTTACAGGGGTGCT	GCGTAATACGACTCACTATAGGGCTGCTTTTGATTGGCG	GCGTAATACGACTCACTATAGGGTCGATCTTGAGATTGGGC
Nr:1417	CABP2	NM_031204.1	GTTCCAGGCCTGGCATGG	GCTGTGGTCCTTGAGTCCTTT	GCGTAATACGACTCACTATAGGTTCAGGGCCCATGGG	GCGTAATACGACTCACTATAGGATGCTGCCTCCAGCTT
Nr:1418	KIF18A	NM_031217.2	CAGCCTATTGTATATACACCAGAAGACTG	TTCTTGTAAGTGCTTCTCACTTGAATT	GCGTAATACGACTCACTATAGGTAGAAAAGCTTTTCAAAATCCG	GCGTAATACGACTCACTATAGGATCTTGTCGAACACGTTTGG
Nr:1419	CDC2L5	NM_031267.1	TGACCCCAAAAGAGAAGGTG	AGTATGGTAACCCTCTGCCTCTG	GCGTAATACGACTCACTATAGGGGATTGATTATCAAGCAGGA	GCGTAATACGACTCACTATAGGCCTCTGCCAGTTGATGTG
Nr:1420	RAB33B	NM_031296.1	CTCCCGCATCTTCAAGATAATC	AGCACCAGCACGTCATTGC	GCGTAATACGACTCACTATAGGGTGATCGGCGACTCCA	GCGTAATACGACTCACTATAGGAGGCTTTGGTTCAGGCT
Nr:1421	ARHGAP24	NM_031305.1	CATTGACAGTGCTACCTGGTCC	TCCATATTGTGTTTCCTCTCTCG	GCGTAATACGACTCACTATAGGACTTCCTCCTGTGAAATCTCC	GCGTAATACGACTCACTATAGGGTTCTCCTGGGTTCCACTG
Nr:1422	COL4A3BP	NM_031361.1	GAAGGTATACAGAAGAGAAGTAGAAGAAAATG	GAACAAAATAGGCTTTCCTGCA	GCGTAATACGACTCACTATAGGGGATTGTTCTGGATCCTTTAA	GCGTAATACGACTCACTATAGGGTTTTTTCTTGGACGTAAGAAG
Nr:1423	MARK4	NM_031417.1	AGCACGAGCACCCCCAAC	ACACTCCAGGGGAATCGG	GCGTAATACGACTCACTATAGGAACCTCCCTCCTAGCATG	GCGTAATACGACTCACTATAGGAGCAGCCGGGGGGCG
Nr:1424	C9orf58	NM_031426.1	ATGTCGGGCGAGCTCAGC	TCAAGAAGGGCAGCAAGATC	GCGTAATACGACTCACTATAGGAACAGGTTCCAAGGAGGG	GCGTAATACGACTCACTATAGGGGGAGGGAGGTATGGG
Nr:1425	RASSF5	NM_031437.1	GAATGTCTGTAAACCTGTGGAGGA	ATAAATCTGAATGCACCAGGAGG	GCGTAATACGACTCACTATAGGGACACAGCGCCCGCC	GCGTAATACGACTCACTATAGGAGAGGAAGTTCTGAAGTTCAGG
Nr:1426	RPS6KL1	NM_031464.1	GCCACCTGGAGTGTGAGAGA	AGCCAGGACAGTCTGGTTTG	GCGTAATACGACTCACTATAGGGGAGCAGGTGAAGCAGTG	GCGTAATACGACTCACTATAGGGGTCCACTGAGCCAGTG
Nr:1427	CALN1	NM_031468.1	GCTCTCTGCTGGCAGTGACA	TCCATGCCGCTCCGGAGT	GCGTAATACGACTCACTATAGGGCGAACAGCTGGCTAATA	GCGTAATACGACTCACTATAGGATCTGGTTGGCTGCAATC
Nr:1428	URP2	NM_031471.3	ATCCTGGCCTTCCTCAGC	GGTGAGCTGCAGGAAGAGG	GCGTAATACGACTCACTATAGGCTGCAGCGCACGGGC	GCGTAATACGACTCACTATAGGTCTTCATCCAGCTCCTCC
Nr:1429	SH3KBP1	NM_031892.1	TGACTCCGTGGTATCATCTACTGA	GTAGAGCTTTCTTTATGTCGTTCACTTC	GCGTAATACGACTCACTATAGGGAAACTCAGTCATCCGACC	GCGTAATACGACTCACTATAGGCATCTGCAACCGAAGCC
Nr:1430	USP26	NM_031907.1	CAGAATTCCAGAAAGATTCCAAAA	TCCTTCTGAAGGGTCTCCTCTAC	GCGTAATACGACTCACTATAGGAGTGTCTGAACAGACTCAGCA	GCGTAATACGACTCACTATAGGCTCCTTGCTATTAAGCTGGG
Nr:1431	RAB34	NM_031934.2	CCTGTCGGTGGGGAAGAC	TGGGCAACATGTGGGCTT	GCGTAATACGACTCACTATAGGTTGCCTCATTAATAGGTTCTGC	GCGTAATACGACTCACTATAGGCTTCTTGCTGGCAGTTAGG
Nr:1432	CENTG3	NM_031946.2	TGCGCTCCCTTGACCTCG	AGGAGGCTAGGACTACGGTGC	GCGTAATACGACTCACTATAGGATGACTGGCCGCCTG	GCGTAATACGACTCACTATAGGAGCTCAGCAGAGGGGTT
Nr:1433	NYD-SP11	NM_031951.2	TCTTTACCTAGTGTCCTGTTTAAAATTGC	ACCCTGCTGTGTCAGAAAAAGA	GCGTAATACGACTCACTATAGGTTCCCCCAGCCCTGC	GCGTAATACGACTCACTATAGGATCCTGAGAACTGTTCCATTC
Nr:1434	CCNB1	NM_031966.1	GCAGAATAATTGTGTGCCCAA	ACACCTTTGCCACAGCCTT	GCGTAATACGACTCACTATAGGGAAGATGCTGCAGCTGG	GCGTAATACGACTCACTATAGGGGCTAAATCTTGAACTAGTGCA
Nr:1435	MAP2K6	NM_031988.1	GTTATTGATAAAGGCCAGACAATTCC	TACAAAAGATGCCACATCTGTTCC	GCGTAATACGACTCACTATAGGAGAGGACATCTTAGGGAAAATAG	GCGTAATACGACTCACTATAGGTTTGGATTCATGTAGGGTGA
Nr:1436	RASSF4	NM_032023.2	CCAGCTGATGCGGACCAA	CTGCAGCATCGTCAGACG	GCGTAATACGACTCACTATAGGGAGCGACGCCAGTTG	GCGTAATACGACTCACTATAGGCAGGGCTTGGAACTTCA
Nr:1437	STK22D	NM_032028.2	AATGGCATTAAGCAAGACCTTCT	GGCCCTTCCTCTGTCTCCA	GCGTAATACGACTCACTATAGGGTGGGTCACCAGCGTAT	GCGTAATACGACTCACTATAGGTAGTCGACGGCTTGCTG
Nr:1438	FKSG42	NM_032032.1	AGAACCTCTTCTGACCTTTCGC	ACTTGAGCATTGAAGAAGCAAAA	GCGTAATACGACTCACTATAGGCTAAACAAAGCCTTTATGGAAG	GCGTAATACGACTCACTATAGGAGGTTGCCTTGCCTTCC
Nr:1439	TSSK6	NM_032037.1	CGTCTTCGAGTTCATCGAGG	AACTGCAGCAGCTCGGCG	GCGTAATACGACTCACTATAGGTGTGCAACGGGAAACTG	GCGTAATACGACTCACTATAGGATCAGGGCCTTGCAGC
Nr:1440	NCALD	NM_032041.1	CTGAATTCTTGCCGCCAG	CACTGCAGGAGGCGCACA	GCGTAATACGACTCACTATAGGGATGGGGAAACAGAACAGC	GCGTAATACGACTCACTATAGGATGGACGGGTCGCTT
Nr:1441	PLEKHN1	NM_032129.1	CAGATGCCCCTGACCACA	AGATCCACTGCACAAGCCC	GCGTAATACGACTCACTATAGGCTTCGGAAACATCACACTCG	GCGTAATACGACTCACTATAGGCCCACTGGCCTCAGG
Nr:1442	PPP1R1B	NM_032192.2	CCGCAAGAAGATCCAGTTCTC	GTTCCTCCCCAGGCTCAC	GCGTAATACGACTCACTATAGGGGTGCCCGCGCCCCC	GCGTAATACGACTCACTATAGGTTAGTGCTGGGTCTTCCA
Nr:1443	FLJ23356	NM_032237.2	TCACCCTCTAGGTTCCTTGAGTAA	ACAGCATCTCTCTTGCCTGAGA	GCGTAATACGACTCACTATAGGCCTGGAAGAAACACTAAACCT	GCGTAATACGACTCACTATAGGCATCATGGCATCTCTAAGTGT
Nr:1444	TBC1D3B	NM_032258.1	AACAAGAAAGAAGGGGGACCT	AGAAGCCTGGAGGGAACTGA	GCGTAATACGACTCACTATAGGGCCACCCCCAGCCAA	GCGTAATACGACTCACTATAGGGAACTTTCCAAGTGGAGGC
Nr:1445	PSD2	NM_032289.1	CATTCGCGTGCATCACGC	AGTATCAGGCCCAGTGGCA	GCGTAATACGACTCACTATAGGTCTGGCCACCAGGGC	GCGTAATACGACTCACTATAGGTCCTTTGTGGTTTTGCTG
Nr:1446	SGIP1	NM_032291.1	CTTCTCTGCTGTGATAATACACAAAATG	ATCTGCCAAGTATTTTCCTGCA	GCGTAATACGACTCACTATAGGATGCCAATACCAAGGAATTC	GCGTAATACGACTCACTATAGGGCAAACCTTTTCTTGATGAG
Nr:1447	GARNL3	NM_032293.1	GGGGTCACCAGCACCTCA	AGAGGTCGTTCGATGCTTCTG	GCGTAATACGACTCACTATAGGTTGTTATCTCCCCTGTCTGA	GCGTAATACGACTCACTATAGGCCCACGAGGTTTCTAAGTG
Nr:1448	SYT3	NM_032298.1	TTCTCGCGGCACGACCTC	ACTCGGAGTTCTCTTTCTCTGATAGTC	GCGTAATACGACTCACTATAGGATCGGCCAGGTGGTG	GCGTAATACGACTCACTATAGGCTTTGCTGCCTTTTGTGA
Nr:1449	EFCAB2	NM_032328.1	CAGCAAGATGGCGGACGA	TGATTCTGGATCAATTGCAGC	GCGTAATACGACTCACTATAGGGAAGGACAGGGAAGAGATAATAG	GCGTAATACGACTCACTATAGGAGACAACATTTCTTCCATTTCC
Nr:1450	CAPNS2	NM_032330.1	TGAGGCTGCAGCAGCTCA	AGGAATACATGGTCAACTGCAGC	GCGTAATACGACTCACTATAGGGTATACTCCAGAACCGCCTC	GCGTAATACGACTCACTATAGGCATTCTTTGATAGACACTTGAATCA
Nr:1451	WNK4	NM_032387.1	TTCAACCCCTCAGCTCACTTC	ACATCCTGCCAACATCCCC	GCGTAATACGACTCACTATAGGAGAGAGCTCAGATACAGAGGACA	GCGTAATACGACTCACTATAGGGGCGAATGTCACCCC
Nr:1452	PINK1	NM_032409.1	CGCAGATTTTGGCTGCTG	TGCCCTCCATGAGCAGAG	GCGTAATACGACTCACTATAGGCCTGGCTGATGAGAGCA	GCGTAATACGACTCACTATAGGGAGGAGGGCTGCCTG
Nr:1453	BRSK1	NM_032430.1	GTCCAGCTTGACGCCAGA	GTTGGTGGCCAGGAGCTT	GCGTAATACGACTCACTATAGGGTCCTCCCCGGAGCT	GCGTAATACGACTCACTATAGGCTTGTCCTTGGGGGG
Nr:1454	AP1M1	NM_032493.2	CCGCGGCAAAAGCAAATC	ACTGGGTCCGGAGCTGGT	GCGTAATACGACTCACTATAGGCGTGGAGCTGGAGGAT	GCGTAATACGACTCACTATAGGAATCTCCATTCTGCGTGAT
Nr:1455	ARHGAP9	NM_032496.1	GAGACACGGTGCCCAGCT	AGGGGAAGAGGCTGGTGA	GCGTAATACGACTCACTATAGGTTTTGCGGCTCTGCA	GCGTAATACGACTCACTATAGGAGTTGGTGAGCATCAGCTG
Nr:1456	PARD6G	NM_032510.1	GAGAAGGTGCCCGGCATC	CTCCAGTGTGCCCTCGATG	GCGTAATACGACTCACTATAGGTTCATCTCGCGCATGG	GCGTAATACGACTCACTATAGGACGACGTCGTTGTCCTC
Nr:1457	PDZK4	NM_032512.1	GAGCACTACCACAGCTGCG	ACACGGTGGTGACTGAGAGAA	GCGTAATACGACTCACTATAGGTGCAGCTGGCCCCGA	GCGTAATACGACTCACTATAGGGAGGGTTGTAGACCCGC
Nr:1458	KIAA1914	NM_032550.1	CCAGACGGAACAGCAGAGA	ACTTGCTCCTTTCTTCTCCCA	GCGTAATACGACTCACTATAGGATCTCCTTCCCACCGAG	GCGTAATACGACTCACTATAGGTTCCTTGGCTTTCTGGA
Nr:1459	DAB2IP	NM_032552.1	CCTGAGGCAGCAGTCCTCT	TGCATACTCTCTTTCAGCTGGG	GCGTAATACGACTCACTATAGGTCCTCCAAGGGGGACA	GCGTAATACGACTCACTATAGGTCAGGGCACTCATGAGG
Nr:1460	KIF2B	NM_032559.2	TCTTCTAGCCCTCAAAGAATGTATTC	ACTCTACCTTGCTCTTCACGTGG	GCGTAATACGACTCACTATAGGTGGCTTTGGGTCAGAAC	GCGTAATACGACTCACTATAGGAGGTCAGCTAGTAATAATTTCAGTTT
Nr:1461	USP32	NM_032582.2	CTGCCCCAGATTGGCAGC	TCAGACTCAAAGTCTTCATCCATACTG	GCGTAATACGACTCACTATAGGAAAAATAAACTGTCAAGTAGTAAAGAGA	GCGTAATACGACTCACTATAGGCTTGTGTCTGCCATCTTTTT
Nr:1462	PPP1R9B	NM_032595.1	GATGACGAGGAGACGGGAG	GTAGAATTGGAATTCCTCAGTGTTTG	GCGTAATACGACTCACTATAGGAGTATGCCACTGACGAGGA	GCGTAATACGACTCACTATAGGCAAGTTTCCTTCCAGTTCTG
Nr:1463	CAPS2	NM_032606.2	TCAAGAAACCAATGATAGGCTGG	TCCCCCATGGAGTACGTAAGA	GCGTAATACGACTCACTATAGGTCTTCAAAGCAATTCAAGATG	GCGTAATACGACTCACTATAGGTGTTAACAAAGTCTTCATCATCTACT
Nr:1464	MYO18B	NM_032608.4	ACCACACCCAGGGACATG	ACTTCTGGAGGTATTTCTTCATTATGC	GCGTAATACGACTCACTATAGGCTGTTGTCGCCCACACT	GCGTAATACGACTCACTATAGGTCGCAACATCGTCGTC
Nr:1465	PTP4A3	NM_032611.1	GTGTGTGGGGACTTCTCAGG	ACATAACGCAGCACCGGG	GCGTAATACGACTCACTATAGGTCGTGTCCCCAGCCT	GCGTAATACGACTCACTATAGGTCTTGTGCGTGTGTGGG
Nr:1466	LNX1	NM_032622.1	AGAATGGGATTTGCCTATCTATGTC	AGTGCCAGGCCAAGAAACA	GCGTAATACGACTCACTATAGGATCAGTGTTGAGCCCGG	GCGTAATACGACTCACTATAGGATAGTTAGAGTAATTCTTCCTTTAAGTTCT
Nr:1467	PLEKHA8	NM_032639.1	TGAAATCTGCAGAGATAGACTGCA	TTCTGTTGGATTTCTTAGGGCTG	GCGTAATACGACTCACTATAGGGCATATCAAGTGAGGAAAATACA	GCGTAATACGACTCACTATAGGTCTGGATATCCTTCTCCCC
Nr:1468	BLK	NM_001715.1	GCCCATCTACATTGTCACCG	CTCGGTGGCCGTGTAGAA	GCGTAATACGACTCACTATAGGAGTACATGGCCAGAGGATG	GCGTAATACGACTCACTATAGGGTCCTCCAGCACCGAC
Nr:1469	EFCAB4B	NM_032680.1	CTTTGAAGACTTCCTGACCAGAAT	AGGCTTCTGGGAGGTGCTC	GCGTAATACGACTCACTATAGGCATCTCCCAGCTCCAAGA	GCGTAATACGACTCACTATAGGTCAGCACAGGCCAGTG
Nr:1470	PLCD4	NM_032726.1	CCCCCAGGAACTCTGGAA	TCCAGGCCTTCCTGGATG	GCGTAATACGACTCACTATAGGTGCAGGCTGCCAGAT	GCGTAATACGACTCACTATAGGCAGATATACACAAAGATGGAAGC
Nr:1471	PTPN5	NM_032781.2	GAAGGTGTACATCGCCACTCA	GACTGGTGGGACAGCTGC	GCGTAATACGACTCACTATAGGGGGACCCATCGTCAGC	GCGTAATACGACTCACTATAGGTTTTCGTAGAGGCTCATGAC
Nr:1472	C9orf100	NM_032818.1	GAGCGGCGCTACCAAGAA	TCTGTGGACATAAGCAGTAGCTTCT	GCGTAATACGACTCACTATAGGCAGCTGGGGCTGGTG	GCGTAATACGACTCACTATAGGCATGAGGGAAGGACAGGT
Nr:1473	MASTL	NM_032844.1	TGCAATGGATATTTCGCGT	ACAGACTAAATCCAGATACGGTCAGG	GCGTAATACGACTCACTATAGGGCCTACAGTGGTTCATATCCC	GCGTAATACGACTCACTATAGGTGCTGAGCAGTATTCCTGG
Nr:1474	RAB2B	NM_032846.2	GGGGAAGTCATGTCTCCTCC	AGCAGCAGCCAGAGTTGG	GCGTAATACGACTCACTATAGGTGCAGTTTACAGATAAGCGG	GCGTAATACGACTCACTATAGGACCCTATGTCACGAGAGTTCC
Nr:1475	ZFYVE19	NM_032850.2	CCAGCTGCCTCTCTCCAGA	AGTGCTCTTGGCCTGCAC	GCGTAATACGACTCACTATAGGATGATCTCAACCAGGGTGG	GCGTAATACGACTCACTATAGGGTGGAGGAGAGTAGGCAGA
Nr:1476	HSH2D	NM_032855.1	CTCCCCAAAGCCAGTCCT	AGCAGTACCCAGGGGCAA	GCGTAATACGACTCACTATAGGGTGTCACCAATCAAAGGAAA	GCGTAATACGACTCACTATAGGAGGGTGGCGGTTGTT
Nr:1477	TNS4	NM_032865.3	TGCCAAAGGAGTGCATCTCA	ACATCCTTTCTGCGTCCTGC	GCGTAATACGACTCACTATAGGAAGGAGCAGATGAGGAGC	GCGTAATACGACTCACTATAGGAGCAGAGCAGTCACCAGG
Nr:1478	ARHGAP19	NM_032900.2	GATTAAACACTCCCAGAAACTTTTTAAG	AGAGAAATCCTTTTTTCCCCTCTT	GCGTAATACGACTCACTATAGGGCTCCTGCTTATATTCGGG	GCGTAATACGACTCACTATAGGTCTTCCCTTCAGACCACTTC
Nr:1479	PPP1R16A	NM_032902.3	ACCGACCTGTACCGCAAGC	CTGTGAGCTTGAGCAGGGG	GCGTAATACGACTCACTATAGGAGCACGCCCAGGAGG	GCGTAATACGACTCACTATAGGTGGGTCCCCGCCTGC
Nr:1480	RERG	NM_032918.1	CATGGCTAAAAGTGCGGAGG	ACTACTGATTTTGGTGAGCATCTTG	GCGTAATACGACTCACTATAGGTCAAACTGGCAATATTTGGG	GCGTAATACGACTCACTATAGGTTAATGGCTTGCTTGACATG
Nr:1481	SYTL2	NM_032943.1	TGATTTGGAAACATGGGACTG	CTTGGCAATCAAAAGCATTCTG	GCGTAATACGACTCACTATAGGGGATAACAAACAGAATAAACAATTG	GCGTAATACGACTCACTATAGGAGAGGCAGTGTTGCTTCA
Nr:1482	STK31	NM_032944.1	TCAAGCCAACATGCCTTTAAA	ACAATCAAAGTTGGCTTCACCA	GCGTAATACGACTCACTATAGGTTCAGAAGAAACTTTAAAGGTCA	GCGTAATACGACTCACTATAGGTTTCTTGTCTTCTCCATACATTTA
Nr:1483	MAPKAPK2	NM_032960.1	CATCCTGAAACTCACTGACTTTGG	TCCAGGGCCCGAGCTTTC	GCGTAATACGACTCACTATAGGCTTTGCCAAGGAAACCA	GCGTAATACGACTCACTATAGGTTCCGCCTCTTCAGCA
Nr:1484	SEC22L3	NM_032970.2	TAGCCTCCAGGCCATACGC	ACTCCACAGTCAGACTGCTTCTC	GCGTAATACGACTCACTATAGGTTTTCTTGAGTTTGACAGCAT	GCGTAATACGACTCACTATAGGCTGAAGCTGCCTTGTTAGTATC
Nr:1485	ARHGEF4	NM_032995.1	ACTTGAGAACATCGACAAGATTGC	AGCTGGCTTGGCTTTGTG	GCGTAATACGACTCACTATAGGTCAGTGGCAGAGCTCCA	GCGTAATACGACTCACTATAGGGTTCAGAGAAGGGAATGATGT
Nr:1486	PCTK1	NM_033019.1	GGAGAGCTCAAGCTGGCTG	AGAACTCGGTGTCCACCACG	GCGTAATACGACTCACTATAGGACTTTGGCCTGGCCC	GCGTAATACGACTCACTATAGGCGGAAAGCTGGCCTG
Nr:1487	SYDE1	NM_033025.3	GCCTCGTCTCCTCCTTCCA	AGAGGCACACGTTGATTTGC	GCGTAATACGACTCACTATAGGTGCCTACAACCGCATG	GCGTAATACGACTCACTATAGGTTGGAGAGCTCTCTCTCCA
Nr:1488	MACF1	NM_033044.1	GCTTCTACCCCAGGCAGAGA	TGAAGAGCCTGTACTCACCTGTC	GCGTAATACGACTCACTATAGGTGTTTGAACACCTCTCTGGT	GCGTAATACGACTCACTATAGGTTGCCTTGGGAATCAGG
Nr:1489	RTKN	NM_033046.1	AGCTGGACCAGGCTCTAGGA	ACACTGGTGACTGGAGCCA	GCGTAATACGACTCACTATAGGCGGCCCTTCACCCTA	GCGTAATACGACTCACTATAGGAGTGCGAGGTTGGCC
Nr:1490	MPP4	NM_033066.1	TGGAGTAAATGAGCTCAGAAGACA	TGAGACTCAGTATCTGAGGAAATCC	GCGTAATACGACTCACTATAGGACTTATTGAATTTAATCCCAGCC	GCGTAATACGACTCACTATAGGATGTTGCTGGTACCCACTG
Nr:1491	RHPN2	NM_033103.2	CTCCAAGCTGACAGTCACGG	AGTACCAAGAACTGTCTGAGTTGAGAA	GCGTAATACGACTCACTATAGGACTTCTTCCAGAAGCTGGG	GCGTAATACGACTCACTATAGGGGCTGAAAGGGGAGGG
Nr:1492	STON2	NM_033104.2	GCTGAGGATGTCAACTGGCT	ACCAGGCGAACATAGTAAGCAT	GCGTAATACGACTCACTATAGGTCTCCGCCAATCGTG	GCGTAATACGACTCACTATAGGGGCTAAAAGGAATAAGAGGGG
Nr:1493	NEK9	NM_033116.2	AACAATGGAAGCAGACCGAG	AGAGGCTGGGTCTACAGGAGTC	GCGTAATACGACTCACTATAGGGAATGGAAGGTTTAATCAGTCC	GCGTAATACGACTCACTATAGGTGTTCCCAGGAGGCAC
Nr:1494	MYLK2	NM_033118.2	GCACAAGATGAGGGTTTTGC	AGACCCCCAGAGCCATCA	GCGTAATACGACTCACTATAGGACCTGGACCTCAAGCCA	GCGTAATACGACTCACTATAGGGTGCCCCCGAGCTGC
Nr:1495	PLCZ1	NM_033123	AGCAACAAGAGCAGACTCTTCTAATT	CTGACGTACCAAACATAAACAAACA	GCGTAATACGACTCACTATAGGTTAATCCCCAAGAATTTTGG	GCGTAATACGACTCACTATAGGGTGAAGCAGGCTCAAGG
Nr:1496	PSKH2	NM_033126.1	CCTCTTATACTATCATCCAGGTGAAGA	ACAAAAGCGCAGACAGTGG	GCGTAATACGACTCACTATAGGGTCGAAAATTTTAATTACAGATTTTG	GCGTAATACGACTCACTATAGGCGATTCTACTATCCTTAAGTTTCTCT
Nr:1497	SCIN	NM_033128.1	GAGAAACCTGGCATCTATCACCA	ACCACTTGCTGGAATCCCA	GCGTAATACGACTCACTATAGGGAATTGTGGAGGTTGATGTTG	GCGTAATACGACTCACTATAGGGCCCAGGAACCAGCC
Nr:1498	TRIM23	NM_033228.1	GCAGGATGATTGTAGAGTTGTCTTG	TATCTGAAAAACAGCTACGGCC	GCGTAATACGACTCACTATAGGGCAAAACAGGAAATTACAAGG	GCGTAATACGACTCACTATAGGACAGCATAATTTATGGAGACTGA
Nr:1499	PPP1R14A	NM_033256.1	AGACGGGGAAACTGAGGC	CTGCCTGTGGAGGCCTTG	GCGTAATACGACTCACTATAGGCTGAGGCGGCCGGGG	GCGTAATACGACTCACTATAGGAAGCTTTGCCAGCAGC
Nr:1500	ERN2	NM_033266.1	TCTTTATCGCCAGGCAAACA	GCCTCTGAGTCTGGTGGGT	GCGTAATACGACTCACTATAGGTCCTCACAGGGGTTCCC	GCGTAATACGACTCACTATAGGAGTAGGGCAGGAAGAGGC
Nr:1501	CDC14A	NM_033313.1	TTTAGCATTTAGTGGACCACATCC	AGGGAAAACTTACCTCTCCAAATC	GCGTAATACGACTCACTATAGGTAAAAGCAAAATTGAGAATGGT	GCGTAATACGACTCACTATAGGGTTCCATGTTTTGTGTTTTTG
Nr:1502	CDC14B	NM_033332.1	CTTTACGGATGCTGGCTTCG	AGTCCTTGTGGATCCCGAG	GCGTAATACGACTCACTATAGGATCACCATGATCTTTTCTTTGC	GCGTAATACGACTCACTATAGGCCAGATCAGAAGCCGG
Nr:1503	CAV3	NM_033337.1	CCACACAGCTCGGATCTCC	CCAGCAGCCCCTGTGAAG	GCGTAATACGACTCACTATAGGTCCTGTGGATCCCCC	GCGTAATACGACTCACTATAGGAAGTCCCCCGGGGAC
Nr:1504	RGS8	NM_033345.1	ACCCATGTGGAACACCTTAACC	ACTGAGCCTCCTCTGGCTTT	GCGTAATACGACTCACTATAGGCGAAGCCTCTCTGACCA	GCGTAATACGACTCACTATAGGGGGACAGCAGATCTAAGTACAT
Nr:1505	KRAS	NM_033360.1	GGGAGAGAGGCCTGCTGA	TTAATTTTCACACAGCCAGGAGT	GCGTAATACGACTCACTATAGGAAATGACTGAATATAAACTTGTGGT	GCGTAATACGACTCACTATAGGCTTTTCTTCTTTGCTGATTTTTT
Nr:1506	MYO1C	NM_033375.1	CCTGAGTGGAAGCAGCAGC	ACCGATAATTCAGCCGTGG	GCGTAATACGACTCACTATAGGTGCAGCAGAAGGCCG	GCGTAATACGACTCACTATAGGGGCGACCACAGCCAG
Nr:1507	CDC2	NM_033379.2	GGAAGGGGTTCCTAGTACTGCA	AATATGGATGATTCAGTGCCATTT	GCGTAATACGACTCACTATAGGATTCGGGAAATTTCTCTATTAAA	GCGTAATACGACTCACTATAGGTGCCAGAAATTCGTTTGG
Nr:1508	MAPK8IP3	NM_033392.1	GTCAAGGAGCTCATGCCG	ACAAAACCTGGTAGCTGGAGC	GCGTAATACGACTCACTATAGGCTGGTGGTGAACGTGCT	GCGTAATACGACTCACTATAGGTGGACTGCAGCTGGC
Nr:1509	PDE5A	NM_033437.1	CTGCCATTCAATCATGGAACA	CCTGGCCGCTTTCCCCAT	GCGTAATACGACTCACTATAGGCCATCATTTTGACCAGTGC	GCGTAATACGACTCACTATAGGTAATCAGCATCTTCTCCTGC
Nr:1510	FCHSD1	NM_033449.1	GGTGAGTGGCTGGAGGTCA	CCTGAGTCGAGGTGCCATC	GCGTAATACGACTCACTATAGGTAGAGGAGGGAGATGCTGA	GCGTAATACGACTCACTATAGGATGTCCAGGAACCCAGG
Nr:1511	ARHGAP18	NM_033515.1	ATGACAGTCATGAATGTAGCAATGG	TGGCTTTGACTTTATAACCCACTC	GCGTAATACGACTCACTATAGGTCATGGCCCCGAATC	GCGTAATACGACTCACTATAGGAGCATTTGGGTTAAGCTGA
Nr:1512	MRLC2	NM_033546.2	AGCCTAACGCTCTTCGCTG	AGTCATCTTTGTCTTTGGCTCCA	GCGTAATACGACTCACTATAGGTCGTTTGCGGTCTCG	GCGTAATACGACTCACTATAGGTGTTTCAGGATGCGTGTG
Nr:1513	MGC16733	NM_033547.1	GGGCTCTATGGAGCAAGTCA	ACTTCCATATGGAGTCCCTATCAGT	GCGTAATACGACTCACTATAGGGTTCTCATTTCTTGGAGCAG	GCGTAATACGACTCACTATAGGAGGGTACTTGGTTAAATTTTTCA
Nr:1514	CCNDBP1	NM_037370.1	GATGCCTCAGATACCAAGAGATAACA	TCAAGTTCACTCTGAGTGAGCTCC	GCGTAATACGACTCACTATAGGAAGCTGCAGCTCTTTTGAT	GCGTAATACGACTCACTATAGGTTGATTCTATTCATGCAATGATC
Nr:1515	CDC42	NM_044472.1	ACTATTTCAGCAATGCAGACAATTAA	TATACAGCACTTCCTTTTGGGTTG	GCGTAATACGACTCACTATAGGGTGTGTTGTTGTGGGCG	GCGTAATACGACTCACTATAGGAGTTTCCGGAGGCTCG
Nr:1516	CORO2A	NM_052820.1	AAAGAGAGGACTCGACGTGTCC	AGAGCTGCTCTGAGCCCAT	GCGTAATACGACTCACTATAGGTCCTGCGAGATCTTCCG	GCGTAATACGACTCACTATAGGCCGCAAGTTTTTGATCTCC
Nr:1517	CDK2	NM_052827.1	GCTGCTGGATGTCATTCACA	AGAGTCGAAGATGGGGTACTGG	GCGTAATACGACTCACTATAGGCAGAAAATAAACTCTACCTGGTTT	GCGTAATACGACTCACTATAGGCTTGGTCACATCCTGGAA
Nr:1518	TSSK3	NM_052841.2	CATCATCCAGGTGTATGAGATGC	AGTGCTTGCTAGCCATGGATG	GCGTAATACGACTCACTATAGGTGGAGTCTGCCGACG	GCGTAATACGACTCACTATAGGCCAACTAACTTCTTCAATTGAAG
Nr:1519	ADCK2	NM_052853.1	TGCGTGGCCCAGGTGTAC	ACATTTGAAATTGGTGTCCCA	GCGTAATACGACTCACTATAGGAAAGCATACGCCAACACTG	GCGTAATACGACTCACTATAGGATTTTAAAACGTCCCAGCTG
Nr:1520	SNAG1	NM_052870.1	CGGCTTCAAGTGCTTCACC	TGATAGCACTGTCATCAAAGGTACTC	GCGTAATACGACTCACTATAGGAAGAAGATGGACGACAGCG	GCGTAATACGACTCACTATAGGTTTGAACCTTCGAGAAAGAGT
Nr:1521	STX1B2	NM_052874.1	GTCCAAATTGAAAGCGATCG	AGCGTCCCCCCAATGGAT	GCGTAATACGACTCACTATAGGAGCAAAGCATTGAACAGGA	GCGTAATACGACTCACTATAGGGACGCCAAGACCACCC
Nr:1522	RHPN1	NM_052924.1	TAAGACCCACCAGAAGCCAG	CACCCTGGGTGCTTCAAG	GCGTAATACGACTCACTATAGGAGGCCAGGATGCCAC	GCGTAATACGACTCACTATAGGGATGAGGGCGGAGCT
Nr:1523	NOSTRIN	NM_052946.1	GAGACTGCAGAGAGACATTGAAAA	TGCCTTTGTAGCTGTGTTGC	GCGTAATACGACTCACTATAGGAGCCTCAAAAGACAAGGAA	GCGTAATACGACTCACTATAGGCAGCATTTGAAGGTAACTCCT
Nr:1524	HAK	NM_052947.1	CCAAAGGAACTACAAACTCGCTG	AGGTTTTCTTTTCGCCTGGG	GCGTAATACGACTCACTATAGGCCCAGGAATGCTATGTTCA	GCGTAATACGACTCACTATAGGGTCTCAGGCCCTGCC
Nr:1525	SNX26	NM_052948.2	CAAGTGAGGGGTCCCCCT	AGCAGTAGCTTCGGGTCTGG	GCGTAATACGACTCACTATAGGATTCTGGCCCCACCC	GCGTAATACGACTCACTATAGGCCCTCAGAGTGGAGGGA
Nr:1526	CDK10	NM_052987.1	GGGCCTCCAGTATCTGCAC	GGCACCCTTCACAGACACC	GCGTAATACGACTCACTATAGGAGGAACTTCATTATCCACAGG	GCGTAATACGACTCACTATAGGACTGATCGGAAGACGTAGG
Nr:1527	TSSK2	NM_053006.1	GGACAGCAATGGGCGCAT	AGGTGCTTGCTTTCCCCA	GCGTAATACGACTCACTATAGGCATCCTCAGCAAGACCTTC	GCGTAATACGACTCACTATAGGCCTCAGCTCCGGAGATG
Nr:1528	GLMN	NM_053274.1	TACAAGTAATCACTCAGGTGTGGAGG	CCCAATATTTTCTTCAGAGGTAGACTT	GCGTAATACGACTCACTATAGGCTTTTATTATTCAAAATATCAAAAATCA	GCGTAATACGACTCACTATAGGTGTTTTTATTTCAATGAGTTCTTCC
Nr:1529	IHPK3	NM_054111.1	CTGTGTCCTGGATCTGAAGATGG	TCTCCCTCTTGGATATCCTGC	GCGTAATACGACTCACTATAGGGGACCCGGCAGCACG	GCGTAATACGACTCACTATAGGAGGATCCTGATGAGGTTTTC
Nr:1530	CIB3	NM_054113.1	AAGCAGACAGTCTTCACACACG	CCTCCTATAGCTCGGCTCCTC	GCGTAATACGACTCACTATAGGAGCAGCTGGAAGCGTATC	GCGTAATACGACTCACTATAGGTGTGGTGCCATCAGATTC
Nr:1531	DUSP4	NM_057158.2	TCCTGTGGAGATCCTTCCCT	ACAGCTGGGAGAGGTGGTG	GCGTAATACGACTCACTATAGGTCCTCTACCTCGGCAGTG	GCGTAATACGACTCACTATAGGATGGGGCTGTGCAGG
Nr:1532	CCNE1	NM_057182.1	CCAGTTTGCGTATGTGACAGAT	GCCCGCTGCTCTGCTTCT	GCGTAATACGACTCACTATAGGGGAGCTTGTTCAGGAGATG	GCGTAATACGACTCACTATAGGTACCGCTCTGTGGCG
Nr:1533	UBE2J2	NM_058167.1	ATTTTTCCCAGGGAATTTCCT	GCGATGCTCCTCAGCACG	GCGTAATACGACTCACTATAGGTTCAAACCTCCCAGTATCTATATG	GCGTAATACGACTCACTATAGGTACTTGACCGTGTAAGCAAAG
Nr:1534	CDKN1A	NM_078467.1	TGTCCGCGAGGATGCGTG	AGGGCTTCCTCTTGGAGAAGA	GCGTAATACGACTCACTATAGGTTCGCGGGTGTGTGC	GCGTAATACGACTCACTATAGGTCAGCCGGCGTTTGG
Nr:1535	MYO18A	NM_078471.2	AGGAGCGGGATCAGCGCA	TGCGTTAGTCTCCGTCAGC	GCGTAATACGACTCACTATAGGTTGCAGCCGAGAACCG	GCGTAATACGACTCACTATAGGTTGGCCTCTGTGTCGC
Nr:1536	CDKN2D	NM_079421.1	GCCAGTGTCGACATGCTGC	ACCATGTGGCCCTGCAGG	GCGTAATACGACTCACTATAGGTGGAGGAGGTTCGCG	GCGTAATACGACTCACTATAGGATGTCCACGAGGTCCTGA
Nr:1537	MYL1	NM_079422.1	GGAGCAGCCCTCAACTCA	AGATCTGGAGAGTTTGTCATGGG	GCGTAATACGACTCACTATAGGCTCTTCAGCTTCCCTGCT	GCGTAATACGACTCACTATAGGTGTGATTAAAATAAGTTTCCAGC
Nr:1538	MYL6	NM_079425.1	GGAAAAGGTCCCGGAGAGC	CAAAATTCACACAGGGAAAGGC	GCGTAATACGACTCACTATAGGTGAGCAGTCAAGATGTGTGA	GCGTAATACGACTCACTATAGGACGGACTCTGGGGAGAC
Nr:1539	PTP4A2	NM_080391.1	CTGCTGTGAAACATTTCAAGATTTATT	ACTGAACACAGCAATGCCCA	GCGTAATACGACTCACTATAGGGATTTTTTTTTTTCACTTTCCC	GCGTAATACGACTCACTATAGGTTGGTATCTCTGAAGCGTAATC
Nr:1540	PTPN2	NM_080423.1	ATCAATAGTGGTGAAACCAGAACAA	AGGTGTCTGTCAATCTTGGCC	GCGTAATACGACTCACTATAGGTATCTCACTTTCATTATACTACCTGG	GCGTAATACGACTCACTATAGGTCTCACTGTTCTCCTCCATTG
Nr:1541	GNAS	NM_080426.1	TTCGCTGCCGTGTCCTGA	AGAGCAGCTCGTACTGACGAA	GCGTAATACGACTCACTATAGGCTTCTGGAATCTTTGAGACCA	GCGTAATACGACTCACTATAGGGGTGCATGCGCTGAA
Nr:1542	GAB2	NM_080491.1	CCAGGGGCCCATCACTTT	ACAGCTTGGCACCCTTGG	GCGTAATACGACTCACTATAGGGACTCACTTGGCTACCCAT	GCGTAATACGACTCACTATAGGAAGGCTCTGAGGACTGCC
Nr:1543	AP1G2	NM_080545.1	TCTTGTGGAGCGAGATGGC	ACTGCCACGATTCCACAGG	GCGTAATACGACTCACTATAGGCCTCAGGCTGATGAGGA	GCGTAATACGACTCACTATAGGCAAGTTGTTCACCTCAAAGATC
Nr:1544	PTPN6	NM_080549.1	GGTGTCCTCAGCTTCCTGG	ACTTTCTCCTCCCTCTTGTTCTTAGT	GCGTAATACGACTCACTATAGGACCAGATCAACCAGCGG	GCGTAATACGACTCACTATAGGGTGCAGGTTCTCATACACATC
Nr:1545	PTPN7	NM_080589.1	GGAGAAGGTCTACATTGCCACC	TCAGGCAGCTGGCCTGCA	GCGTAATACGACTCACTATAGGCAGGGCCCCATGCCC	GCGTAATACGACTCACTATAGGTACAGGGCCAAAGTGTGG
Nr:1546	CAPS	NM_080590.1	GAGGCACCTTCCACTAGCAA	AGCTGCCAGGCACTGGTC	GCGTAATACGACTCACTATAGGCAGTCTCCCCAGGCAC	GCGTAATACGACTCACTATAGGATCATGGCCACGAACTC
Nr:1547	PTPN11	NM_080601.1	TCTCTACAGCCGAAAAGAGGG	ACCGGCCCTGCATCCATG	GCGTAATACGACTCACTATAGGTCAAAGGCAAGAAAACAAAA	GCGTAATACGACTCACTATAGGATGCTCTCCTGCTTATGGTG
Nr:1548	DUSP15	NM_080611.3	TATCCATGAGTCACCCCAGC	ACCGGGGGAGGCAAGAGA	GCGTAATACGACTCACTATAGGCTCTGCTGCAGGATATCACC	GCGTAATACGACTCACTATAGGAAGTCTGCTTGACGCGC
Nr:1549	GAB3	NM_080612.1	CAGTATCGAAGACAGCTATGTGCC	ACTTTGGATTGCCTTTCATCC	GCGTAATACGACTCACTATAGGCATGAGCCCCCAGGC	GCGTAATACGACTCACTATAGGGTCCACTCCTGTTTTGTGC
Nr:1550	PTPN13	NM_080685.1	GCCTACAACTGTTGGAGACTTCTG	ACTTCAGAAGCTGAGGCTGCT	GCGTAATACGACTCACTATAGGGCAGATGATTTGGGAGCA	GCGTAATACGACTCACTATAGGGTTTTTGCTCTTCTTCTGCTT
Nr:1551	SYTL4	NM_080737.1	GAAACTGGATCATTGCCTCCC	ACCCAGCTTCTGCTTGGC	GCGTAATACGACTCACTATAGGTTTACATGGAAAGATCAGTGC	GCGTAATACGACTCACTATAGGCATTGAGGAACGGAGCTG
Nr:1552	C20orf152	NM_080834.1	TCTCTCCAAGATGCTGGGC	AGCCAAGAGTTCTCGGATTTTG	GCGTAATACGACTCACTATAGGCCGAAGATCCAATCCAGG	GCGTAATACGACTCACTATAGGTACCGAGGTGCTTTGATG
Nr:1553	STK35	NM_080836.1	CACCAACAAAAGTTTCATGCTACA	AGCAGCACATGTGACCTGG	GCGTAATACGACTCACTATAGGGCTGACGAGCGCCAT	GCGTAATACGACTCACTATAGGTCCATTCTGGTTTCAAGTTC
Nr:1554	PTPRA	NM_080841.1	AGGGCCCTCTTCTCCACA	CTTGAAGTTGGCATAATCTGAGAAT	GCGTAATACGACTCACTATAGGCAATTGAGGACTTCTGGCG	GCGTAATACGACTCACTATAGGGCATCAATATACTCCTGCACC
Nr:1555	SOCS4	NM_080867.1	AAGAAACAAACCCAAATGGGA	AGCATTGCTGTTCTGGTGC	GCGTAATACGACTCACTATAGGTTTGGATGATGAAATCCTGC	GCGTAATACGACTCACTATAGGATCAATCCTGAGTACTCTAACTTTTG
Nr:1556	ASB10	NM_080871.2	GGCAGATCTGCTTCTAAGACGG	AGTAGAGCACGCCCTCAAAA	GCGTAATACGACTCACTATAGGGGGGCATGTCCTGATG	GCGTAATACGACTCACTATAGGTCCAGCTGCAGGTAGCG
Nr:1557	ASB11	NM_080873.1	CAATGGAGTGACAGTTCACGG	TGGTATAGGAGGAATCGTTCGA	GCGTAATACGACTCACTATAGGAGCCACACCCCTCTTCA	GCGTAATACGACTCACTATAGGGTGGCTCTGGCAGATGT
Nr:1558	ASB5	NM_080874.2	TGCAATCACGATAGATGGCG	AATTCTTCAGTAACGTTGGCAGC	GCGTAATACGACTCACTATAGGTGACTCCGTTATTCAACGC	GCGTAATACGACTCACTATAGGTGGAGTTGTGGGATAAGGT
Nr:1559	DUSP19	NM_080876.1	GCAATGCACCAGGGTGAC	TGAACTGTTCTCCTGTATTCTGTCA	GCGTAATACGACTCACTATAGGAACGCTAACTGGAAAGAAAAT	GCGTAATACGACTCACTATAGGCACTTATTGCTTTCTTTGCC
Nr:1560	RAB40A	NM_080879.1	ATTCCGCTCCTACTCTCGTGG	AATTTTGCAGCTGTTTCTGGTG	GCGTAATACGACTCACTATAGGTGCACAAGGAGTGATCCTG	GCGTAATACGACTCACTATAGGCAGTTTTTGGGTGGGC
Nr:1561	PTPRC	NM_080922.1	ACATTCCAAGAGGAAAGACTCTCG	GAACCTTGATTTAAAGCTGGACTTG	GCGTAATACGACTCACTATAGGAACTGTGTACCAGTACCAATATACAA	GCGTAATACGACTCACTATAGGCAGGACCATTGACAGAATGT
Nr:1562	ASB14	NM_130387.4	CTGCCTCCAGATAGCCCTCA	CCAGGTTCCTGTAAAAATTCCTTG	GCGTAATACGACTCACTATAGGGGATGGGCAACTATGAGC	GCGTAATACGACTCACTATAGGTCCATAAAGGTCGTATTCTTTG
Nr:1563	ASB12	NM_130388.2	GGACTGTGTACGTGTGCTTTTG	ACAGTTGGTGTTTTAGGTAGCTAATCA	GCGTAATACGACTCACTATAGGGAAGCTGGTGCCTCTCC	GCGTAATACGACTCACTATAGGACATGGGAGGAATATCCAGC
Nr:1564	PTPRD	NM_130393.1	CCCTTGGCAGAGACCACTG	ACGTTGCATAGTGGTCAAAGC	GCGTAATACGACTCACTATAGGAAGACTTCTGGCGGATGC	GCGTAATACGACTCACTATAGGTGCCCAGGTACTCTAGTGC
Nr:1565	PTPRE	NM_130435.1	CCACTGGCACACACGGTT	ATCTTGTACCACTTTGTAGCAGAATTC	GCGTAATACGACTCACTATAGGGAGGACTTCTGGAGGATGA	GCGTAATACGACTCACTATAGGATACTGTTCCAGGGTTTGC
Nr:1566	PTPRF	NM_130440.1	CTACATAGCTACACAGGGGCCTC	ACGTTGCATAGTGGTCAAAGC	GCGTAATACGACTCACTATAGGTGGCAGAGAGCACCG	GCGTAATACGACTCACTATAGGTGCCGAGGTACTCCAGG
Nr:1567	RAB24	NM_130781.1	TACGTGGGCAAGACTAGCCTG	GAGGCCAGGAAGACCTCCT	GCGTAATACGACTCACTATAGGGTGGAGCGCTACGTGC	GCGTAATACGACTCACTATAGGAGAGCACCTTGCCCTG
Nr:1568	RGS18	NM_130782.1	AGCCAAAATCAGAGCTAAGGAAA	ACCAAATGGCAACGTCTGA	GCGTAATACGACTCACTATAGGAAAGAAATAGACTAAGTCTTCTTGTGC	GCGTAATACGACTCACTATAGGTTGTACATCTTGGAATTCATTG
Nr:1569	TPTE2	NM_130785.1	CAAAGGAAGAACCGGGACTATG	TCTTGCCAAAAAGTATCTCCACA	GCGTAATACGACTCACTATAGGGTTTGTGCCCTCCTTATTG	GCGTAATACGACTCACTATAGGGCAAATTCTGGTGGATAAATT
Nr:1570	AP2A1	NM_130787.2	CTTCTATGGCAACAAGACCTCG	AGAACTGCTGTGCCAGCAG	GCGTAATACGACTCACTATAGGGTGCAGTTCCAGAATTTCTCA	GCGTAATACGACTCACTATAGGCTCACACAGGTGACGGG
Nr:1571	SNAP23	NM_130798.1	GGTGTTGGGGTGTCCGAG	TAAAGAAGAACAGCAGTAGCTTTAGCTG	GCGTAATACGACTCACTATAGGTTGCCGCCGGAGAGG	GCGTAATACGACTCACTATAGGTCAATGAGTTTCTTTGCTCTG
Nr:1572	CPNE4	NM_130808.1	TGCCTTTGGGTTTGGCGC	TGGTGCTAGTGTTCTGGAAGATT	GCGTAATACGACTCACTATAGGCAGGATACCTCCAGAGTACACG	GCGTAATACGACTCACTATAGGCATACATTTCTGATGAACATTTTG
Nr:1573	SNAP25	NM_130811.1	GCGCAATGAGCTGGAGGA	ACCACTTCCCAGCATCTTTG	GCGTAATACGACTCACTATAGGGATGCAGCGAAGGGC	GCGTAATACGACTCACTATAGGTTGCACGTTGGTTGGC
Nr:1574	OPA1	NM_130837.1	TGCAATTGAAAACATGGTGG	TCTCCTGATGAAGAGCTTCAATG	GCGTAATACGACTCACTATAGGGTCCAGACTGGAAAAAGAGG	GCGTAATACGACTCACTATAGGAAAGCATCAAGTTTTTCTTGAA
Nr:1575	PTPRN2	NM_130843.1	CGCCACCGTGGCTGACTT	TGGGGAAGGGCCTTGAGG	GCGTAATACGACTCACTATAGGTTGGCAGATGGTGTGG	GCGTAATACGACTCACTATAGGATGGCGTTCACCTCCTC
Nr:1576	PTPRR	NM_130846.1	GGAGAAAGCCTTCATTGCCA	ACTGGACAGTCTCTGCTGAAAGTC	GCGTAATACGACTCACTATAGGCGCAGGGCCCCATGA	GCGTAATACGACTCACTATAGGTGCTCTCATACAGGCACAG
Nr:1577	GIPC3	NM_133261.1	GGAGGTCACTAAGACAGAGGATGC	GGCCCACACTTCCACCAC	GCGTAATACGACTCACTATAGGTCTGGGGCTGACCATC	GCGTAATACGACTCACTATAGGAAACTCGTCGGGGAAGG
Nr:1578	FER1L3	NM_133337.1	CGTTGCGAAAAAAGAGCATT	TCATTGACAAATAGTTCGGCAA	GCGTAATACGACTCACTATAGGTCTGGAGTATTGACCAAACG	GCGTAATACGACTCACTATAGGAGAGTAGAGGAGCACGGC
Nr:1579	PLCD3	NM_133373.1	GCGGATGAACTCAGCCAA	AGGAGCGCTGGATGCGGA	GCGTAATACGACTCACTATAGGCTACAGTCCCCAGGAGATG	GCGTAATACGACTCACTATAGGTTTGGATGAAGAGCGTGG
Nr:1580	GEFT	NM_133483.1	CTTCCTCTTTGAGCAAATCATCA	ACAGCTCATCTTCATCCAGCTT	GCGTAATACGACTCACTATAGGTCTTCAGTGAAGCCCTGG	GCGTAATACGACTCACTATAGGGGCAAGTCTGGCTTGG
Nr:1581	NEK7	NM_133494.1	CATAGTTTTGGAACTAGCAGATGCT	AGCTGCTTGCAGTGCATGC	GCGTAATACGACTCACTATAGGGGCGACCTATCCAGAATG	GCGTAATACGACTCACTATAGGATGCATCCTCTTTGCTACG
Nr:1582	SYN3	NM_133633.1	GGTAGTCAAGCTGGGACATGC	AGGGACTGAGATTTGCTTGCG	GCGTAATACGACTCACTATAGGCCACGCTGGAATGGG	GCGTAATACGACTCACTATAGGGAGGTGGGCGTGGCT
Nr:1583	RHOV	NM_133639.2	GTGGGCAAGAGCAGCCTC	ACGAAGCAGAAGAACTTCTTCCA	GCGTAATACGACTCACTATAGGATCGTCAGCTACACCTGCA	GCGTAATACGACTCACTATAGGGCGGCAGCGGGAGAG
Nr:1584	ZAK	NM_133646.1	CATTTCAATCCTGGAGTCCATG	TATCCATGTCATTATCCTCCTCCT	GCGTAATACGACTCACTATAGGTCAAATGACACGAGCCTT	GCGTAATACGACTCACTATAGGCACCGTCATCATCATCATC
Nr:1585	HPCAL1	NM_134421.1	AGCCGCCATGGGCAAACA	AGAACTGACTGGCACTGCTGG	GCGTAATACGACTCACTATAGGGAACAGCAAGCTGCGG	GCGTAATACGACTCACTATAGGGGTCGCACTGCAGCA
Nr:1586	CREB1	NM_134442.2	TTCTGATGCACCAGGAGTGC	TCTGATTTGTGGCAGTAAAGGTC	GCGTAATACGACTCACTATAGGCAAGGATTGAAGAAGAGAAGTCT	GCGTAATACGACTCACTATAGGCTTAAGTGCTTTTAGCTCCTCA
Nr:1587	RPIB9	NM_138290.1	AAAGTATCAGCTTACCCTGGAACA	AGGATGGAGTTAGGCCTGGA	GCGTAATACGACTCACTATAGGGAAGGGTTACCTTGAAGAACTC	GCGTAATACGACTCACTATAGGCTTGTCATCTCTGTTGTAGGACT
Nr:1588	LRSAM1	NM_138361.1	GAGAGGAAGAGCTCCGGG	AGCTGCTGTGGTAGATGCG	GCGTAATACGACTCACTATAGGAAATCCTGACGGAGTTAGAAG	GCGTAATACGACTCACTATAGGGAGGCGCTGGGCGAT
Nr:1589	KIF12	NM_138424.1	GAATGAGCAGCGCATCCT	TCGCAGGGAGCTGCCAAT	GCGTAATACGACTCACTATAGGGGCCCAGCAGGTCCA	GCGTAATACGACTCACTATAGGCTGGTCTCTGAGGGCCT
Nr:1590	FAM83F	NM_138435.1	GGCAGGGTTGGCCTCCAT	AGGAAATCACACAGTTGCTAGGC	GCGTAATACGACTCACTATAGGTACTCCTCCACTGTGGCTC	GCGTAATACGACTCACTATAGGTTGGCAGAACTGGGACTT
Nr:1591	ARL11	NM_138450.3	AGTGGCCACCATGGGTTC	AGATCTCTTGCTGTCTCCGCG	GCGTAATACGACTCACTATAGGTGTGAATTCCAGAGGTCACA	GCGTAATACGACTCACTATAGGCTCAGCCCCATGGGC
Nr:1592	RAB3C	NM_138453.1	TCAAATTACTCATCATCGGCAA	CTGCGGTGGAGGAGGAGT	GCGTAATACGACTCACTATAGGTAGCAGTGTGGGGAAAACA	GCGTAATACGACTCACTATAGGTTCCTTGAGTCTCGTGTTCTG
Nr:1593	KIF23	NM_138555.1	GTCAGACAGAAGGCGAGGG	TGGCTTTTTGCGCTTGGG	GCGTAATACGACTCACTATAGGATGTACTGGACTGAAGGCAG	GCGTAATACGACTCACTATAGGTTGTGCGTGATGCTGAT
Nr:1594	PP1R8	NM_138558.1	CTTACTGGGGCTTCCAGAGG	TCAGCAAGGAAGGTGTGGG	GCGTAATACGACTCACTATAGGAGGAAACTGAGCTTGATAACC	GCGTAATACGACTCACTATAGGCTTCTTGCCTGGCCAA
Nr:1595	CTTN	NM_138565.1	AGCTAACTTTGAAAACCTCGCTAAG	ACTGCCGCAGCTCCACAT	GCGTAATACGACTCACTATAGGGAGAAAGAGCAGGAGGACA	GCGTAATACGACTCACTATAGGAGTTGGCTGGGAAGAGC
Nr:1596	GGA3	NM_138619.1	AGAGGCCAAAGTGACCTCG	AGGTTCCCCCACTGTTCCA	GCGTAATACGACTCACTATAGGGGCTTGGTGAAACCCA	GCGTAATACGACTCACTATAGGCAGGAGGGAACTGGTCC
Nr:1597	GGA2	NM_138640.1	TCGCTGGAGCTGTGGCTG	AGATACTGATGTCCAAGGAATAACGG	GCGTAATACGACTCACTATAGGAACAAAGCCACAGACCCA	GCGTAATACGACTCACTATAGGTTTGGGGAGTTCATGGTG
Nr:1598	PPP1R14B	NM_138689.1	CCAGGACCACGCGTCTAC	GTCGGGGACCCTCACTTC	GCGTAATACGACTCACTATAGGTTTCAGAGCCCCCCC	GCGTAATACGACTCACTATAGGTTCTGGGGTGTGCTCAG
Nr:1599	CALML6	NM_138705.1	TCGACCTGTCCTGAGAGTTTG	ACTGGATCAGCTTGAAGGACTCC	GCGTAATACGACTCACTATAGGTGACATGCTGGCACGG	GCGTAATACGACTCACTATAGGCCCGTCATCATGGCC
Nr:1600	RHOT2	NM_138769.1	TGGAGTGGGCAAGTCTGC	ACTGGCTCTTCACCAGGACC	GCGTAATACGACTCACTATAGGCTTCCTGCAGGCTTTTCT	GCGTAATACGACTCACTATAGGCTGTAGAGTGAGAAGCTGAGGA
Nr:1601	SYTL5	NM_138780.1	CAAGGTGGAGTTTGCTCCTG	AGAGCCTACATTTTCCCATGC	GCGTAATACGACTCACTATAGGATATTGGCCTTCAATACAAAGG	GCGTAATACGACTCACTATAGGTGGAACGAAGCATGAGTACA
Nr:1602	ARL8A	NM_138795.1	GGCAGCGACCATGATCGC	AGCTTCTCCGTGACTTCGAGT	GCGTAATACGACTCACTATAGGTTTGTTCAACAAGCTGCTG	GCGTAATACGACTCACTATAGGGTTGAATAAGCCACTGTAGGG
Nr:1603	MAPK1	NM_138957.1	TGATCTCAAGATCTGTGACTTTGG	AGATCTGTATCCTGGCTGGAATC	GCGTAATACGACTCACTATAGGCCTGGCCCGTGTTGC	GCGTAATACGACTCACTATAGGTAGCAGTCTCTTCAAAAATTAGTTC
Nr:1604	MAPK10	NM_138982.1	AAGGGACTATATTGACCAGTGGAA	ACCTGCAACAACCCAGGG	GCGTAATACGACTCACTATAGGTAAGGTAATTGAACAACTAGGAACA	GCGTAATACGACTCACTATAGGGTCCTGCCGAGGCTT
Nr:1605	MYO3B	NM_138995.1	ACAAAAAGGTCAGAGAGAAGAGAGAG	ACTCAGCATTTTGGGCTGC	GCGTAATACGACTCACTATAGGAAGGGAGCCATTGCC	GCGTAATACGACTCACTATAGGTGACATCGTCGGCGA
Nr:1606	MAPK14	NM_139014.1	CATGGGGGCAGATCTGAA	AGGAGGTCCCTGCTTTCAAA	GCGTAATACGACTCACTATAGGCAACATTGTGAAATGTCAGAAG	GCGTAATACGACTCACTATAGGGGACTGATCATAAGGATCGG
Nr:1607	MAPK15	NM_139021.1	GTGATCCGGGCAGAGAACG	CCAGGAGGTCCTCCTCAGA	GCGTAATACGACTCACTATAGGACAGGGACATTTACCTGGTG	GCGTAATACGACTCACTATAGGTGGCGGTGGGATGGT
Nr:1608	MAPK7	NM_139034.1	ACCACAATCTGCGGGCTC	GCAGGTCAGCCAGCAGCA	GCGTAATACGACTCACTATAGGTACCTCTGGCCCTGTACC	GCGTAATACGACTCACTATAGGTTGGGGAGTCCATCTGG
Nr:1609	MAPK8	NM_139049.1	GGACTATATTGATCAGTGGAATAAAGTTATTG	AGGCCCAGCTGCTGCTTC	GCGTAATACGACTCACTATAGGAACAGCTTGGAACACCATG	GCGTAATACGACTCACTATAGGTAGACTGCTGTCTGTATCAGAGG
Nr:1610	EPS8L3	NM_139053.1	CCTCCAGCCAAGCACCCT	AGGGCTTATCCCCAGCATC	GCGTAATACGACTCACTATAGGTAGGATACCAGGACCCTGTT	GCGTAATACGACTCACTATAGGCTTCTGACAGCCTCCAGC
Nr:1611	CSNK1D	NM_139062.1	GCTGAAGGCTGCCACCAA	ACTTGCCGTGGTGTTCGA	GCGTAATACGACTCACTATAGGGAGACAGAAATACGAAAGGATTAG	GCGTAATACGACTCACTATAGGAAGGAATGCTATTCTGTGAGG
Nr:1612	MAPK9	NM_139070.1	CCCGGGAAGAGACTATATTGATC	TCGACAGCCTTCAAGGGG	GCGTAATACGACTCACTATAGGAGTGGAATAAAGTTATTGAGCAGC	GCGTAATACGACTCACTATAGGTCCCGTCGAGGCATC
Nr:1613	MAPKAPK5	NM_139078.1	AGAGATGGCCAAAGATGTTGTG	TGGGATTCGTGGGACGTG	GCGTAATACGACTCACTATAGGAGGAAGCTCCTGAAGGTCA	GCGTAATACGACTCACTATAGGGTTTGCTCTTCTATCACCTGC
Nr:1614	ALS2CR7	NM_139158.1	AGAGCTCAAACTGGCTGATTTTG	ACCAGCATTTGCTAAACTGGG	GCGTAATACGACTCACTATAGGGTCTTGCCCGGGCCA	GCGTAATACGACTCACTATAGGCTGGGTGGTGACCTTTCT
Nr:1615	CENTD2	NM_139181.1	CAGCCACCTGGTGGTGAA	AGACGTTGCGCAGAAGAGAC	GCGTAATACGACTCACTATAGGGAAGCACCAGGCCATG	GCGTAATACGACTCACTATAGGAGAGGGTCCGCGGTG
Nr:1616	CENTD1	NM_139182.1	ATTGACCGCATATTCTGAGAAACA	ACTTCAAAATCTGCTCATCCTGTAA	GCGTAATACGACTCACTATAGGTCACTGGCACCTGTGTTG	GCGTAATACGACTCACTATAGGTTCTTTTGGAAGGGTTCTTG
Nr:1617	EPS8L1	NM_139204.1	GGCCGCATCTGACATCGG	TGACCTCCATTTCCACCTCG	GCGTAATACGACTCACTATAGGATGCCGTGGCGCTGC	GCGTAATACGACTCACTATAGGCCTTCCACCTTCTTCTTTTG
Nr:1618	GRK7	NM_139209.1	TGGTTACATGGCTCCTGAGATC	ACAATAACAAACACACGCCAGA	GCGTAATACGACTCACTATAGGCTAATGGAAAAGGTAAGTTATTCCT	GCGTAATACGACTCACTATAGGCTTGGATGAATTACCCTCCT
Nr:1619	FGD4	NM_139241.1	AAGAACCTTTCAATGCACTGACA	TTCTTAGGTTCAGGATGATCATCC	GCGTAATACGACTCACTATAGGCGAAGGAGGCATCATTG	GCGTAATACGACTCACTATAGGAAGGTGGCTGGATGCTC
Nr:1620	PPM1L	NM_139245.1	ATTATCTTACCAGACCATCCTTGAAC	ACTGCTCTTCTGTTTTGCTGCT	GCGTAATACGACTCACTATAGGAGCAGATTTTGTCAATTGACC	GCGTAATACGACTCACTATAGGATTTCTGAACTTCACCACCA
Nr:1621	ADCY4	NM_139247.2	AGTCCCAGACTTCAAGGAGTTCTAC	AGCCTAGGGTAGCTGAAGGAGG	GCGTAATACGACTCACTATAGGTCTGAATCCAACATCAATCAT	GCGTAATACGACTCACTATAGGTCCAGTTCGTGTCAAGTCTG
Nr:1622	AKAP1	NM_139275.1	GAAAACTGTCTTGGGCCCA	AGCACTCGAAAAACCCAGG	GCGTAATACGACTCACTATAGGGACACTGCGGAGCCTG	GCGTAATACGACTCACTATAGGACACCTCGTTATCAAAGTGC
Nr:1623	STAT3	NM_139276.1	TGTGAAAAAGTACATCCTGGCC	GTAGCGCACTCCGAGGTCA	GCGTAATACGACTCACTATAGGCTTTGGAACGAAGGGTACA	GCGTAATACGACTCACTATAGGACTCCATGTCAAAGGTGAGG
Nr:1624	TA-PP2C	NM_139283.1	AAAAGAAGGACGGTTCGTACCT	AGTCTGTATACTCAGCCACTATTGAAAGA	GCGTAATACGACTCACTATAGGAGTAATCCCATTGGAATTCTCA	GCGTAATACGACTCACTATAGGAGGACGGTGATGTCATCTG
Nr:1625	AKAP4	NM_139289.1	TTCTGAGCCCAGGGCAAG	ACAGGTTAGCGAGCAGCCA	GCGTAATACGACTCACTATAGGCAAAGCAGCTTCCATGTC	GCGTAATACGACTCACTATAGGGTCCAGCAACTGTTTCCTG
Nr:1626	AMPH	NM_139316.1	CTGCCGGGGAAGGAGTAA	TCTAAGCGTCGGGTGAAGTTC	GCGTAATACGACTCACTATAGGGTTTAGAGGAGGCCAAAATT	GCGTAATACGACTCACTATAGGTCTGGAAAGAGGCCTTTG
Nr:1627	YWHAB	NM_139323.1	TGTTGCCTACAAGAATGTGGTAGG	AGCGTCTCCTTCGTCTCCC	GCGTAATACGACTCACTATAGGCGCCCGCCGCTCTTC	GCGTAATACGACTCACTATAGGTGGTTTTCCGATGTCCA
Nr:1628	BIN1	NM_139351.1	ATCGCGGGCCTGGAGGAA	TGGGACCCTCTCAGTGAAGTT	GCGTAATACGACTCACTATAGGAACTTCCACAAGGAGATGAGC	GCGTAATACGACTCACTATAGGCTCGGGGAAGACGCC
Nr:1629	MATK	NM_139355.1	CAAGGGCAACCTGGTGAA	GCCAGCTTCTCGGCCAGT	GCGTAATACGACTCACTATAGGCTTTCTGCGGACCCG	GCGTAATACGACTCACTATAGGTTGCGGAAGGGTGGC
Nr:1630	RGS3	NM_144489.1	GCCCTACAGAGATGCTCCG	AGCGGGGGACTCATCTTC	GCGTAATACGACTCACTATAGGAGGCATGTACCTCACTCGC	GCGTAATACGACTCACTATAGGTTCTGGTTAATAAGGTCCAGG
Nr:1631	AKAP12	NM_144497.1	AAAAGCTGACAGCCAGGACG	TCTGTAAGTTCTGACTTTGCAGATTC	GCGTAATACGACTCACTATAGGCTGGACAGGAAACGGAGA	GCGTAATACGACTCACTATAGGTCTCTCTTGTTTCTGTAACTCCTC
Nr:1632	GNAT1	NM_144499.1	GCTCGCGAGTCAAGACCA	AGAAGAGGCCACAGTCTTTGAG	GCGTAATACGACTCACTATAGGCTGGCATCATCGAGACG	GCGTAATACGACTCACTATAGGGTTCTCCTTGATGATGATGTCG
Nr:1633	ZFYVE27	NM_144588.2	CTTTCTGGGGAATGTGGAGTT	ACTTGCTCAAGGTCTGGTTACACG	GCGTAATACGACTCACTATAGGCTTCCGAGTTGTGTCTGAGT	GCGTAATACGACTCACTATAGGAGGCACACACAAACACAGTC
Nr:1634	RHEBL1	NM_144593.1	CATGCCGCTAGTCCGCTA	ACATGAGATGGCAGCGACG	GCGTAATACGACTCACTATAGGCAGGAAGGTGGTCATCCT	GCGTAATACGACTCACTATAGGCTCTTGCCCATAGGAATTCT
Nr:1635	PPM1M	NM_144641.1	TGGGGATAGCAGGGCCAT	ACTTGGGCTTGCTGCTGG	GCGTAATACGACTCACTATAGGCTTGGTGCGGAGAGATG	GCGTAATACGACTCACTATAGGCACCAACCCAGGCCC
Nr:1636	CAPSL	NM_144647.1	AGAGATGGCGATCCAGGC	AGCTTCCAGGCGGTTCTC	GCGTAATACGACTCACTATAGGCAAGAAAAAGCTCACCACG	GCGTAATACGACTCACTATAGGATCATGATGATGAAGTACACATCA
Nr:1637	PXDNL	NM_144651.1	TCAGCAAGTGCAGGCTGA	AGCGCTTCTCTGGGGAATC	GCGTAATACGACTCACTATAGGTGTCTTTGTAAAGGCAGAATACC	GCGTAATACGACTCACTATAGGACTTGGCATTCCTCGG
Nr:1638	WDR66	NM_144668.1	AAAATTCTACAGGGAGCTAGAAGACTACT	ACTGACCATCCTGGCCGG	GCGTAATACGACTCACTATAGGTCTACTATTCTCAGCTCCGCA	GCGTAATACGACTCACTATAGGAATCTTCTGAAATGGTTAAGCC
Nr:1639	HIPK4	NM_144685.1	GAAGGCACCAGGTATGCAAA	CCGGTGACATGCTGGAGG	GCGTAATACGACTCACTATAGGGAGCCATCGACCAGCT	GCGTAATACGACTCACTATAGGAAGCTGGTGGCCCCC
Nr:1640	C3orf48	NM_144714.1	GACAGGAGTGTCATATATTCTCAAAAAA	TGGCATCTCCTGGAAGGG	GCGTAATACGACTCACTATAGGTATGTCATCTGTTAATTAAAGGAGTG	GCGTAATACGACTCACTATAGGGAGCTCTCTGCCAACCC
Nr:1641	AKAP13	NM_144767.2	GGGCAGCAGGACCTGGAA	AGCAGAAGATCTCTTCACCCTCT	GCGTAATACGACTCACTATAGGAAGGAGCGGGAGGAGC	GCGTAATACGACTCACTATAGGGCTGATACTTCTGACGCG
Nr:1642	SOCS5	NM_144949.1	GCAGAAGCAGCGTCAGATATC	ACTTTGCCTTGACTGGTTCTCG	GCGTAATACGACTCACTATAGGTGGAGACAGCCATACCC	GCGTAATACGACTCACTATAGGTTCCAACCAGCGAACTC
Nr:1643	FLJ30058	NM_144967.1	GAAGGCCCTGCATAAAATCA	AGGAAAGAAGTAGCTGACGCC	GCGTAATACGACTCACTATAGGCTGAGAACTGCGAGGACTC	GCGTAATACGACTCACTATAGGAGTTTTGGCCTCCTTCTCC
Nr:1644	ANKRD23	NM_144994.4	CCTGTGGGCCTGGAGATG	GGCCCCATAGAGCAGCAG	GCGTAATACGACTCACTATAGGTTCCTGAAGGCAGCTGC	GCGTAATACGACTCACTATAGGTAGCTTCATGGCTTTGTAGC
Nr:1645	ARL13B	NM_144996.1	CTATGCTGAATCCTATGGGGTAATATT	TGATTACAGATGCTATTGGCTGG	GCGTAATACGACTCACTATAGGTGTTGTGGATTCCAGTGATG	GCGTAATACGACTCACTATAGGAAAGGATTCGTTGGTTCTG
Nr:1646	STK32A	NM_145001.1	CTAGATATCCAACTAAGGCTTCGGG	AGTGGGACTTGTAGGAGAGCCA	GCGTAATACGACTCACTATAGGACATGTTTTGAGCGAAGATG	GCGTAATACGACTCACTATAGGGGTATCATGTTCGTCAAGTAAAA
Nr:1647	TSNARE1	NM_145003	TCCGTGAAGCAGATGGCC	ACTTTCGGACAGAGGTGGC	GCGTAATACGACTCACTATAGGGAGCTGCTGCGCAGC	GCGTAATACGACTCACTATAGGGATGATGATGATGATGACAAGC
Nr:1648	C10orf9	NM_145012.1	TGATGAAAATCTTCACCCTCTTTC	AGAGATGATGGCTGGGGAC	GCGTAATACGACTCACTATAGGGAAATCCGAAGTGCCACC	GCGTAATACGACTCACTATAGGCACCGGGGCAGAGTC
Nr:1649	CDC42EP5	NM_145057.2	GATTAGGAGACGGAGGCGG	AGAGGCCGATGACGTCGT	GCGTAATACGACTCACTATAGGACTCGGAGCCAGGGA	GCGTAATACGACTCACTATAGGTCAGCTCGAGGTCCGC
Nr:1650	STAC3	NM_145064.1	CAAAGATCTCTCTGCTGCCAA	TCCTCTAGAAAGTCGGTGGGA	GCGTAATACGACTCACTATAGGTCGCAATGATCCTGTGTT	GCGTAATACGACTCACTATAGGAACAGCCCCACCTTGC
Nr:1651	CISH	NM_145071.1	TGCTGGACCCAGAGGAGG	AGAGCTGGAAGGGGTACTGTCG	GCGTAATACGACTCACTATAGGATCTGCTGTGCATAGCCA	GCGTAATACGACTCACTATAGGGAGGTAGTCGGCCATGC
Nr:1652	MAP2K5	NM_145162.1	TAGGAAAATGCCAGAACATGTCC	GCACACCCACATGGACACC	GCGTAATACGACTCACTATAGGTTGGAAGAATTGCAGTAGCA	GCGTAATACGACTCACTATAGGACGGCGGCATTTCCA
Nr:1653	DIRAS1	NM_145173.1	GAAGATGCCGGAACAGAGTAAC	ACATGAGGGTGCATTTGCC	GCGTAATACGACTCACTATAGGGATTACCGCGTGGTGG	GCGTAATACGACTCACTATAGGCTTGACGCGGTCTGTCC
Nr:1654	MAP2K7	NM_145185.1	CAAGATGACAGTGGCGATTG	ACCTGAAGAAGGGCAGGTG	GCGTAATACGACTCACTATAGGTGAAGGCGCTGTACTACCT	GCGTAATACGACTCACTATAGGGGGCTGGCTCAGGAC
Nr:1655	CABP4	NM_145200.1	AGTCCCACCGACATCGTCC	AGTGGCGGGAGAGCATCA	GCGTAATACGACTCACTATAGGTGACTCCCTGCACGACG	GCGTAATACGACTCACTATAGGTCACAAACTCGTCAAAGTCTACG
Nr:1656	CSNK1A1L	NM_145203.1	ACCAGATAACTTCCTGATGGGTACT	TTTTTCAGTTTGCTTGCCTGTC	GCGTAATACGACTCACTATAGGGGGCGTCACTGTAATAAGTTG	GCGTAATACGACTCACTATAGGTGGGTTTGGGCCTGC
Nr:1657	VTI1A	NM_145206.1	CTTCGAAGGTTACGAGCAGG	AGCCTTTGGGGCCAGAGA	GCGTAATACGACTCACTATAGGACTTCGCGGTGCTCA	GCGTAATACGACTCACTATAGGCAGGTTACATTGTTTTTTCACA
Nr:1658	C14orf143	NM_145231.1	GCTCGGTTGTTGTAGTCGCG	GCATGACATCATTAGTAGAGTAGAGTCTG	GCGTAATACGACTCACTATAGGATGTTCTTCTCCGAGGCC	GCGTAATACGACTCACTATAGGCTGACATTACAATCTATTGATCTCC
Nr:1659	STYX	NM_145251.1	TATGAGACGAGAGATGCAGGAAA	AGCCATTCTGTGCAGTCGC	GCGTAATACGACTCACTATAGGTTTTACCTGGATTGTTCTTAGG	GCGTAATACGACTCACTATAGGCACTTGCATGGTTCCAAA
Nr:1660	ACVR1C	NM_145259.1	GCTGGCGCTCTCAATTGC	AGGCTTTGCAGTCTTCTTTGAC	GCGTAATACGACTCACTATAGGTAGTGGTCTGGCACACCTT	GCGTAATACGACTCACTATAGGACAAAGTTGAGATATAGTCTTCTTAATACG
Nr:1661	PLEKHK1	NM_145307.2	TATGTCACCACGGAAACCACC	ACTTGTGCCTGCAGCCAT	GCGTAATACGACTCACTATAGGTTTGTTCTTGACAAAAGAGGC	GCGTAATACGACTCACTATAGGGATCTAGGGTCCAGAATGTCTT
Nr:1662	MAP3K6	NM_145319.1	GAGGCCCAAGCCTTTCTCC	AGAAGCTGCCTTTGTCCTCTC	GCGTAATACGACTCACTATAGGTCCGAACTTTTGAGCCA	GCGTAATACGACTCACTATAGGCATTCATCCATCCTTGCA
Nr:1663	OSBPL3	NM_145324.1	CATCACTGACTCCCTTTCTGAGTT	ACAAGGTGACTGGAAACAGCC	GCGTAATACGACTCACTATAGGTTTTGATGCTCAGGAAGTTC	GCGTAATACGACTCACTATAGGAGGCGGAGGAAGCCA
Nr:1664	MAP3K7	NM_145333.1	AGGAGCAGATGAGCCATTACAG	TCCTGGTCCAGTTCTGCAA	GCGTAATACGACTCACTATAGGTATCCTTGTCAGTATTCAGATGAA	GCGTAATACGACTCACTATAGGCTAGTTCTTGCCTGTAGTTGGT
Nr:1665	MAP3K7IP2	NM_145342.1	TCTTCAAAACTGCGTTCTTCTGG	TCTTGTGTGTAGGCAGCATCA	GCGTAATACGACTCACTATAGGACCTCGAACCTCCAGCA	GCGTAATACGACTCACTATAGGTCAGATCCCATACTCAGTTTCC
Nr:1666	MAP4K4	NM_145687.1	TTTGAAGAGTTCTGTGGAAGTCTATG	ACCAGCTCAGAAGAGAAGTCCTG	GCGTAATACGACTCACTATAGGCGTGGGCACCAAAGC	GCGTAATACGACTCACTATAGGCCTAAGGTCATGAAATAAACCTG
Nr:1667	YWHAZ	NM_145690.1	TAAAAATGTTGTAGGAGCCCGTAG	TCCCCTCCTTCTCCTGCTT	GCGTAATACGACTCACTATAGGGTCATCTTGGAGGGTCGT	GCGTAATACGACTCACTATAGGCAGCTTCGTCTCCTTGG
Nr:1668	AP1B1	NM_145730.1	GCTGACCAACAAGGCCTTG	AGTTCTTGAGGATGGTCTCGTAGG	GCGTAATACGACTCACTATAGGCAGGTCATGACCGACTTTG	GCGTAATACGACTCACTATAGGCCTGGTACACGTGCTGG
Nr:1669	PHLDB2	NM_145753.1	ATCCAGGGAACGGGAAATG	CAACAAGAAGTGAGTGTAACCTTCTG	GCGTAATACGACTCACTATAGGGAAGCCAAAAAACGAGCC	GCGTAATACGACTCACTATAGGCCCCCGTAACTATAACATCC
Nr:1670	KIFC2	NM_145754.1	CGGGAGGCCCAGACCATA	AGCAGAGACCTGGCCTGAG	GCGTAATACGACTCACTATAGGAACCGCTCGCTGCTG	GCGTAATACGACTCACTATAGGACCCCATGGGCAGGG
Nr:1671	CHEK2	NM_145862.1	GAATAAACGCCTGAAAGAAGCTACC	ACAACACAGCAGCACACACAG	GCGTAATACGACTCACTATAGGTGCAAGCTCTATTTTTACCAG	GCGTAATACGACTCACTATAGGCTGGGCGCTTTGTGG
Nr:1672	ASB3	NM_145863.1	TGTGTGCATGGCTTTCCA	TCCATCTTGAATAGCTGCCAG	GCGTAATACGACTCACTATAGGAAAGGACTGTGAGTTCTTTGG	GCGTAATACGACTCACTATAGGTTCTGGAACTTCATACATCCTC
Nr:1673	ANKS4B	NM_145865.1	CCATGAATCCATTCTCAATCG	AGGTAGGCATTTCCGATGC	GCGTAATACGACTCACTATAGGTCCAGGTCTAGGAAGTATTGTTT	GCGTAATACGACTCACTATAGGCCTAGAATCCATTCCCAGTG
Nr:1674	ANXA11	NM_145869.1	CATCCGAGAATTAAACAGAGCC	AGTCATTGCCACCACAGATCTT	GCGTAATACGACTCACTATAGGTACAAAGCAGAATTCAAAAAGAC	GCGTAATACGACTCACTATAGGCAGCAGAATCTTCCGGTAA
Nr:1675	ASB4	NM_145872.1	AAGTTCCATTCTCTGTGCCAAG	ACTTGGAGATTTCAGACAAGGCT	GCGTAATACGACTCACTATAGGCAATTGGTTTGGAGAGGG	GCGTAATACGACTCACTATAGGGCCATTTGAATCTTCCTCA
Nr:1676	PALM2-AKAP2	NM_147150.1	CAGCCCAGTGGCCCGATT	TCGTTGTCTTCTTCCTCCTGG	GCGTAATACGACTCACTATAGGAACATGGAGGAGACCAGG	GCGTAATACGACTCACTATAGGTTGGCATAGATCCCTGC
Nr:1677	ITSN2	NM_147152.1	AAAAACCTGAGATTGCTCAGGTAA	TGAGAGACAGCAGATACCCCG	GCGTAATACGACTCACTATAGGCTTCAGCATATGTTGCTTCTG	GCGTAATACGACTCACTATAGGAGAGCTAGCCAGCAGCA
Nr:1678	PPP3R2	NM_147180.1	TCCCCTCTCCGACCCTTT	AGAAAAAGGCTCATACGATGAGG	GCGTAATACGACTCACTATAGGGAGCCGTGGCCGTTG	GCGTAATACGACTCACTATAGGACCAGCTTCTTGTGGATCTC
Nr:1679	AKAP9	NM_147185.1	AGAAAGTTTTCGAAAGGCTCTCA	TCTTCTCATGCCAGCATGAA	GCGTAATACGACTCACTATAGGTTTACCAGAAGAAATACCTGCT	GCGTAATACGACTCACTATAGGATTGAGTAGTTGAACCTGACTGTAT
Nr:1680	OSBPL9	NM_148909.1	CAACATAGGGCAGGGCTG	TGCTTGGCAGCACCAAGA	GCGTAATACGACTCACTATAGGTGTCTCATGTCTAGACTATGATGAA	GCGTAATACGACTCACTATAGGCGTTTCAGTAATGGTTCATCA
Nr:1681	EPN2	NM_148921.1	GTCCTTTGAGCTCTTCAGTAATCTGA	AGAGAAGGAAAGGGTTGGTTGT	GCGTAATACGACTCACTATAGGATGGTACAATTAAAGATGACTTTTC	GCGTAATACGACTCACTATAGGGCCAGTGGCCTGGGC
Nr:1682	CSNK1E	NM_152221.1	AGCCACCAAGCGCCAGAA	ACTTCCCGAGATGGTCAAATG	GCGTAATACGACTCACTATAGGGTATGAACGGATCAGCGA	GCGTAATACGACTCACTATAGGGCACACTTGTCTGTGAGGC
Nr:1683	IPMK	NM_152230.1	TGGGTACTGCTTAAGAAAAGATGC	TTAGCCCATAAACATATCCCTCATC	GCGTAATACGACTCACTATAGGTGTTGCTGCCAGTATTCAG	GCGTAATACGACTCACTATAGGTATTGTGTTGCTAGGGAACAC
Nr:1684	CDC42EP1	NM_152243.1	TCTCTTGTCCTTCCGCCTG	ACACCTTGACCTCATCATCCTC	GCGTAATACGACTCACTATAGGGACCTCGACCTTGGGC	GCGTAATACGACTCACTATAGGCTCAGCATCCGCAAATT
Nr:1685	SYT11	NM_152280.1	TACAGCCAGCTGCAGGACC	AGTACTCGCTCAGACTGTGCCA	GCGTAATACGACTCACTATAGGTGGTGCTGCACTTCCTT	GCGTAATACGACTCACTATAGGCTTGGCCACAGGCTTG
Nr:1686	C9orf111	NM_152286.1	GGTGGTGGCTGCTGTGGA	TGGTCAGAGGAGCCCTCA	GCGTAATACGACTCACTATAGGAACGCTGGAACCCCTT	GCGTAATACGACTCACTATAGGGACAGTTTTGGGAAAGCC
Nr:1687	FLJ40342	NM_152347.1	AAAACATTCAGAGAAGGGTGAAATT	TTTTGTTTCACCAGCTTCAGTCA	GCGTAATACGACTCACTATAGGCATGACTCAAAGTCTAAACCACA	GCGTAATACGACTCACTATAGGGTTCTGTGATCTTCTTAAATTCTGG
Nr:1688	SGPP2	NM_152386.2	CACCTTGGTGTGTCTCAGCA	AGGGTAATCCCAGAAACCTGTG	GCGTAATACGACTCACTATAGGGGCTCTACACTGGGATGC	GCGTAATACGACTCACTATAGGAAGCATCGGCACAAAGG
Nr:1689	PTPDC1	NM_152422.3	CAAAGCACAGTTCTTGGTTGAA	GCCAGGCTTAGGGCCATC	GCGTAATACGACTCACTATAGGCATGAAACCCAGGACAGTAA	GCGTAATACGACTCACTATAGGTTTTGTCATTTTTCTTTTTTCTTC
Nr:1690	FRMPD2	NM_152428.1	GATTAAGAGGCTCTTTCCGGG	AATATCTGTCGAAAGTCTGGTTAGAGG	GCGTAATACGACTCACTATAGGGCAGCCAGCTGAGGAG	GCGTAATACGACTCACTATAGGAGATGAGAAGGAATATCTTCCAA
Nr:1691	FLJ32810	NM_152432.1	CTCCTATAGCAGCAGCCCAG	AGCGCCCAGAAGAAACTGG	GCGTAATACGACTCACTATAGGACAGCACACCTATGGGG	GCGTAATACGACTCACTATAGGTTTAGGTGAACCAACATTTTCA
Nr:1692	SAMD11	NM_152486.1	AGGGGAAGGGGCTTTTCC	ACACAGAGGCTGGGAAGGG	GCGTAATACGACTCACTATAGGCAGGGTCCACACTGCC	GCGTAATACGACTCACTATAGGTCGGGGGCCCCTGGA
Nr:1693	DUSP18	NM_152511.1	TTCGCTGACTGCTGACCA	ACAGTGGAATCATCAAACGGA	GCGTAATACGACTCACTATAGGCTGACCCACCGCCTT	GCGTAATACGACTCACTATAGGCTTCCTTCTCATAGATGTCAGG
Nr:1694	FLJ40432	NM_152523.1	CCCTGGATATTTTTGATGAGAGATC	AGAGAGGATGGCTTTAGAGCG	GCGTAATACGACTCACTATAGGACATCCACTTACACGAGAAAAA	GCGTAATACGACTCACTATAGGCTGAATACCAATGAAGTTATCAGC
Nr:1695	ALS2CR19	NM_152526.2	ATACCATCCACTGGTTCCAGC	ACGGCTGCAGTCATGGGG	GCGTAATACGACTCACTATAGGTGACAGTGGCCGTCC	GCGTAATACGACTCACTATAGGTTCTTCTGCCGGGAATC
Nr:1696	NEK10	NM_152534.1	GGCCCACATTAAGGAAATAGAGG	TCTTTTGGTTGGGTGATTCTTG	GCGTAATACGACTCACTATAGGCTGAGTTAGTGACAGGGTGG	GCGTAATACGACTCACTATAGGGTCCCCCATGGATAGGA
Nr:1697	FGD5	NM_152536.1	CTGTCACGCCTGTGGCAA	ACACACTCGCATCTTCCATGG	GCGTAATACGACTCACTATAGGGATCGTGTGCCGGAA	GCGTAATACGACTCACTATAGGCCTCGATCCACCTCTGA
Nr:1698	DKFZp761G058	NM_152542.1	ATGCCCGCCTGTCTGCTG	CCATCGTCCACTGGAGGC	GCGTAATACGACTCACTATAGGATGCAACTCTTCTGACCTCTG	GCGTAATACGACTCACTATAGGAAAGCTTCTGCTGAATGAGA
Nr:1699	RASGEF1B	NM_152545.1	GCCTGTTAAGAAAAAACACCGA	ACTCTGCCTAAGAGGCTCGAC	GCGTAATACGACTCACTATAGGGCAAGAATGATTGAGTATTTCAT	GCGTAATACGACTCACTATAGGCTTAAAGACTTCCATCTGTCTTTC
Nr:1700	SH3RF2	NM_152550.1	GAAGAACAAAGGTCGCCAGTC	TGTGGTGTAGAGACCAGGGC	GCGTAATACGACTCACTATAGGATCCTGCACAAAAAACCTG	GCGTAATACGACTCACTATAGGTCCGGGAGTCTGGAAA
Nr:1701	RASEF	NM_152573.1	GACGCCGAGGCAGTATTCC	CATCTTGGCTCCTCCCTCC	GCGTAATACGACTCACTATAGGAGCGGCTGGACGCCG	GCGTAATACGACTCACTATAGGTCGATTGTCCAAAGTGTTTC
Nr:1702	SPRED1	NM_152594.1	TGTCAGAATAAACCCTCGAGATATCT	TCCAGCAGCTTTATGTTTCCC	GCGTAATACGACTCACTATAGGTAATACGTCGCTATGCAGACT	GCGTAATACGACTCACTATAGGACCACAGCAACCACATGC
Nr:1703	DCAMKL2	NM_152619.1	CAACTTAGCCAATGCCCTCA	CAAATCAAACATGATGACGGAG	GCGTAATACGACTCACTATAGGGGTATCTCCATGGCCTCA	GCGTAATACGACTCACTATAGGACCCCGGTGGTAGTGC
Nr:1704	MGC39715	NM_152628.2	GGCACAGAGGCAGAAATTAGAA	TCTTCTTCCTTTATGTTCCCAAAA	GCGTAATACGACTCACTATAGGGCTTTCCAGAAAGAAGACAGT	GCGTAATACGACTCACTATAGGACGCAGTCATCTTTAGCTATCT
Nr:1705	KNDC1	NM_152643.1	TTGCAAAGTCTTGCTATGAGCA	CCCCACAGTCGGATTCGG	GCGTAATACGACTCACTATAGGGAGAAACTTCGCGACAGC	GCGTAATACGACTCACTATAGGATCTGGAATTCCACACCAG
Nr:1706	MLKL	NM_152649.1	AACAGTGACTCCGCCTCAATT	ACTTAGAAAAGGTGGAGAGTTTCTTTAAG	GCGTAATACGACTCACTATAGGCTCCATTGTCATGGAGTACTG	GCGTAATACGACTCACTATAGGATTTCATCCACAGAGGGC
Nr:1707	RALGPS2	NM_152663.1	CCAAGCTGAAAGTTCTACTCTTTCTAGT	GTCATCAAGTTTGTAGGAACCTGTTG	GCGTAATACGACTCACTATAGGGGAATATCAATAGGTAGCAGCG	GCGTAATACGACTCACTATAGGTTTGTTACTTTGGCAGGCT
Nr:1708	PLD5	NM_152666.1	GCAGTATGTGTACATCGCTGTCA	ACGTTCCGGGGATCCTTT	GCGTAATACGACTCACTATAGGTGGACTACCTGCCTATCTCC	GCGTAATACGACTCACTATAGGCCGCCTGTGTCGTCTG
Nr:1709	HIPK1	NM_152696.1	TCTTATAATTCCTTGGTCCCTGTCC	AGCATCCAGCCAGAAGCA	GCGTAATACGACTCACTATAGGAAGATCAGCATCAGCCCA	GCGTAATACGACTCACTATAGGGGGTTCTCCAGAAAGTAACAA
Nr:1710	MGC26597	NM_152700.1	GCTGTCAATCCACAATATAGATCATG	ACTGATTTCCTCCAAAGGTGG	GCGTAATACGACTCACTATAGGCACAACGAGAGCCCTTAAG	GCGTAATACGACTCACTATAGGATTCTGAGGTCTGAGGTAAAACA
Nr:1711	NEK3	NM_152720.1	CACAGTGCAAGAGGAAGAACAA	TGTCGCACAGGCCTTGCC	GCGTAATACGACTCACTATAGGGATAGAAAGGGTAGCCATACTGA	GCGTAATACGACTCACTATAGGATCCAGCTCGCTTCTTCA
Nr:1712	DOK6	NM_152721.1	GCGGGAACAGAATGAGAGATT	TGGATGAGGCTGGAGCTG	GCGTAATACGACTCACTATAGGCAACGTGTATCTTATGCCTACG	GCGTAATACGACTCACTATAGGTAGCTGAATCCATAGCTGCT
Nr:1713	CPNE2	NM_152727.4	TCAGGACTACGACAGTGATAAGATGT	AGTTGGTGGGGGGCAGGT	GCGTAATACGACTCACTATAGGTTCCAGCTCTGGGATTCG	GCGTAATACGACTCACTATAGGTTTTATGCTTGAAATACTGCACA
Nr:1714	PDIK1L	NM_152835.1	CAGCTTCATGCTTCAGCTGA	ACGTTTCCCAGCTGCTATCTT	GCGTAATACGACTCACTATAGGGCAGTGCCCTGGCTT	GCGTAATACGACTCACTATAGGTAAATGCAATTTGTACTAATCTGAGT
Nr:1715	ARPC2	NM_152862.1	TCTTCCGGCATCCAAGGA	AGCGGGATGAAAACGTCTTC	GCGTAATACGACTCACTATAGGTTCCATTGTGCATCAAGC	GCGTAATACGACTCACTATAGGCCCGTGATTGTTTTCATTT
Nr:1716	PTK7	NM_152882.2	CTACATGGTGCTGGAATATGTGG	CTTGCTGTCCACGGTGCT	GCGTAATACGACTCACTATAGGATCTGGGAGACCTCAAGC	GCGTAATACGACTCACTATAGGGTCTCCCAGGGCGCT
Nr:1717	DKFZp434K1815	NM_152892.1	GCTGGACCAGCCCCAAAA	ACATCCTCCCCCAGATGG	GCGTAATACGACTCACTATAGGGAGGAGGGTGTGTGAAGTG	GCGTAATACGACTCACTATAGGCTACGATGTTGGAGTCCGT
Nr:1718	DGKH	NM_152910.2	TGATTCTGGTAAACCAGTTCTCCG	TCCCTGGAGAATTCGCTTC	GCGTAATACGACTCACTATAGGAACCCATTTGTACATCCATCA	GCGTAATACGACTCACTATAGGGCATGACCCACTTTCGG
Nr:1719	CPNE1	NM_152931.1	ATTTGGATTTGGGGCCCA	CCTGTGCAGGATCCTTGG	GCGTAATACGACTCACTATAGGGGTTCCCCCTGACTGG	GCGTAATACGACTCACTATAGGCTGAGGGTGGAAGTGGC
Nr:1720	LOC129285	NM_152994.1	AGATTTCTAAACTGGAGCAGGAAAA	TTTAGAATTCCCCTTACTGGACATC	GCGTAATACGACTCACTATAGGAGAACATTGGATGTTGGAAG	GCGTAATACGACTCACTATAGGTTTAGTGTGTCAATCTCTTCTCTCT
Nr:1721	SPATA13	NM_153023.1	CAGAATTGATTCATTCTGGGGA	GAAGGGGGTGAGCCTGTT	GCGTAATACGACTCACTATAGGGCTGACCAAAATCACTAAGC	GCGTAATACGACTCACTATAGGGAAGGTGTGCCAGAAGAGC
Nr:1722	FYN	NM_153048.1	CTACATCGTCACCGAGTATATGAACA	ACAGGTTTTCACCAGGTTGGT	GCGTAATACGACTCACTATAGGAAGGAAGTTTACTGGATTTCTTAAA	GCGTAATACGACTCACTATAGGACTGGGGCTCTGTCGC
Nr:1723	MTMR3	NM_153051.1	GGCTGGTAGGAGCAAGGACT	AGTTGGAAGTGGCAGCAATG	GCGTAATACGACTCACTATAGGCACTGAGCCGTCAGCTG	GCGTAATACGACTCACTATAGGGGCTTATCCAGTTCAAGGTC
Nr:1724	KIF19	NM_153209.1	GGTGAAGCAGAACCTCCTGA	CTGCTCACCCTGTCCCCT	GCGTAATACGACTCACTATAGGACGTCTCCTACCACATCGC	GCGTAATACGACTCACTATAGGAAACCCACTCTCCTTGTCC
Nr:1725	ARHGEF19	NM_153213.1	AGGCTCCACCTTCTCGCT	ACAGGAGCCTCCCCCAGT	GCGTAATACGACTCACTATAGGGTGGCAGGATATCCCCG	GCGTAATACGACTCACTATAGGTTGCTGGTGGCACTTG
Nr:1726	SIPA1	NM_153253.28	CCACCACAGCCAAGCCAT	CGTGTGGCTGCACTCTCA	GCGTAATACGACTCACTATAGGCAGTACCCAGTGCTGACAG	GCGTAATACGACTCACTATAGGGACTCCGCCTGCAGC
Nr:1727	SYT14	NM_153262.1	AAAGATTGTGGGGGAAAAGATT	TGACTCTAGCAACGCATGCC	GCGTAATACGACTCACTATAGGTTTTATTTAACAAAATTGAATCTTCA	GCGTAATACGACTCACTATAGGATCTACATACTTGCTGTCCTTTTG
Nr:1728	PLCXD2	NM_153268.1	CTGGAAGCTGGGATCCGC	AGGATCTTCTGCTGAATCTCAAAG	GCGTAATACGACTCACTATAGGTACTTTGACCTGCGTGTGT	GCGTAATACGACTCACTATAGGGATAAACTGGGATCAGTGCC
Nr:1729	SH3PX3	NM_153271.1	AGATCGCGTGGACACTTTCA	AGAGGTTGTCATACATGCGCA	GCGTAATACGACTCACTATAGGAGGCCTTCAGTAAGAAGATGG	GCGTAATACGACTCACTATAGGGGGTCTTCTCCAGCTGC
Nr:1730	IHPK1	NM_153273.1	CGGCAGATGCGGAAATGC	ACTGGTTCTCGTCCCGCA	GCGTAATACGACTCACTATAGGGAGCAGAGCACATCAGCC	GCGTAATACGACTCACTATAGGTCTGTTCCATGATGCTGATG
Nr:1731	UBE1	NM_153280.1	GGATTTCATCGTGGCTGC	AGCGGATGGTGTATCGGA	GCGTAATACGACTCACTATAGGATCCAACCTCCGGGC	GCGTAATACGACTCACTATAGGCATAGGGAACCTCGACATC
Nr:1732	LYK5	NM_153335.1	CCACCACATGGGATATGTACACA	TCCTGAGCACCCTCTGCTC	GCGTAATACGACTCACTATAGGGGAGTGTCAAAGCCAGC	GCGTAATACGACTCACTATAGGTCCCGAAGCCCAGGC
Nr:1733	MGC42105	NM_153361.1	CCTGAACTCTTCCGGGACG	TCGAGCAAAATTTGGATGTGT	GCGTAATACGACTCACTATAGGAGCACTACATCGGCATTTAC	GCGTAATACGACTCACTATAGGGTCTTATCCCTCTGTAGACACG
Nr:1734	LNX2	NM_153371.1	TGGTGAGCTGCCCATCTT	ACAAGGCTGCCAGGCCAA	GCGTAATACGACTCACTATAGGTGTGACCAGTGTGCCAC	GCGTAATACGACTCACTATAGGCAAATAACGGTCAGAGTGACTT
Nr:1735	CAMK1D	NM_153498.1	CTATGTCGCTCCTGAAGTCCTC	ACTTGCTTCCAGAGTGCACTG	GCGTAATACGACTCACTATAGGGCCCAGAAACCTTACAGC	GCGTAATACGACTCACTATAGGCCGTCACAGTGGTGGG
Nr:1736	Rgr	NM_153615.1	CAACTGCATCACCACCTCC	TTTTCGGGCTCCAGCTGG	GCGTAATACGACTCACTATAGGTGCCTCGGGGACCAC	GCGTAATACGACTCACTATAGGCAGGACAGCTTGTAGCTCTC
Nr:1737	CPNE9	NM_153635.1	GGACGGATCTCCCACCAG	CGAGGCTGGATGTCTCTGG	GCGTAATACGACTCACTATAGGTTCCCCCTGAACAACAA	GCGTAATACGACTCACTATAGGTGCGCATATAGGACAGCA
Nr:1738	FAM43A	NM_153690.1	CTGCGCAAGCTGCTCCTA	CACGTCGTTGCCGAAGCT	GCGTAATACGACTCACTATAGGCACGGACCCTGCTGC	GCGTAATACGACTCACTATAGGGAGCTCGCCCAGGTC
Nr:1739	CABYR	NM_153768.1	ATCTGTCTATAACGATGTGCCTGTG	TCAGCTGTTGATTCCCCTTC	GCGTAATACGACTCACTATAGGACTGAAGGAGTTGTTTATATCGAG	GCGTAATACGACTCACTATAGGTGGTTCAATTTCTGGTGC
Nr:1740	RASGRF1	NM_153815.1	AAGGACCCCTTATATCATGAAAACC	AGGTGGGGAGTTTTGGTTCTAT	GCGTAATACGACTCACTATAGGACTAAGCACTTCAATGACATCA	GCGTAATACGACTCACTATAGGTCGGAGAGAAGACTCGTAGA
Nr:1741	RASGRP2	NM_153819.1	ACCTCGGCTGCCAAACCC	ACAAGTGGATGTCAAACACCCC	GCGTAATACGACTCACTATAGGAAGCTGGATCAGGCCC	GCGTAATACGACTCACTATAGGATCCTCCACCGTCTGTACC
Nr:1742	MINK1	NM_153827.2	CTCAAGAGCTCCGTGGAGG	ACCAGTTCATGATGCAGTTACG	GCGTAATACGACTCACTATAGGTGTATGCCTGGGCCC	GCGTAATACGACTCACTATAGGGTTCAGAGTCATGAAGTAAACTTG
Nr:1743	RASGRP4	NM_170604.1	GTTCAAGAATTATGACCCTGAAGG	AGGAATCCAGCTTGGAGGAT	GCGTAATACGACTCACTATAGGCCGAGGAACAATCTCTCAG	GCGTAATACGACTCACTATAGGGCAGTTGATGGTGGGTC
Nr:1744	RASGRP3	NM_170672.1	TTTTCAGGAGATGACCTATCTCAAG	AGCCATCCTCACCATCCTG	GCGTAATACGACTCACTATAGGCCAACCTTCTGCGAACA	GCGTAATACGACTCACTATAGGTCTGGTCTCTTCTCCTTCATC
Nr:1745	SGK2	NM_170693.1	GACACGTGGTGCTGACGG	AGCAATCCAAGATGTCATCATCC	GCGTAATACGACTCACTATAGGATTTTGGCCTCTGCAAGG	GCGTAATACGACTCACTATAGGTCTGGCGCATAAGAAAATC
Nr:1746	SGK3	NM_170709.1	TTACGCTGCTGAAATTGCTAGTG	AATAAGTCTTCTGAAGGAGGTGCA	GCGTAATACGACTCACTATAGGCATTGGGTTACTTACATTCCA	GCGTAATACGACTCACTATAGGTAAGAGAAACCAACGAATGC
Nr:1747	RASSF1	NM_170717.1	CTTGCTAGCGCCCAAAGC	AGCAGGGCCTCAATGACTTC	GCGTAATACGACTCACTATAGGCAGCGAAGCACGGGC	GCGTAATACGACTCACTATAGGACGTGCCCTTGTGCG
Nr:1748	TENC1	NM_170754.1	GGTGAAGATCAAGGGCTGC	TCTCTGGCCCAGTAGAACTTTG	GCGTAATACGACTCACTATAGGCCCAGTGAGCCCTACTTT	GCGTAATACGACTCACTATAGGGTGATGAAGGTGACAATGGC
Nr:1749	RASSF2	NM_170774.1	GAGGACACCCCACAGCTG	AGATTGTTGCTGGGGTCTCG	GCGTAATACGACTCACTATAGGATGCGCACACGCAGT	GCGTAATACGACTCACTATAGGGCTATCTCCTCCAGCCTCT
Nr:1750	CAMK2A	NM_171825.1	CTGCATGCACAGACAGGAGA	CGCCCCAGATCTGTGGAA	GCGTAATACGACTCACTATAGGCCGTGGACTGCCTGA	GCGTAATACGACTCACTATAGGGTGGACGATCTGCCATT
Nr:1751	USP2	NM_171997.1	GGAAGACAGTAGGATCGGGG	GGGCTGGCCAGTTCGTAG	GCGTAATACGACTCACTATAGGATCTCTTTGTTGGGCAGC	GCGTAATACGACTCACTATAGGAAGAGCAGGTAGGCGTCG
Nr:1752	RAB39B	NM_171998.1	GGGGATTCCACAGTGGGC	AGCACAAACATCTCCTCTCTGATT	GCGTAATACGACTCACTATAGGAAGTCCTGCCTGATCCG	GCGTAATACGACTCACTATAGGTGACAACCTCTTCTGAAGAGTG
Nr:1753	CAMK2B	NM_172084.1	CCAGATGCTGACCATCAACC	CGAGCAGTGGAAGTGCACG	GCGTAATACGACTCACTATAGGCTGCCAAGCGCATCA	GCGTAATACGACTCACTATAGGTTCTGCCACTTGCCG
Nr:1754	CAMK2D	NM_172128.1	TTCCATGATGCACAGACAGG	AGTTGATGGGTACTGTTGGTGAC	GCGTAATACGACTCACTATAGGAGACTGTAGACTGCTTGAAGAAA	GCGTAATACGACTCACTATAGGCCCGAGCGATGAAAAT
Nr:1755	CAMK2G	NM_172173.1	CACGACCATGCTTGTCTCC	GGCCCCTGAGCAGTGATAG	GCGTAATACGACTCACTATAGGAGGAACTTCTCAGCTGCC	GCGTAATACGACTCACTATAGGTGGACATTGAGCCACTTG
Nr:1756	CAMKK1	NM_172206.1	GCGGGAACCCCAGCATTC	AGGATGCAGCCTCGTCTTC	GCGTAATACGACTCACTATAGGATGGCCCCCGAGGCC	GCGTAATACGACTCACTATAGGCTGGACGCCGGGGAG
Nr:1757	IL16	NM_172217.1	AAAACTCATCGAGGAGGTGAAGG	GTGCAACAATATTTACAGGGATCTTG	GCGTAATACGACTCACTATAGGTTCTGGATGAAGCAACATTAA	GCGTAATACGACTCACTATAGGCCTCTGGCACGAAGTCC
Nr:1758	CAPN3	NM_173087.1	GAACCTCTCTGAGGAAGTTGAAAA	AGGCATACATGGTGAGCTGC	GCGTAATACGACTCACTATAGGTACCATCTCCGTGGATCG	GCGTAATACGACTCACTATAGGAGCCACTCCAGAACGTTG
Nr:1759	PTK2B	NM_173176.1	ACAGCAGAAGCAGATGGTGG	GTGGGCCAGATTGGCCAG	GCGTAATACGACTCACTATAGGAGGACTACCAGTGGCTCAG	GCGTAATACGACTCACTATAGGAACCTTGGCCTGGTCC
Nr:1760	SNF1LK	NM_173354.1	CTTTCGGCAGCAGCTGAG	ACTGCACCAGGACAAACGTG	GCGTAATACGACTCACTATAGGGAAGACCACGCGGACC	GCGTAATACGACTCACTATAGGCCTAGGGAGCAGGGCA
Nr:1761	UBE2Q2	NM_173469.1	AATTAGGAAGACTCAAAGGCAAGAC	AGCCATCTTCCTTTGGAGGG	GCGTAATACGACTCACTATAGGCATTTAAATGGTGCAGTGTCT	GCGTAATACGACTCACTATAGGGTGTACCAGCCATTTTTCTCA
Nr:1762	USH1G	NM_173477.1	GCTCCGGGACATGTTCCT	CTCACGGCCCCCAAGATC	GCGTAATACGACTCACTATAGGCTCGGACGAGGACAGC	GCGTAATACGACTCACTATAGGTTCTTTCGGGGCCCC
Nr:1763	CNTD	NM_173478.1	CAGCAAACTTTCCTTCCGAA	TGTGTTAGAGGAAGCAACAGTCTTC	GCGTAATACGACTCACTATAGGACAAAATAATCAGCAACATTACAG	GCGTAATACGACTCACTATAGGAGAGCTCTGGCTGCCA
Nr:1764	PIP5KL1	NM_173492.1	GGGAAAGAAGACGTACTTCATCG	GGGCTGACAGTGGAGAAGG	GCGTAATACGACTCACTATAGGTCATGCAGAGCGTCTTCT	GCGTAATACGACTCACTATAGGTCCGGCCTGGGTAGC
Nr:1765	MPP7	NM_173496.1	GGGAGTAGGGCTGAATGAACTG	TGAATGTAACCAGCTCACTGGC	GCGTAATACGACTCACTATAGGAAACGAAAGCTGCTGATCA	GCGTAATACGACTCACTATAGGACCCAATGGGTCTCTGTC
Nr:1766	TTBK2	NM_173500.2	CTCCCAGTCTAGAAAGAGCAAAATT	TCTGCTGAGTTTACTGGCTGG	GCGTAATACGACTCACTATAGGCCAAGGCCAGTTTCATG	GCGTAATACGACTCACTATAGGCTTACTCTTCCCTTGGGGG
Nr:1767	EFCAB3	NM_173503.1	TACCCATCTTTCCATTGTTCCC	AATCCCTTTAAACCTTTCCGTTT	GCGTAATACGACTCACTATAGGTAATGTGGATGGGGTGG	GCGTAATACGACTCACTATAGGTCTTTTTCTTCCTGAGTCTGTG
Nr:1768	CNKSR3	NM_173515.1	CCGGGATGAGAATGGCAG	AGTGAGTCAACAGTTTGAGGCG	GCGTAATACGACTCACTATAGGTTTTGTTTATGGAGGGTCCA	GCGTAATACGACTCACTATAGGCGTAAACCAGCTGACCAG
Nr:1769	FLJ38964	NM_173527.1	TGCTCACGAACCGGAGAA	AGAGCACCGAGAGGTCGTG	GCGTAATACGACTCACTATAGGCCCAGAGGATACCTATGAGAG	GCGTAATACGACTCACTATAGGACACGACCTGGAGCGC
Nr:1770	CNBD1	NM_173538.1	CAAAAACTCTACACTTGCTGAGATGT	AGGCCACAAATAGGTCCTTATCTT	GCGTAATACGACTCACTATAGGACCTACCTTCATATGACTCAATGC	GCGTAATACGACTCACTATAGGCAATGATTGCCATCTCAACT
Nr:1771	ANKS6	NM_173551.1	AAAAGCAGCCGGATTATTGG	CTGGTGTTGCTGGCACTG	GCGTAATACGACTCACTATAGGAGCAGAAACCCAGCCA	GCGTAATACGACTCACTATAGGCTCTCAAAGGAAGAGTGAAAGTT
Nr:1772	FGD2	NM_173558.1	CCGGGACAAGATGGTGACC	TCGGACAGGTCCCCATCG	GCGTAATACGACTCACTATAGGATGTGCATGCGCTGC	GCGTAATACGACTCACTATAGGTTGGGCCAGCTGGGG
Nr:1773	STK32C	NM_173575.1	TGCGAGGATGGAGGCCCT	GAGGTCCTGGCTCCTCTTCA	GCGTAATACGACTCACTATAGGATGACATCCACTCCAGCA	GCGTAATACGACTCACTATAGGGCTTTTCTCTGTTAAAAATCACG
Nr:1774	KSR2	NM_173598.1	TTCTCCCCTACACCCTTCCC	ACTGGCCTGGTGATGATGG	GCGTAATACGACTCACTATAGGCACAGTGCACACGGCA	GCGTAATACGACTCACTATAGGCCAGGTGAGGCGGGC
Nr:1775	RNF149	NM_173647.1	GGTGTTTGTGGCCATTGC	AGGAGATGGGTCCTCCATGC	GCGTAATACGACTCACTATAGGCTTCATCACCATGATGATTATCT	GCGTAATACGACTCACTATAGGCGAGAGTCACTCCTGCCG
Nr:1776	EPHA6	NM_173655.1	TTTGAAGACACCAGGGAAAAGA	TGCAGAATAGCAGAGGTTAAGTGTT	GCGTAATACGACTCACTATAGGGAGATCCCAGTTGCCATT	GCGTAATACGACTCACTATAGGAGAGTTTGGAAGAGGTCAGTTG
Nr:1777	ARL10	NM_173664.1	GCAGGCAAGAGCACGTTC	AGGAGAGGAGCTCCAAGAGC	GCGTAATACGACTCACTATAGGCTGCGCGTGTTGTCG	GCGTAATACGACTCACTATAGGAGTTTCCAGATGTGCACG
Nr:1778	ARHGEF15	NM_173728.1	CGCTTCACCCCTCTTTGC	GCATTGGGGGTGCCTGAA	GCGTAATACGACTCACTATAGGCTGCTGCTCTTTAGCGACC	GCGTAATACGACTCACTATAGGGAAGGTCCAACAGCCTCG
Nr:1779	PDZD8	NM_173791.1	CCTTTCTGAACCAGGAACCG	ACACAGACTCGGATGGGCC	GCGTAATACGACTCACTATAGGATCTCGTAGAACCTTCACCAA	GCGTAATACGACTCACTATAGGAAATAAGTCATCTGATATGCTGC
Nr:1780	LOC201175	NM_174919.1	CTCGCCTACGACTACCGGT	TCCGAAGTCTTCGGACAGAG	GCGTAATACGACTCACTATAGGTTGTGAGCGCGGCGG	GCGTAATACGACTCACTATAGGGTGGGCGTCGTGCCC
Nr:1781	TSSK4	NM_174944.1	TCTAAAACTAAGCCCTCTCCCC	AGGTCGTAATTTGCAAGGATTG	GCGTAATACGACTCACTATAGGAGCCTGATGCCCAGC	GCGTAATACGACTCACTATAGGGTGCTGTTTAGTGGTGTTGTG
Nr:1782	SLA2	NM_175077.1	GCCAAGCCCAAGCTTGAG	AGAAAACAGGAGGGAGCTGTCC	GCGTAATACGACTCACTATAGGTTCCTCTGTCCAAGGCC	GCGTAATACGACTCACTATAGGAGCTCTTTCCAGTTGAGTGG
Nr:1783	ARFGAP1	NM_175609.1	TTTGCCTCGGCAGCCAAG	ACCAGTTCTGGTTGTCCCAG	GCGTAATACGACTCACTATAGGGAGGGCGCTACAAAGTTT	GCGTAATACGACTCACTATAGGCCATCATCAGTGGGCA
Nr:1784	TPO	NM_175722.1	AACCTTTCCTCAAGACGACAAGT	CTCTCGGCAGCCTGTGAG	GCGTAATACGACTCACTATAGGGTGGCTTCCCAGAGAGC	GCGTAATACGACTCACTATAGGTATCCCGGCCTTCCA
Nr:1785	SYT9	NM_175733.1	GGTTCCCTACAATGACCTTGAA	TCGTTTCTCCACCAGGGA	GCGTAATACGACTCACTATAGGGCACGGAAGCTTCACTTC	GCGTAATACGACTCACTATAGGATGCCAGTGTGCAATGG
Nr:1786	RAB37	NM_175738.1	CAACGACCACGTCCTGCA	ACATGAAGGAGCAGCAGCTG	GCGTAATACGACTCACTATAGGTAAGACCATCCTGGTGGG	GCGTAATACGACTCACTATAGGGAGCGCTTCTTCTGGG
Nr:1787	RHOC	NM_175744.1	ATCCGAAAGAAGCTGGTGATC	AGAGAATGGGACAGCCCC	GCGTAATACGACTCACTATAGGGTTGGGGATGGTGCC	GCGTAATACGACTCACTATAGGTCCGACGCTTGTTCTTG
Nr:1788	TXLNA	NM_175852.1	GCTAAAGGAGGCAGAAGAGCG	CCCAGTCTGGCCTGATGC	GCGTAATACGACTCACTATAGGGCACCAGCGGGAGAA	GCGTAATACGACTCACTATAGGTTCTGTGCTCGGTGCTC
Nr:1789	KIS	NM_175866.1	CTCAGCTGTTGATCTGTGGAGC	AGGTTTGATACAGATATCCCCTCTTG	GCGTAATACGACTCACTATAGGCTAGGAATCATTTTACTGGAAATG	GCGTAATACGACTCACTATAGGTAGGCACTCAGCGGGT
Nr:1790	EXOC8	NM_175876.1	GGAGCATTGCCAGCAACTG	AGACCACTGATGTTGTACTTTCAGG	GCGTAATACGACTCACTATAGGGGTGATATCGGACTGGATC	GCGTAATACGACTCACTATAGGATTCACACGAATAAGTCTAGATGC
Nr:1791	DUOX1	NM_175940.1	GACGGGTGACAGATGTGCC	AGAAGTTCTCATAATGGTGGGAGA	GCGTAATACGACTCACTATAGGAGATACCCAAAGCTGTACCTTG	GCGTAATACGACTCACTATAGGAGTGAGTCCGGTCCTGC
Nr:1792	MTMR1	NM_176789.1	TGTGTTCTTGGAGATCCACAAC	TCTACTCCTGAGAGAGCCACGG	GCGTAATACGACTCACTATAGGATTCATGTCATGCGAGAGTC	GCGTAATACGACTCACTATAGGGCTCGCTGGGTCCCA
Nr:1793	PDLIM2	NM_176871.1	TGACCGCCTGTCCTACTCA	ACCAGCTTGGCTGGATGG	GCGTAATACGACTCACTATAGGGGCCGCCCTGGAAGC	GCGTAATACGACTCACTATAGGGTCTCCTGGTCTTCCTCCT
Nr:1794	INADL	NM_176878.1	CAATCAGATGGCCGTTACTCC	ACCGTTTCCCAACGATGC	GCGTAATACGACTCACTATAGGCTTTCCAGTGCCATCAAG	GCGTAATACGACTCACTATAGGTCAGGCCCAGGCCCC
Nr:1795	PPAP2A	NM_176895.1	TCAGGAATAACTACATAGCCACTATTTACA	AGGCTGGTGATTGCTCGG	GCGTAATACGACTCACTATAGGAAGCCATTGGAACCTTTTT	GCGTAATACGACTCACTATAGGATAGTGATTCCCAGTTGTTGG
Nr:1796	SYT2	NM_177402.1	AACTCTGGTGATGGCCATCTATG	ACTTGTTCTTGCCCAGGAGTG	GCGTAATACGACTCACTATAGGACTTTGACCGCTTCTCCA	GCGTAATACGACTCACTATAGGCATCCACCTCCTCCTCA
Nr:1797	RAB7B	NM_177403.1	CGGAAGAAGGTGGACCTGA	AGCAGCATCTGCTCCTTGAC	GCGTAATACGACTCACTATAGGAACTCATTATCGTCGGAGC	GCGTAATACGACTCACTATAGGTGGTCTGGCGAGAGCT
Nr:1798	PPAP2B	NM_177414.1	GAAGTCGCGGTCGACGAT	ACATCATGTTGTGGTGATTGTTCC	GCGTAATACGACTCACTATAGGTCAGAACCCCTACGTGG	GCGTAATACGACTCACTATAGGTGTCAATAATGTCCACAGGTG
Nr:1799	KLC3	NM_177417.1	TGCCAGCGCGCTTTGGAG	TCCAGGTGCCAGCTGGGA	GCGTAATACGACTCACTATAGGATCCGAGAGAAGGTCCTG	GCGTAATACGACTCACTATAGGAACTGAGTCCCAGGAGCC
Nr:1800	PPFIA1	NM_177423.1	GTGCCTTGTAGACGCCAGG	ACATACCGTCCATCTGCATCTT	GCGTAATACGACTCACTATAGGATGCTGGACCACTTGACC	GCGTAATACGACTCACTATAGGCTTTGGCTGCATAGAGGG
Nr:1801	STX12	NM_177424.1	TTGCTGAAAGAATTAGGGTCCTT	ACTAGCCAGATAATAAGTCCCAAGATT	GCGTAATACGACTCACTATAGGGCCCCTTCCCTTATCTACTT	GCGTAATACGACTCACTATAGGAGAATAATCACTGACAGGACAAG
Nr:1802	RASSF6	NM_177532.1	GCCACATGCAAAGGATGAA	GACATTTCAGTATAATCGCCTTTTCT	GCGTAATACGACTCACTATAGGCCAGACTCCCCAGTGC	GCGTAATACGACTCACTATAGGTTATTGAATTTTGTTACTATTCTTTGA
Nr:1803	PPAP2C	NM_177543.1	CAACTACGTGGCTGCTGTATACA	AGGAGGAGGAGTGCGGGT	GCGTAATACGACTCACTATAGGAGGTGCTGGGGACCTT	GCGTAATACGACTCACTATAGGATCCATAGTGGTTGTGGTCA
Nr:1804	CSNK2A1	NM_177560.1	TGCTTCCCGATACTTCAAAGG	CAGCTGGAACAGGCATCC	GCGTAATACGACTCACTATAGGTCCTGAGCTACTTGTAGACTATCA	GCGTAATACGACTCACTATAGGCAAGGGGGTTGGCAG
Nr:1805	PPM1A	NM_177952.1	GATTCAGCGTGTGAATGGC	CCACATATCATCTGTTGATGTAGAGTC	GCGTAATACGACTCACTATAGGTCTCTGGCTGTATCGAGGG	GCGTAATACGACTCACTATAGGAGTGTCGTCATTTTTGTAAGGA
Nr:1806	DOK5	NM_177959.1	CCAGATGGAGTGTGTAGGAACA	AGTGCTCAGATCTGTAGGCTGG	GCGTAATACGACTCACTATAGGCGGATCAATGACATCAGC	GCGTAATACGACTCACTATAGGAAAAGTCTCTGTTCGATGAAGC
Nr:1807	PPM1B	NM_177968.1	CGTGTTAATGGTTCATTAGCAGTATC	ACCATGGGTCTTCTAGATCTCCA	GCGTAATACGACTCACTATAGGTCGTGCTCTGGGGGA	GCGTAATACGACTCACTATAGGGCACCCCCATCACTTTC
Nr:1808	ARL6	NM_177976.1	CACATCCTTCAAGCTGGTTTG	TGTCTTCACAGTCTGGATCTGATC	GCGTAATACGACTCACTATAGGTAAATATTTGAATCACATTATGGG	GCGTAATACGACTCACTATAGGTTGAAGCCAGTCTACACCTT
Nr:1809	PPM1G	NM_177983.1	AGACTCTCGCTGTGTGGTATCTG	AGTCTCGCTTGGCCTTCTTC	GCGTAATACGACTCACTATAGGAGGCTGGCAAAGCTTTAG	GCGTAATACGACTCACTATAGGTTCTTGTCGCTGTTGCC
Nr:1810	PAK7	NM_177990.1	GGTGGTCATGGAGTTTCTAGAAGG	AGTGATGCCTGTATTGTCTCATGA	GCGTAATACGACTCACTATAGGTGGTGCCTTGACAGACA	GCGTAATACGACTCACTATAGGGGGGGACGATGCAAG
Nr:1811	ASB6	NM_177999.1	ATGCCGTTCCTGCACGGC	TCTGGGCCTCCTCTTTGTC	GCGTAATACGACTCACTATAGGTTCCGGAGGATCATCTTC	GCGTAATACGACTCACTATAGGCCCTCCCACGGTCTC
Nr:1812	PPP2R4	NM_178003.1	CTACCCATCTGGCAGCTGC	CCCGACGTGACAGGATGG	GCGTAATACGACTCACTATAGGTGTGCCTGAGGTGGC	GCGTAATACGACTCACTATAGGATGGGCAGCAGGCTC
Nr:1813	PLA2G4D	NM_178034.1	AGCCATCTGGAGCAACATTTT	AGGCCTGACACCTCTCCTTC	GCGTAATACGACTCACTATAGGCTCCCTGAACCTGCTGG	GCGTAATACGACTCACTATAGGCCTTCGGGACCCGGG
Nr:1814	NEK8	NM_178170.1	AGGACAGGAAGCTCAGCGA	ACCGGCTCATCTGTGACCG	GCGTAATACGACTCACTATAGGGTTGTATGTGGTATCGATTCCT	GCGTAATACGACTCACTATAGGATCGAACAGCCAGGAGG
Nr:1815	SPTBN1	NM_178313.1	CTGCATTGAACTTGGGAAATCC	ACAGTCCAGACCATGGCTGG	GCGTAATACGACTCACTATAGGCTGTTGGCGAGAAAACAC	GCGTAATACGACTCACTATAGGTCACTGGCTGTCCGTCT
Nr:1816	CDC2L2	NM_024011	GTCGTGGTGACCCAGTGG	AGAACTTGAGGCTGAAGCCG	GCGTAATACGACTCACTATAGGTACCGCGCCCCAGAG	GCGTAATACGACTCACTATAGGGGGCCCGCGGCAGAG
Nr:1817	IRS2	XM_007095.6	CGCCACAGTTCCGAGACC	ACTCTTTCACGATGGTGGCC	GCGTAATACGACTCACTATAGGTTCTCCTCCACCACGAC	GCGTAATACGACTCACTATAGGTCCTTCAAGTGGTGGGA
Nr:1818	LOC442324	XM_016144.8	ACTTCCATCGGTCGCGCA	ATTTGAGAGCAAGACCTAAGCG	GCGTAATACGACTCACTATAGGGACCCTGTGGGAGCG	GCGTAATACGACTCACTATAGGAGTAGGATGCATTGGTGGA
Nr:1819	LOC389842	XM_018400.1	GGCCACCAAGGACACTCA	TGCTTCTCCTCAGCATCCTC	GCGTAATACGACTCACTATAGGTGAGGACCATGATACTTCCA	GCGTAATACGACTCACTATAGGCTTGGTGTCTTCCTTCACC
Nr:1820	DFNB31	XM_027012.2	ACCCAGACCAGACAGGCA	AGAGCATCACATTGAACTCAGTGA	GCGTAATACGACTCACTATAGGCAAACCAGCACTTTGTCATG	GCGTAATACGACTCACTATAGGCCAGAAAGTCAATGTAGTCACG
Nr:1821	KIAA0674	XM_027054.2	AAAAGATGGTTCCCTTCCACC	TCCCAGCCAGTCAATGTCA	GCGTAATACGACTCACTATAGGCGAACTGTCTTGCATCCC	GCGTAATACGACTCACTATAGGTCGTCATCATCATCATCTCC
Nr:1822	L3MBTL3	XM_027074.4	CAACTGTCCCTATTCAGAAATCAATT	TTGTGAGAATTCTTCTCTGCAGC	GCGTAATACGACTCACTATAGGTGAATAAAGACCGTATTTTTCC	GCGTAATACGACTCACTATAGGTTTGAACATCAGGATGGAAT
Nr:1823	ANKRD13	XM_027116.8	TTGCAAGACTGAGAGATTTCATCA	TGTCAGTGAGTGACAGCTGTAAGA	GCGTAATACGACTCACTATAGGAATTGGAATTCCCACCTG	GCGTAATACGACTCACTATAGGCTTGCTGGAGCTCAGCC
Nr:1824	MAP3K9	NM_033141	ACCGGCGGACTCCTTCTG	AGACCAGAACTCCTGCTGGAT	GCGTAATACGACTCACTATAGGATGGGGCCCTTAAGCC	GCGTAATACGACTCACTATAGGCTCATAAGGGGCAGGCC
Nr:1825	ZFYVE1	XM_027302.6	CACCAAGGCTGTGACTTCCT	AGGTCACCGGGCTTTTTATTG	GCGTAATACGACTCACTATAGGGGCTGACAGACCAGATCG	GCGTAATACGACTCACTATAGGCAGTTGAAGCAGACTCGG
Nr:1826	DMWD	XM_027569.1	CTGTCCCGCTCCAACAGTC	ACTGTGCCACTCGGGGAG	GCGTAATACGACTCACTATAGGTCCCGCACCCAGCTG	GCGTAATACGACTCACTATAGGTTGCCTGGTTGGGAGG
Nr:1827	SLC25A25	XM_027668.7	TGTTGGTAGTGACCAGGAGACTC	TGCACGCCCAGGGTGATC	GCGTAATACGACTCACTATAGGTGAGGATTCACGAGAGGC	GCGTAATACGACTCACTATAGGTTCAGGTTCTCGTAGACCAC
Nr:1828	PPFIA3	XM_027883.4	ACTCAAGATGGTGGACAGCTTT	AGCAGGAATAGGTCCGGACC	GCGTAATACGACTCACTATAGGCACAGGGTGAGTCTACATTATGG	GCGTAATACGACTCACTATAGGGAAACGCCGTCTGCC
Nr:1829	RASGRF2	XM_027943.6	CATTATGAAAACCAGCCAACACT	AGCAGGGAGTCGAGGTTCA	GCGTAATACGACTCACTATAGGTCAATGACATGAGTAACCTGG	GCGTAATACGACTCACTATAGGATTTTTAGTGACAGCTCATATAGCG
Nr:1830	STK40	XM_029031.7	CCTGCCTACATCAGTCCCG	AGGATGGCCGTGTCCAAG	GCGTAATACGACTCACTATAGGACGTGCTCAGCGGCC	GCGTAATACGACTCACTATAGGGAGGTCATGGGCTGTGC
Nr:1831	RANBP6	XM_029423.1	TTTTCAACAGTAGCTTTCCCTGG	TCTTCGTTTTTAAAGTGCCCTTC	GCGTAATACGACTCACTATAGGTTATCGAGCCTCTTATTAAGACTG	GCGTAATACGACTCACTATAGGAAGTTTTGCTCTCAGTGTCCC
Nr:1832	PPP2R2C	XM_029744.5	GCAGCTGCCCTGTGTGAC	AGTGCATGTCAGAGTTTACCTTGTC	GCGTAATACGACTCACTATAGGAAGCATTCCAAGCTCTTTG	GCGTAATACGACTCACTATAGGCTGGAAGATGTACAGGTTGTTG
Nr:1833	PARD6B	XM_030559.1	GATGGCTCCAGTGTCAGGG	GTTCCATCTTCTTCTAAGAGTTTTTGATC	GCGTAATACGACTCACTATAGGTAACACCACATGGCTTAGAAA	GCGTAATACGACTCACTATAGGTGGAGCATGTGTTTCAAATT
Nr:1834	LOC90342	XM_031009.5	CGACCCCAAGTGGCCCTA	AGTCTCCTGGGGCTGGAA	GCGTAATACGACTCACTATAGGTTTCATCCAATACAAGCACTTC	GCGTAATACGACTCACTATAGGGTTCTGGGAAAATATCACTCAG
Nr:1835	PLEKHH1	XM_031054.5	GCATCTTCTCCAGCAGGTCC	ACAGCAACGTTGGCCCCT	GCGTAATACGACTCACTATAGGTAGACAGGTTCCACCCCA	GCGTAATACGACTCACTATAGGTGGTAGCACAGGAAACAGA
Nr:1836	WDR22	NM_003861	GCCATGAGCACAGCAGCC	TAATTTCTTCTCTGAGGAGGAATTCTC	GCGTAATACGACTCACTATAGGATGCTTGGGCAGAGGTG	GCGTAATACGACTCACTATAGGTGAATCTGTATCTTCCAATTCAA
Nr:1837	SHD	XM_031857.3	GCAGCTCTATGACACCCCTTATG	TGACCACGGGGTACAGCA	GCGTAATACGACTCACTATAGGAGGAACAGGACCCAGAGA	GCGTAATACGACTCACTATAGGGAGCCAGATGCTCGGC
Nr:1838	MAST1	XM_032034.3	CATCAGAGCGTGCAGACG	TGCGGGACTGGACACTCC	GCGTAATACGACTCACTATAGGGAGGATGGCACTGGCG	GCGTAATACGACTCACTATAGGTTTTTTGGTCAGGCCTG
Nr:1839	SIPA1L3	XM_032278.7	CAGCGGCTTTCCCGAGAA	AGAGCTCCTTCTTCTCCCTGC	GCGTAATACGACTCACTATAGGGAAATCCACCATCTCAGCC	GCGTAATACGACTCACTATAGGAGAAGATCTCCGCAAACTTG
Nr:1840	SHF	XM_032304.3	CGCCTGCCAGAGGATGAT	GATGGCCACAGGGTAGAGC	GCGTAATACGACTCACTATAGGGAGAGGCCCCCTGAGG	GCGTAATACGACTCACTATAGGAGGGACATGTGTTCGGC
Nr:1841	C21orf25	XM_032945.3	CTTCAAAGCTGAAACTCAAGTCG	GGGGCACCGTTCATGGTG	GCGTAATACGACTCACTATAGGCCACGGAAGAAAAGCAC	GCGTAATACGACTCACTATAGGTTCTTGTTTCTGTGCCTGG
Nr:1842	MICAL3	XM_032997.3	CATGAAGAAGGAGTTCCCGC	TCCAGCACGCTGCTCAGG	GCGTAATACGACTCACTATAGGAGAACCTGGGAGGCAGC	GCGTAATACGACTCACTATAGGTTGTGCTCGGCCTGA
Nr:1843	DLGAP3	XM_035601.5	CGACGGCGAGTGGTTCAT	TGGGCCTCGGGGATGTAG	GCGTAATACGACTCACTATAGGCAAGATGCTGCGGGC	GCGTAATACGACTCACTATAGGATCTCGATGCTGTCGGC
Nr:1844	FAM62B	XM_036408.4	AGAAGCTCCTCCAGCCTCC	CTGAGGCCTCGTCCCATC	GCGTAATACGACTCACTATAGGTGGCCTCCCCAGGCC	GCGTAATACGACTCACTATAGGTTCCGTGAGGTCATACCA
Nr:1845	LOC440804	XM_036936.1	CAACACTCCAGCCAGGGTC	AGTGTCCATGGAGGGACATG	GCGTAATACGACTCACTATAGGTTTGTGGCCCTCTCTGA	GCGTAATACGACTCACTATAGGTGATCCAGCAGGTGGG
Nr:1846	CABLES2	XM_037265.3	TAAACCTGCCCCCACCAA	CTGGGTGAGGCGCCTGTA	GCGTAATACGACTCACTATAGGGTCGGCACCAGCCAG	GCGTAATACGACTCACTATAGGATGAGGTAACACTTGGTTCTCG
Nr:1847	DUSP7	XM_037430.5	AGCAGTGCCACCGAGTCA	ACGTGGACTCCAGCGTATTG	GCGTAATACGACTCACTATAGGGACGGCAGCCCTGTG	GCGTAATACGACTCACTATAGGAGTGGGAACAGGTTGTGG
Nr:1848	WDR18	XM_037565.1	GGCAGTGAGGGCTCCATC	CGTGATGAAGCGCGTGGA	GCGTAATACGACTCACTATAGGTTCCAGGTCGACCTCTTC	GCGTAATACGACTCACTATAGGGAAGTCGAACAGGTCCCG
Nr:1849	MAST3	XM_038150.2	CCCCTGATGTCCCAGCAG	GAGAGCTACTGGCACGGCT	GCGTAATACGACTCACTATAGGATACCACTGCATCCCCA	GCGTAATACGACTCACTATAGGTCCTCGCCCTCCACG
Nr:1850	LOC91461	XM_038576.5	GACCTGGATGACGCACGT	AGCCAGAGGCCTTCACATATG	GCGTAATACGACTCACTATAGGGTGGAGGAGACGCCG	GCGTAATACGACTCACTATAGGTGGTCTTGTTGGGATCAG
Nr:1851	UNC13A	XM_038604.4	CACCGACCTGCTAATCAAGACC	CGCGTGTCCGACTTGAGC	GCGTAATACGACTCACTATAGGTTTGTACAGACGCAATCGG	GCGTAATACGACTCACTATAGGTTCACGAACTCCTTGGC
Nr:1852	DUSP16	XM_039106.4	CATCCCCAAGAAGCTGCA	AGGAGACCTCAATGATTTCCATG	GCGTAATACGACTCACTATAGGGACCGCCAGGCCTTC	GCGTAATACGACTCACTATAGGCTGCCCGAAAAGCTAGA
Nr:1853	MICAL-L1	XM_039236.6	GTGGAGAGCCTGTCGTCTGA	AGCCTGGTACCTTGCGTTTG	GCGTAATACGACTCACTATAGGGAGCGCCAGCCAGAC	GCGTAATACGACTCACTATAGGATGAGTGGAAAGCCGTG
Nr:1854	ARHGAP20	XM_040866.3	TAGCAATGCCAGCCATGTT	CTTTGGTTAAATACCTGTCCTCAATG	GCGTAATACGACTCACTATAGGTCCGGAATGCCCGGT	GCGTAATACGACTCACTATAGGTCGCAGACCACTGTAGGC
Nr:1855	SNF1LK2	XM_041314.4	GTCTCAACTGCAGGCCTATTTTAA	TCACCAGGACATACCCGTTG	GCGTAATACGACTCACTATAGGTCAGATGCAGATAGCAGAGAG	GCGTAATACGACTCACTATAGGTGTTGTGGATCCACAGCG
Nr:1856	SHC2	XM_042009.6	GACCACGAGGAGCACCTG	ACGCAGGTGCAGCTCACT	GCGTAATACGACTCACTATAGGTATGTCAACACCCAGGGTC	GCGTAATACGACTCACTATAGGCTCGGCGGCCACGAT
Nr:1857	MAP3K1	XM_042066.7	GTGTGAGAAGAGCAATTACAATCTCTT	ACCATGTAGTACGAAAGACTGGATG	GCGTAATACGACTCACTATAGGCATTGAATGGATGGCAGG	GCGTAATACGACTCACTATAGGCTTCAGTAGCTCTCTTGATGGA
Nr:1858	ROPN1B	XM_042178.5	GCTGCCGAAAATGCTGAA	TCCAGCCAAACCCTGGGG	GCGTAATACGACTCACTATAGGGGAGTTTGCCAAAGCCG	GCGTAATACGACTCACTATAGGTTTTGGGTAAAGTCATTCACC
Nr:1859	PLCH1	NM_014996	AATAGCTTTGGTTCGGTTCCTT	TCCTTCAATGTCTTTTGCTGTTT	GCGTAATACGACTCACTATAGGGTGTGGGATCACGATCC	GCGTAATACGACTCACTATAGGCAGATACAGGCAGCGACA
Nr:1860	USP22	XM_042698.5	CATCAGCTTGGATCTCCCC	ACTCGTATTCCAGGAACTGTTTGT	GCGTAATACGACTCACTATAGGGGCTCTTCCACCCCA	GCGTAATACGACTCACTATAGGGATAGAACAGCAAGTACCCTTCG
Nr:1861	SH3RF1	XM_043561.7	ACTCCCCACATCTCCTGACA	TGTTTTCCACAAAGCTTCCTG	GCGTAATACGACTCACTATAGGGTGCTTCATCAGCTTGTGG	GCGTAATACGACTCACTATAGGGGAAAAGGCCAGTTTTCC
Nr:1862	SOS2	XM_043720.5	CATAAACTAAGTGAAGAGCCCCTG	TGGGGAGTTTCTGCATTTTC	GCGTAATACGACTCACTATAGGATTCCTCCTCCTCTTCCTCC	GCGTAATACGACTCACTATAGGTAGCAAAGGCAGTCTGTACAA
Nr:1863	PDP2	XM_043826.5	GACGATCATCATGGAGGACAG	ACCCCCCTTGTAATATGCACC	GCGTAATACGACTCACTATAGGGCTACTGGGCGTCCTCA	GCGTAATACGACTCACTATAGGGATTGATTCTGAGTTAAAATACACC
Nr:1864	PIK3R1	XM_043865.4	AAGTTGAAGTCTCGAATCAGTGAAA	TCGCCTCTGCTGTGCATA	GCGTAATACGACTCACTATAGGTTATTGACAGTAGAAGAAGATTGGA	GCGTAATACGACTCACTATAGGTACTGGGTAGGCTAGTGTGACA
Nr:1865	GAPVD1	XM_044196.4	CGATAAAACTGCTCAGGTAGAAGATT	ACTTTCGGTCATCGATGGTTT	GCGTAATACGACTCACTATAGGTTCTGCAGTTTCTTTATGGTG	GCGTAATACGACTCACTATAGGTAATGAATTCTACTGCTGCTGTG
Nr:1866	ULK3	XM_044630.11	ACATGCCCAGTGGGGAGA	ACTGAAGGGTGCAAGAGCTACG	GCGTAATACGACTCACTATAGGGTCTGGGGCGAGCAA	GCGTAATACGACTCACTATAGGAACAGATTCCGACAGTCCC
Nr:1867	MTMR7	XM_044727.4	GACCCTCACTACCGGACTCTG	GTATGTCTTACTTCTTCCAGGGCC	GCGTAATACGACTCACTATAGGAAGGGCTTCATGGTATTAATTG	GCGTAATACGACTCACTATAGGTCTAGTTCTTCCTCTAGCTGCTG
Nr:1868	CIT	XM_045786.2	ACCTTTGGCCTTTGCCTACA	ACTGAAGACTGGTCCCAGACC	GCGTAATACGACTCACTATAGGGAGAACCCTATCTGTTTGTGAC	GCGTAATACGACTCACTATAGGTTGTTCACCTGGGACAGC
Nr:1869	NEDD4	NM_006154.1	GAAGAACTTTTTGGACAGACACATC	TCAACTCCATCAAAGCCCTG	GCGTAATACGACTCACTATAGGAACATGAGCTGAAAAATGGTG	GCGTAATACGACTCACTATAGGGGTGTTTTCAATTGCCATC
Nr:1870	C20orf74	XM_046600.8	AATGCCGTCAGACTCAGATGA	GAAGACCTGCTGAGGGCA	GCGTAATACGACTCACTATAGGTTCCCTCACCAAAAAGCT	GCGTAATACGACTCACTATAGGCTAGTACAGCAACGAAATTTCC
Nr:1871	PPFIA4	XM_046751.3	CCTGAAGATGGTGGACAGCT	GGAAGGCGGAGAGCATGT	GCGTAATACGACTCACTATAGGTCCATCGAACCAGTCTTCA	GCGTAATACGACTCACTATAGGGTCCGTAGAGATAGTGGGAGTG
Nr:1872	WDR75	XM_047588.6	GGGAGTGTTTGTTCCACGAG	AGGGCAGCTATCCAGCTGTA	GCGTAATACGACTCACTATAGGATGTCCCTGAATCCTTCACC	GCGTAATACGACTCACTATAGGGTCTATTTTCCTAAATTTTCTCAGTT
Nr:1873	PIP5K1C	XM_047620.3	CCCTGCACGCCACCTTCT	GCTATAGTGGAGCGGGGAGT	GCGTAATACGACTCACTATAGGTTCGAAGAAGCCACTACAGC	GCGTAATACGACTCACTATAGGACACCCAGCTCCTCTCAT
Nr:1874	ZAP70	XM_047776.3	CCGCTGCACAAGTTCCTG	ACAGGCAGCCTCAGCCTT	GCGTAATACGACTCACTATAGGGTCGGCAAGAGGGAGG	GCGTAATACGACTCACTATAGGCTGTGTGCTGCCTGGG
Nr:1875	RUSC2	NM_014806	GCTGCCTCGCCAGCAGAA	AGTTTTGGCTGCTTCCAGG	GCGTAATACGACTCACTATAGGAATGAGGAAGGGGCCT	GCGTAATACGACTCACTATAGGGGTTGGACTTGGAGTTGG
Nr:1876	KIAA1026	XM_048825.7	TCCCAGCTGGACCTCAAGG	CAGTCCGCGTCCTCCTCT	GCGTAATACGACTCACTATAGGACAACCGGATGAAGGAGC	GCGTAATACGACTCACTATAGGATGTAATAATCAGGGGCGG
Nr:1877	SWAP70	XM_049197.5	GTTCAGCACAGAGCTGGAAAG	ACTCCGTGGTCTTTTTCTCTTTC	GCGTAATACGACTCACTATAGGAGAGAAGCTTATCAGACAGCAG	GCGTAATACGACTCACTATAGGCAGTTCTTCTCTCTCTCTTCAAGT
Nr:1878	KIF26A	XM_050278.6	CAGCCTCAAGTCCCCCAA	GATGGCAGCACTGGCTGC	GCGTAATACGACTCACTATAGGGAAGAGGGCCACAGGTC	GCGTAATACGACTCACTATAGGAACGCTGATGTCGAAGC
Nr:1879	DNMBP	XM_050742.5	GGCAGCACCCTGACCTTC	AGGTGTACTCGGTTTTGCGG	GCGTAATACGACTCACTATAGGAACCCCAGCAGCATGG	GCGTAATACGACTCACTATAGGATATAATTGGAGGGAACGTAGC
Nr:1880	PPM1H	XM_051093.2	TCAGTACCTGGCATTCATGCA	TGACAGCTTGTTTCCATGTATTAAAG	GCGTAATACGACTCACTATAGGGCCTCACTTGCTGGGA	GCGTAATACGACTCACTATAGGGAATGACATATACAGAAATGTCGT
Nr:1881	LPPR4	XM_051785.3	TGTGGCCTGTAACAGAAGCA	TCCTTATAAGCCCGTGTGGG	GCGTAATACGACTCACTATAGGACAGCCAGCCCCGAA	GCGTAATACGACTCACTATAGGGGAGGTTCCTTTGTAGAAGATATT
Nr:1882	DOCK10	NM_014689	CATGATCATCTGTAAAGCCCTCA	AGGCAACACAAAAACGTTCAA	GCGTAATACGACTCACTATAGGACTCAAATCTTCAGGGATGTG	GCGTAATACGACTCACTATAGGAACTGAAGCTTCCAATGCC
Nr:1883	FNBP1	XM_052666.4	AGAAATTCAGAAGGAGATGGATCA	TGGCATTTTTGTCCAAACAGA	GCGTAATACGACTCACTATAGGAAGAGATGCCATAACAAAAATG	GCGTAATACGACTCACTATAGGCTTCGACATATGAAGTGGGG
Nr:1884	FGD3	XM_053487.8	CTCTAAGACCAGACGTGACAAGG	TGCGCCCATAGGGACCTG	GCGTAATACGACTCACTATAGGAGAAGCAGAGCTGTAAGAGCT	GCGTAATACGACTCACTATAGGAAGCTGCAGGGCCCC
Nr:1885	PCTK3	XM_053746.8	GAGCTGAAGCTGGCCGAC	AGAAGATGCTCTGCCGCC	GCGTAATACGACTCACTATAGGTTTGGACTGGCCAGGG	GCGTAATACGACTCACTATAGGTGTTCTTCCCTCGTCCTG
Nr:1886	LOC114971	XM_054936.7	GTGCTCTTCTACCCGACGC	GAAATGACAAAAGTCCCATCCTT	GCGTAATACGACTCACTATAGGTGCTCTACACCCTGTTCCG	GCGTAATACGACTCACTATAGGTGTTGCCCGTGCAGT
Nr:1887	MAPK3	XM_055766.6	TAAGATTTGTGATTTCGGCCTG	CTGGAAGCGTGCTGTCTCC	GCGTAATACGACTCACTATAGGGCCCGGATTGCCGAT	GCGTAATACGACTCACTATAGGTGGAAGATGAGCTCCTTCA
Nr:1888	LMTK3	XM_055866.4	TGGCGGGGAGGCCGGCGG	GAGACGGAGAAGCGGGAG	GCGTAATACGACTCACTATAGGGGCGGGAGCGCCGGG	GCGTAATACGACTCACTATAGGAAGCACAGCGGGGGG
Nr:1889	ATG16L2	XM_058426.7	ACACAAGGATAAGGTGACAGCTG	ACTGCCAGAGCACAACCTTC	GCGTAATACGACTCACTATAGGCCAAATTCAAGCTAACGAGG	GCGTAATACGACTCACTATAGGCTGCCCTGGTCCACG
Nr:1890	ANKS3	XM_058800.3	ACCCTCACTGAGAGCGACC	AGGTCTCCCGCCACTTCTT	GCGTAATACGACTCACTATAGGTGAAGGAAATTGGCATCA	GCGTAATACGACTCACTATAGGCCCGTTCAGCACCTG
Nr:1891	LOC126520	XM_059051.2	CCTGTCTGCGAAAGAGGTTCC	AGATACTCTGCAGCATGCGG	GCGTAATACGACTCACTATAGGCTGCCTGGAAGGCCC	GCGTAATACGACTCACTATAGGAGGGCGTGGTGAAGG
Nr:1892	SFN	XM_059066.3	CTGGAGGGTGCTGTCCAG	TTGTCGGCCGTCCACAGT	GCGTAATACGACTCACTATAGGTATTGAGCAGAAAAGCAACG	GCGTAATACGACTCACTATAGGGTCAGGTTGTCTCGCAGC
Nr:1893	SRGAP2	NM_015326	CCATCCTCCCAGCCCATC	AGACAGTACAAGACTTGTCAGTAGACTGTG	GCGTAATACGACTCACTATAGGATGAGCCAGAGCCTCCC	GCGTAATACGACTCACTATAGGGGGAAGTTGATGAGTTGACA
Nr:1894	IQGAP3	XM_059223.4	TGCGGAACCTACGCCGAC	ACTTCCGCAAAAACTTCTTGTTG	GCGTAATACGACTCACTATAGGTTGAAGCCCTGGGGT	GCGTAATACGACTCACTATAGGAGGAGGAAGATGAGAAGGTTG
Nr:1895	CIB4	XM_059399.2	TGCTTGAGGTATCAGATGCACTG	CGATTCCTGTGGTCTCCCT	GCGTAATACGACTCACTATAGGGGAGGACCTGGAAGAGTACC	GCGTAATACGACTCACTATAGGCGAGGCTGCCATGTC
Nr:1896	LOC400097	XM_059658.1	AAGCCAGGGTGCACTTCC	TAGACCTGCAGGGCCAGG	GCGTAATACGACTCACTATAGGGAGTGGCGAGGTTCATCA	GCGTAATACGACTCACTATAGGTAGAGCACCGCCACCG
Nr:1897	FLJ36748	XM_059702.7	GCCTCCTCCTGCAGTGAGA	AGGTCTTCTTCATTTCCCATTCC	GCGTAATACGACTCACTATAGGAGTCCCATCGTGTGGACC	GCGTAATACGACTCACTATAGGTTGGCTTTCTGTAGCACCC
Nr:1898	NCF1	XM_059876.3	CGGTTGGTGGTTCTGTCAG	CAGCTTCCGCTTGGTGCT	GCGTAATACGACTCACTATAGGATGAAAGCAAAGCGAGGC	GCGTAATACGACTCACTATAGGCTCGCTGCAGCGGTT
Nr:1899	ANKRD19	XM_059987.5	CAGAAAAGACAGGACTGTTCTACATTT	AACAAACAGCATAATCCTCGGC	GCGTAATACGACTCACTATAGGGACCTGTGCCCATGGC	GCGTAATACGACTCACTATAGGAGTCTGGCCAAACAGGTC
Nr:1900	PNCK	XM_060051.2	ACACCTCGTGGCCCTCAA	ACTGGCTCGGCCTACTCAA	GCGTAATACGACTCACTATAGGGTGCATCCCCAAGAAGG	GCGTAATACGACTCACTATAGGGCCCAGGAATGGCCC
Nr:1901	TCHHL1	XM_060104.3	ATCAAGTAGGTCTTCTCCATCCAG	TTGGCCCCCCCATCATTG	GCGTAATACGACTCACTATAGGAGCTGCCAGCCACAGT	GCGTAATACGACTCACTATAGGCTTGGTATTTGGGCTTGG
Nr:1902	SHE	XM_060121.4	GGCAGAGTACGAGCAGCCA	AGTGAAGCTTGCTGTGCACTG	GCGTAATACGACTCACTATAGGTGGGAGTGGAAGAAGGAG	GCGTAATACGACTCACTATAGGGGTAGAGTAAAGTCATGTGTTCTGC
Nr:1903	20-G07	XM_060271.1	TCTCAATATGAGCCAGTGGCTG	TGGAAGGGTAGAAGGATAACACTATTAA	GCGTAATACGACTCACTATAGGAAATTGGTGTGAGTGCCC	GCGTAATACGACTCACTATAGGGGCAGCAAAATATTCTCTGTAA
Nr:1904	20-G08	XM_060609.7	CATGCCTGGTGCCCTTGT	TGTTGCTGGGCAGTGATG	GCGTAATACGACTCACTATAGGCTACAAATCCTTCTCTATAGCTCC	GCGTAATACGACTCACTATAGGGCGACTACGCCAGAGTC
Nr:1905	NA	NA	GACGACTTGCTGCGGCTT	ACACAAGGGATTCGCACATG	GCGTAATACGACTCACTATAGGCAGGAGCAACGGGTTC	GCGTAATACGACTCACTATAGGGGCAAGGAGTCCGAGTC
Nr:1906	YWHAZ	NM_003406	CTAACTGAGAAAGAAGGCGAATTATC	CTTTTTCTTCCTCTTGCTTCAGTTT	GCGTAATACGACTCACTATAGGCAATGAGGAGAGGAATCGT	GCGTAATACGACTCACTATAGGCATCTCCTTGAGTATCCAATGT
Nr:1907	20-G11	XM_062330.1	AAAGATGTAGCTGTGTATCCATGTCTG	CAAAAAGTGAACCATACCTGATTCTG	GCGTAATACGACTCACTATAGGTTTCTGTGTATCGGATGGG	GCGTAATACGACTCACTATAGGGTGTTCTGACAATCGTACTATCAA
Nr:1908	ARF4P3	XM_062867.1	TGTGGAAGCGGTAGACTATAAAAACA	AGCAGGATGACATGCCCC	GCGTAATACGACTCACTATAGGTTCGTTTCACAGTATGGGAT	GCGTAATACGACTCACTATAGGGAAGTGAAAGATGCGAGTGT
Nr:1909	LOC387934	XM_062966.1	AAGACCATTGGCAGGGGC	AGACCTGCCTTAGAGAGAGAAATAAGG	GCGTAATACGACTCACTATAGGGTGTTCGTCAAGGTGAAGC	GCGTAATACGACTCACTATAGGTGTTAGGGACTTGGTAACCA
Nr:1910	PLA2G4E	NM_198442.1	AACCCCCTGCCCATCTACC	TCTTTATCCATGGCAGCCTTG	GCGTAATACGACTCACTATAGGTCACCATCAATGTCAAGGA	GCGTAATACGACTCACTATAGGACATCCACATCTTCCTCCTC
Nr:1911	LNX1	NM_032622.1	GGCAGCATCGGTCATCAC	TCAGCCACACTACCATCTAGCA	GCGTAATACGACTCACTATAGGAGAACAATTAGAAGCAAATCTTTC	GCGTAATACGACTCACTATAGGCGTTGAAGATAAACACCCC
Nr:1912	20-H04	XM_064197.6	CTTCATTGAGTGGAACGAGATCA	ACGTGGCCTCACGTGTTG	GCGTAATACGACTCACTATAGGAGTACATCCTGTCCATCATCC	GCGTAATACGACTCACTATAGGTGCTGATGAGAAAGGTGTCC
Nr:1913	LOC124685	XM_064265.1	GACTTCACCGAGGACCAGACC	TCCCGACAGGATATGCCTC	GCGTAATACGACTCACTATAGGACAGAGTTCAAGGAGGCC	GCGTAATACGACTCACTATAGGACAAATGCTTCATAGTCGATACA
Nr:1914	LOC390801	XM_064336.2	CATAACAATGAAGGACATGGACC	ACTGGAAATCTCCTGGCTTCTG	GCGTAATACGACTCACTATAGGAGTGCCAAGACAGCACAC	GCGTAATACGACTCACTATAGGGGTGTCCAGGGTGGC
Nr:1915	KA36	NM_182497	TGACTGGTTGCCTCCTGC	AGATTGCCTGGGCTGAATC	GCGTAATACGACTCACTATAGGCATGCTACTTTACTGGGAGTTG	GCGTAATACGACTCACTATAGGTCTTTTCACCACTTAGAAGGG
Nr:1916	20-H08	XM_064635.6	TATAAGTGCACTTCTTGGAGAAGAGAT	AGGGAATTGTCTCTCCTTGAGC	GCGTAATACGACTCACTATAGGCCCCATTGTCTTTGACAA	GCGTAATACGACTCACTATAGGAGCTGCTGAAGCATCAGG
Nr:1917	KIAA1957	XM_065166.2	CGCTCCGTGTCTCTGCTC	CTTGAGGCTGCTGCCCTT	GCGTAATACGACTCACTATAGGAAAGGTTTCGCCCAGG	GCGTAATACGACTCACTATAGGGTTCACCACCTTGATCCTG
Nr:1918	RALBP1	XM_065279.1	GAAAACTCGGCGATGGTCT	AGCTGCTACTGGCTCGAGG	GCGTAATACGACTCACTATAGGAACGTGGCCACGATG	GCGTAATACGACTCACTATAGGATGCCATTCTTGGGCG
Nr:1919	PIK3CD	XM_065311.4	AGTGAAGATTTCTGCATTCCGG	ACTGCCGGTTATCTTCGGA	GCGTAATACGACTCACTATAGGGGTGTATGTGTGGAGGACTTT	GCGTAATACGACTCACTATAGGCACGTTGTGGGCCAG
Nr:1920	NA	NA	ACCTCCACCATGGGACTCC	TTTTTCCCTCGAAAATGACCTT	GCGTAATACGACTCACTATAGGAACATACCCTTTGGGGTG	GCGTAATACGACTCACTATAGGTTTATGCTTCGAAGCAGTTT
