# Supplementary material for: siRNA screen of the human signaling proteome identifies the PtdIns(3,4,5)P3-mTOR signaling pathway as a primary regulator of transferrin uptake
Source: Genome Biol. 2007 Jul 19;8(7):R142. doi: 10.1186/gb-2007-8-7-r142 (PMC2323231; doi:10.1186/gb-2007-8-7-r142)
Supplement: Additional data file 6 — Nucleotide sequences of the designed primers for the two independent sequences used to target the 21 high confidence hits as well as the sequences of the expected amplicons. [file gb-2007-8-7-r142-S6.xls]

## Sheet: sheet2
Designed primers to amplify sequence seq1 used to target the 21 high-confidence hits
#	Gene name	ProteinAccession	First primer Forward	First primer Reverse	Nested primer Forward	Nested primer Reverse	Amplicons
1	FRAP1	NP_004949	TGGGAAGATCCTGCACATTG	ACCAGAAAGGGCACCAGC	GCGTAATACGACTCACTATAGGACTTTGGGGACTGCTTTG	GCGTAATACGACTCACTATAGGCAATATAGCACTGGCAGAGG	TGGGAAGATCCTGCACATTGACTTTGGGGACTGCTTTGAGGTTGCTATGACCCGAGAGAAGTTTCCAGAGAAGATTCCATTTAGACTAACAAGAATGTTGACCAATGCTATGGAGGTTACAGGCCTGGATGGCAACTACAGAATCACATGCCACACAGTGATGGAGGTGCTGCGAGAGCACAAGGACAGTGTCATGGCCGTGCTGGAAGCCTTTGTCTATGACCCCTTGCTGAACTGGAGGCTGATGGACACAAATACCAAAGGCAACAAGCGATCCCGAACGAGGACGGATTCCTACTCTGCTGGCCAGTCAGTCGAAATTTTGGACGGTGTGGAACTTGGAGAGCCAGCCCATAAGAAAACGGGGACCACAGTGCCAGAATCTATTCATTCTTTCAT…
2	PDPK1	NP_002604	ACCGCTTACCTGCCGGCT	TGGCTCTGGTATCGCTGC	GCGTAATACGACTCACTATAGGATGTCGGAAGACGACGA	GCGTAATACGACTCACTATAGGCTCCAAACCTCCTGGATC	GCTCACCGCTTACCTGCCGGCTATGTCGGAAGACGACGAGGACTGCTATGGCAATTATGACAATCTCCTGAGCCAGTTTGGCTGCATGCAGGTGTCTTCGTCCTCCTCCTCACACTCCCTGTCAGCCTCCGACACGGGCCTGCCCCAGAGGTCAGGCAGCAACATAGAGCAGTACATTCACGATCTGGACTCGAACTCCTTTGAACTGGACTTACAGTTTTCCGAAGATGAGAAGAGGTTGTTGTTGGAGAAGCAGGCTGGCGGAAACCCTTGGCACCAGTTTGTAGAAAATAATTTAATACTAAAGATGGGCCCAGTGGATAAGCGGAAGGGTTTATTTGCAAGACGACGACAGCTGTTGCTCACAGAAGGACCACATTTATATTATGTGGATCCTGT…
3	TSC2	NP_066400	CTGCTGGCACGATGACATC	ACACAAACTCGGTGAAGTCCTC	GCGTAATACGACTCACTATAGGATGCAAGCCGTCTTCC	GCGTAATACGACTCACTATAGGCACCGAGGAGATGAGGC	CTGCTGGCACGATGACATCATGCAAGCCGTCTTCCACATCGCCACCCTGATGCCCACCAAGGACGTGGACAAGCACCGCTGCGACAAGAAGCGCCACCTGGGCAACGACTTTGTGTCCATTGTCTACAATGACTCCGGTGAGGACTTCAAGCTTGGCACCATCAAGGGCCAGTTCAACTTTGTCCACGTGATCGTCACCCCGCTGGACTACGAGTGCAACCTGGTGTCCCTGCAGTGCAGGAAAGACATGGAGGGCCTTGTGGACACCAGCGTGGCCAAGATCGTGTCTGACCGCAACCTGCCCTTCGTGGCCCGCCAGATGGCCCTGCACGCAAATATGGCCTCACAGGTGCATCATAGCCGCTCCAACCCCACCGATATCTACCCCTCCAAGTGGAT…
4	PTEN	NP_000305	AATGTTCAGTGGCGGAACTTG	TGTGTATGCTGATCTTCATCAAAAG	GCGTAATACGACTCACTATAGGCAATCCTCAGTTTGTGGTCT	GCGTAATACGACTCACTATAGGGTTCATTCTCTGGATCAGAGTC	AATGTTCAGTGGCGGAACTTGCAATCCTCAGTTTGTGGTCTGCCAGCTAAAGGTGAAGATATATTCCTCCAATTCAGGACCCACACGACGGGAAGACAAGTTCATGTACTTTGAGTTCCCTCAGCCGTTACCTGTGTGTGGTGATATCAAAGTAGAGTTCTTCCACAAACAGAACAAGATGCTAAAAAAGGACAAAATGTTTCACTTTTGGGTAAATACATTCTTCATACCAGGACCAGAGGAAACCTCAGAAAAAGTAGAAAATGGAAGTCTATGTGATCAAGAAATCGATAGCATTTGCAGTATAGAGCGTGCAGATAATGACAAGGAATATCTAGTACTTACTTTAACAAAAAATGATCTTGACAAAGCAAATAAAGACAAAGCCAACCGATACTT…
5	AKT1	NP_005154	CTGGACAAGGACGGGCAC	CTGCTGGCCGAGTAGGAGA	GCGTAATACGACTCACTATAGGATTAAGATCACAGACTTCGGG	GCGTAATACGACTCACTATAGGACTGGGGGAAGTGGGG	GCTGGACAAGGACGGGCACATTAAGATCACAGACTTCGGGCTGTGCAAGGAGGGGATCAAGGACGGTGCCACCATGAAGACCTTTTGCGGCACACCTGAGTACCTGGCCCCCGAGGTGCTGGAGGACAATGACTACGGCCGTGCAGTGGACTGGTGGGGGCTGGGCGTGGTCATGTACGAGATGATGTGCGGTCGCCTGCCCTTCTACAACCAGGACCATGAGAAGCTTTTTGAGCTCATCCTCATGGAGGAGATCCGCTTCCCGCGCACGCTTGGTCCCGAGGCCAAGTCCTTGCTTTCAGGGCTGCTCAAGAAGGACCCCAAGCAGAGGCTTGGCGGGGGCTCCGAGGACGCCAAGGAGATCATGCAGCATCGCTTCTTTGCCGGTATCGTGTGGCA…
6	PLEKHC1	NP_006823	GGACAGTTCTTACAACTTAGAAGTTCAGA	ACACCCAACCACTGGTAAGTTTG	GCGTAATACGACTCACTATAGGATATTCTTTCCTTTCTGAAGATGC	GCGTAATACGACTCACTATAGGTAGAACATCTCTTCATCTAAACTCTCG	GGACAGTTCTTACAACTTAGAAGTTCAGAATATTCTTTCCTTTCTGAAGATGCAGCATTTAAACCCAGATCCTCAGTTAATACCAGAGCAGATCACGACTGATATAACTCCTGAATGTTTGGTGTCTCCCCGCTATCTAAAAAAGTATAAGAACAAGCAGATAACAGCGAGAATCTTGGAGGCCCATCAGAATGTAGCTCAGATGAGTCTAATTGAAGCCAAGATGAGATTTATTCAAGCTTGGCAGTCACTACCTGAATTTGGCATCACTCACTTCATTGCAAGGTTCCAAGGGGGCAAAAAAGAAGAACTTATTGGAATTGCATACAACAGACTGATTCGGATGGATGCCAGCACTGGAGATGCAATTAAAACATGGCGTTTCAGCAACATGAAACA…
7	TAOK2	NP_004774	CACAGAGAGCCAGCACGAG	AGGAATAGAAGTGGGAAGAACCA	GCGTAATACGACTCACTATAGGAGGGAGCTGCGGGAG	GCGTAATACGACTCACTATAGGTTGAGGATGTGGGAAGC	CACAGAGAGCCAGCACGAGAGGGAGCTGCGGGAGCTGGAGCAGAGGGTCGCGCTGCGGCGGGCACTGCTGGAGCAGCGGGTGGAAGAGGAGCTGCTGGCCCTGCAGACAGGACGCTCCGAGCGAATCCGCAGTCTGCTTGAGCGGCAGGCCCGTGAGATCGAGGCCTTCGATGCGGAAAGCATGAGGCTGGGCTTCTCCAGCATGGCTCTGGGGGGCATCCCGGCTGAAGCTGCTGCCCAGGGCTATCCTGCTCCACCCCCTGCCCCAGCCTGGCCCTCCCGTCCCGTTCCCCGTTCTGGGGCACACTGGAGCCATGGCCCTCCTCCACCAGGCATGCCCCCTCCAGCCTGGCGTCAGCCGTCTCTGCTGGCTCCCCCAGGCCCCCCAAACTGGCTGGG…
8	PTPN13	NP_542416	GCCTACAACTGTTGGAGACTTCTG	ACTTCAGAAGCTGAGGCTGCT	GCGTAATACGACTCACTATAGGGCAGATGATTTGGGAGCA	GCGTAATACGACTCACTATAGGGTTTTTGCTCTTCTTCTGCTT	GCCTACAACTGTTGGAGACTTCTGGCAGATGATTTGGGAGCAAAAATCCACAGTGATAGCCATGATGACTCAAGAAGTAGAAGGAGAAAAAATCAAATGCCAGCGCTATTGGCCCAACATCCTAGGCAAAACAACAATGGTCAGCAACAGACTTCGACTGGCTCTTGTGAGAATGCAGCAGCTGAAGGGCTTTGTGGTGAGGGCAATGACCCTTGAAGATATTCAGACCAGAGAGGTGCGCCATATTTCTCATCTGAATTTCACTGCCTGGCCAGACCATGATACACCTTCTCAACCAGATGATCTGCTTACTTTTATCTCCTACATGAGACACATCCACAGATCAGGCCCAATCATTACGCACTGCAGTGCTGGCATTGGACGTTCAGGGACCCTGAT…
9	PTPRJ	NP_002834	GACTAAATGTGTTGAACAGGGAAGA	AGGCGATGTAACCATTGGTCT	GCGTAATACGACTCACTATAGGACCAAATGTGAGGAGTATTGG	GCGTAATACGACTCACTATAGGTTCCAAATGTGGTCACGG	GACTAAATGTGTTGAACAGGGAAGAACCAAATGTGAGGAGTATTGGCCCTCCAAGCAGGCTCAGGACTATGGAGACATAACTGTGGCAATGACATCAGAAATTGTTCTTCCGGAATGGACCATCAGAGATTTCACAGTGAAAAATATCCAGACAAGTGAGAGTCACCCTCTGAGACAGTTCCATTTCACCTCCTGGCCAGACCACGGTGTTCCCGACACCACTGACCTGCTCATCAACTTCCGGTACCTCGTTCGTGACTACATGAAGCAGAGTCCTCCCGAATCGCCGATTCTGGTGCATTGCAGTGCTGGGGTCGGAAGGACGGGCACTTTCATTGCCATTGATCGTCTCATCTACCAGATAGAGAATGAGAACACCGTGGATGTGTATGGGATTGT…
10	PPP2R3A	NP_002709	GAAAGAGGGAAGAATGAGCTATGC	TCTTCATCCACTGATTGAAGCTT	GCGTAATACGACTCACTATAGGAGATTTTGTTTGGTTTTTGATC	GCGTAATACGACTCACTATAGGTCCACATTTCTCTGGAAGG	GAAAGAGGGAAGAATGAGCTATGCAGATTTTGTTTGGTTTTTGATCTCTGAAGAAGACAAAAGGAATCCTACCAGCATTGAGTATTGGTTCCGCTGCATGGATGTGGATGGAGACGGTGTACTCTCCATGTATGAGCTGGAGTACTTCTATGAGGAGCAGTGTGAACGGATGGAAGCCATGGGAATTGAGCCCTTGCCATTCCATGATTTACTGTGCCAGATGCTTGACCTAGTGAAGCCAGCTGTTGATGGCAAAATAACTCTAAGAGATCTGAAGAGGTGCAGAATGGCTCACATCTTCTATGACACTTTCTTTAATCTGGAGAAATACTTAGACCATGAACAGAGAGATCCCTTTGCGGTCCAGAAGGATGTTGAGAACGATGGGCCTGAGCCCTC…
11	PRKAR1A	NP_002725	GTTAACAATGAATGGGCAACCA	AGACAGACAGTGACACAAAACTGTTG	GCGTAATACGACTCACTATAGGGTGTTGGGGAAGGAGGG	GCGTAATACGACTCACTATAGGTACTGCTGGATGTTTCGTTT	GGATGTCTATGTTAACAATGAATGGGCAACCAGTGTTGGGGAAGGAGGGAGCTTTGGAGAACTTGCTTTGATTTATGGAACACCGAGAGCAGCCACTGTCAAAGCAAAGACAAATGTGAAATTGTGGGGCATCGACCGAGACAGCTATAGAAGAATCCTCATGGGAAGCACACTGAGAAAGCGGAAGATGTATGAGGAATTCCTTAGTAAAGTCTCTATTTTAGAGTCTCTGGACAAGTGGGAACGTCTTACGGTAGCTGATGCATTGGAACCAGTGCAGTTTGAAGATGGGCAGAAGATTGTGGTGCAGGGAGAACCAGGGGATGAGTTCTTCATTATTTTAGAGGGGTCAGCTGCTGTGCTACAACGTCGGTCAGAAAATGAAGAGTTTGTTGAAGT…
12	CLTC	NP_004850	TTATCAGGCTCTGCGAACATC	ACATGCTGTACCCAAAGCCA	GCGTAATACGACTCACTATAGGAATAGATGCTTATGACAACTTTGA	GCGTAATACGACTCACTATAGGGGCTGTGGCTGTCCA	TTATCAGGCTCTGCGAACATCAATAGATGCTTATGACAACTTTGACAATATCTCGCTTGCTCAGCGTTTGGAAAAACATGAACTCATTGAGTTCAGGAGAATTGCTGCTTATCTCTTCAAAGGCAACAATCGCTGGAAACAGAGTGTAGAGCTGTGCAAGAAAGACAGCCTTTACAAGGATGCAATGCAGTATGCTTCTGAATCTAAAGATACTGAATTGGCTGAAGAACTCCTGCAGTGGTTTTTGCAGGAAGAAAAAAGAGAGTGCTTTGGAGCTTGTCTGTTTACCTGTTACGATCTTTTAAGGCCAGATGTCGTCCTAGAAACTGCATGGAGGCACAATATCATGGATTTTGCCATGCCCTATTTCATCCAGGTCATGAAGGAGTACTTGACAAA…
13	AP2M1	NP_004059	CGGGAAGCAATCAATTGC	AGCAGCGAGTTTCATAAATGCC	GCGTAATACGACTCACTATAGGCATTGATGACTGCACCTTCC	GCGTAATACGACTCACTATAGGACTGCGGCCAATGTAGC	CGGGAAGCAATCAATTGCCATTGATGACTGCACCTTCCACCAGTGTGTGCGACTCAGCAAGTTTGACTCTGAACGCAGCATCAGCTTTATCCCGCCAGATGGAGAGTTTGAGCTTATGAGGTATCGCACAACCAAGGACATCATCCTTCCCTTCCGGGTGATCCCGCTAGTGCGAGAAGTGGGACGCACCAAACTGGAGGTCAAGGTGGTCATCAAGTCCAACTTTAAACCCTCACTGCTGGCTCAGAAGATCGAGGTGAGGATCCCAACCCCACTGAACACAAGCGGGGTGCAGGTGATCTGCATGAAGGGGAAGGCCAAGTACAAGGCCAGCGAGAATGCCATCGTGTGGAAGATCAAGCGCATGGCAGGCATGAAGGAATCGCAGATCAGCGCAGA…
14	AP2A1	NP_570603	CTTCTATGGCAACAAGACCTCG	AGAACTGCTGTGCCAGCAG	GCGTAATACGACTCACTATAGGGTGCAGTTCCAGAATTTCTCA	GCGTAATACGACTCACTATAGGCTCACACAGGTGACGGG	CTTCTATGGCAACAAGACCTCGGTGCAGTTCCAGAATTTCTCACCCACTGTGGTTCACCCGGGAGACCTCCAGACTCAGCTGGCTGTGCAGACCAAGCGCGTGGCGGCGCAGGTGGACGGCGGCGCGCAGGTGCAGCAGGTGCTCAATATCGAGTGCCTGCGGGACTTCCTGACGCCCCCGCTGCTGTCCGTGCGCTTCCGGTACGGTGGCGCCCCCCAGGCCCTCACCCTGAAGCTCCCAGTGACCATCAACAAGTTCTTCCAGCCCACCGAGATGGCGGCCCAGGATTTCTTCCAGCGCTGGAAGCAGCTGAGCCTCCCTCAACAGGAGGCGCAGAAAATCTTCAAAGCCAACCACCCCATGGACGCAGAAGTTACTAAGGCCAAGCTTCTGGGGTT…
15	ARCN1	NP_001646	TCGTCTTCATGTGGAAAATGAA	ACTTATCCACTAGGAAAGTGGTCTCTG	GCGTAATACGACTCACTATAGGGATAAGAAAGGGGTGCAGC	GCGTAATACGACTCACTATAGGTGGAAAACCTGACGGG	AATTCGTCTTCATGTGGAAAATGAAGATAAGAAAGGGGTGCAGCTACAGACCCATCCAAATGTGGATAAAAAACTTTTCACTGCAGAGTCTCTAATTGGCCTGAAGAATCCAGAGAAGTCATTTCCAGTCAACAGTGACGTAGGGGTGCTAAAGTGGAGACTACAAACCACAGAGGAATCTTTTATTCCACTGACAATTAATTGCTGGCCCTCGGAGAGTGGAAATGGCTGTGATGTCAACATAGAATATGAGCTACAAGAAGATAATTTAGAACTGAATGATGTGGTTATCACCATCCCACTCCCGTCTGGTGTCGGCGCGCCTGTTATCGGTGAGATCGATGGGGAGTATCGACATGACAGTCGACGAAATACCCTGGAGTGGTGCCTGCCTGTGAT…
16	COPB1	NP_057535	TGCACATTAGAACTAGCTACACTAGGG	TTATCTCCAAGACTTAAGGCCATTC	GCGTAATACGACTCACTATAGGGATCTGAAACTTGTGGAAAAGC	GCGTAATACGACTCACTATAGGCCTGGCTCTTTGCACG	GAATTGCACATTAGAACTAGCTACACTAGGGGATCTGAAACTTGTGGAAAAGCCGTCTCCTTTGACTCTTGCTCCTCATGACTTCGCAAATATTAAAGCTAACGTCAAAGTAGCATCAACAGAAAATGGAATAATTTTTGGTAATATAGTTTATGATGTCTCTGGAGCAGCAAGTGACAGAAATTGTGTGGTTCTCAGTGATATTCACATCGACATCATGGACTATATCCAGCCTGCAACTTGCACTGATGCAGAATTCCGTCAGATGTGGGCCGAATTTGAATGGGAAAACAAAGTGACAGTTAACACCAACATGGTTGATTTAAATGACTACTTACAGCACATATTAAAGTCAACCAATATGAAATGCCTGACTCCAGAAAAGGCCCTTTCTGGTTA…
17	DYNC1LI2	NP_006132	TTTCCACTTCACCACACCTGC	GGCTTCATTTTCTGTTGAAGAGTT	GCGTAATACGACTCACTATAGGCTTAGTTGTGGAAAAGGATGC	GCGTAATACGACTCACTATAGGTGTTACCATAGAGTCTGGCTTT	TTTCCACTTCACCACACCTGCCTTAGTTGTGGAAAAGGATGCCGTTTTTATACCTGCAGGCTGGGACAATGAAAAGAAAATAGCTATTTTACATGAAAATTTTACAACCGTGAAGCCGGAAGATGCATATGAAGACTTTATTGTGAAACCTCCCGTGAGAAAGCTGGTCCACGACAAAGAGTTGGCAGCAGAAGATGAGCAGGTGTTCCTAATGAAGCAACAGTCACTCCTTGCCAAGCAACCAGCCACTCCCACGAGAGCTTCTGAATCTCCTGCAAGAGGACCCTCTGGCTCTCCAAGGACCCAGGGTCGGGGAGGGCCAGCCAGTGTGCCTAGCTCCTCCCCAGGCACGTCAGTAAAAAAGCCGGACCCAAACATCAAAAATAATGCAGCAAGTGA…
18	PAMCI	NP_005438	AATGCCCAGTTTCAGTGAAGTT	TGTTGACAACAGCACCACATC	GCGTAATACGACTCACTATAGGGATCTGTCTCAGCACCCA	GCGTAATACGACTCACTATAGGAGGGTCAAAGATTTTGACG	AATGCCCAGTTTCAGTGAAGTTGAGCAAAATCTAGACTTGCAGTATGAGGAAAACCAGACTCTGGAGGACCTGAGCGAAAGTGATGGAATTGAACAGCTGGAAGAACGACTGAAATATTACCGAATACTCATTGATAAGCTCTCTGCTGAAATAGAAAAAGAGGTAAAAAGTGTTTGCATTGATATAAATGAAGATGCGGAAGGGGAAGCTGCAAGTGAACTGGAAAGCTCTAATTTAGAGAGTGTTAAGTGTGATTTGGAGAAAAGCATGAAAGCTGGTTTGAAAATTCACTCTCATTTGAGTGGCATCCAGAAAGAGATTAAATACAGTGACTCATTGCTTCAGATGAAAGCAAAAGAATATGAACTCCTGGCCAAGGAATTCAATTCACTTCACAT…
19	RABGAP1	NP_036329	ACGGAAGGACCTGGATAACG	AGCAAGTCTCTTTCCCTTGAACC	GCGTAATACGACTCACTATAGGCTGAGGAAAAGGCAGATGC	GCGTAATACGACTCACTATAGGCCGGTTGCTGTCTTTATG	ACGGAAGGACCTGGATAACGCTGAGGAAAAGGCAGATGCTCTGAATAAGGAGCTGCTGATGACCAAACAGAAGTTGATTGATGCAGAAGAAGAGAAAAGACGGTTGGAAGAAGAGTCTGCTCAGTTAAAAGAAATGTGCCGTCGGGAACTCGACAAGGCAGAATCTGAGATTAAAAAAAACAGTTCTATCATTGGTGACTATAAGCAGATTTGTTCTCAGTTGAGTGAAAGATTGGAGAAGCAGCAGACAGCCAATAAGGTGGAAATTGAGAAAATTCGGCAAAAAGTGGATGACTGTGAGCGGTGCCGGGAATTTTTCAACAAAGAAGGGCGTGTAAAAGGCATAAGCTCAACCAAGGAGGTTTTAGATGAGGACACGGATGAAGAGAAAGAGACGCT…
20	RUSC2	NP_055621	GCTGCCTCGCCAGCAGAA	AGTTTTGGCTGCTTCCAGG	GCGTAATACGACTCACTATAGGAATGAGGAAGGGGCCT	GCGTAATACGACTCACTATAGGGGTTGGACTTGGAGTTGG	CCGAGAGGGAGTAGTGGAGGGGGCTGAGGCCTGCCCTGCCTCTGAGGAGGCCCTGGGCCGGGAAAGGGGCTGGCCCTTCTGGATGGGGAGCCCCCCTGACTCTGTGCTGGCCGAGCTGAGGCGCAGTCGGGAGAGGGAAGGGCCCGCTGCCTCGCCAGCAGAAAATGAGGAAGGGGCCTCAGAGCCTTCACCTGGAGGCATCAAGTGGGGACACCTCTTTGGCTCCCGAAAAGCCCAGCGGGAGGCCCGGCCCACAAATAGGCTCCCCTCGGACTGGCTGAGCCTGGACAAGTCCATGTTCCAACTAGTGGCGCAGACAGTGGGTTCCCGCCGGGAGCCAGAGCCCAAGGAGAGCCTGCAGGAGCCACACTCCCCAGCCCTGCCCTCCAGTCCTCCGTG…
21	PHLDB2	NP_665696	ATCCAGGGAACGGGAAATG	CAACAAGAAGTGAGTGTAACCTTCTG	GCGTAATACGACTCACTATAGGGAAGCCAAAAAACGAGCC	GCGTAATACGACTCACTATAGGCCCCCGTAACTATAACATCC	ATCCAGGGAACGGGAAATGGAAGCCAAAAAACGAGCCCTGGAAGAAGAAAAACGACGCCGGGAAATCCTGGAAAAACGATTACAGGAAGAAACTAGCCAGAGGCAGAAGTTAATAGAAAAGGAAGTAAAAATAAGGGAGAGACAAAGGGCACAGGCTCGTCCTTTGACACGCTACCTGCCTGTCCGGAAGGAAGACTTTGATTTGCGGAGCCATGTAGAGACTGCTGGCCACAATATTGACACCTGTTACCATGTATCAATCACAGAGAAGACCTGCCGAGGATTCCTCATCAAAATGGGTGGGAAAATTAAAACGTGGAAAAAACGTTGGTTTGTTTTTGATCGGAACAAGCGAACATTCTCTTATTATGCAGACAAGCATGAAACTAAATTGAAAGG…
Designed primers to amplify sequence seq2 used to target the 21 high-confidence hits
#	Gene name	ProteinAccession	First primer Forward	First primer Reverse	Nested primer Forward	Nested primer Reverse	Amplicons
1	FRAP1	NP_004949	accttgaattggctgtgccag	tacccaaccattgacatgacc	gcgtaatacgactcactataggacatatgaccccaaccagc	gcgtaatacgactcactataggggttcttcggtcaaaccac	cgggaccttgaattggctgtgccaggaacatatgaccccaaccagccaatcattcgcattcagtccatagcaccgtctttgcaagtcatcacatccaagcagaggccccggaaattgacacttatgggcagcaacggacatgagtttgttttccttctaaaaggccatgaagatctgcgccaggatgagcgtgtgatgcagctcttcggcctggttaacacccttctggccaatgacccaacatctcttcggaaaaacctcagcatccagagatacgctgtcatccctttatcgaccaactcgggcctcattggctgggttccccactgtgacacactgcacgccctcatccgggactacagggagaagaagaagatccttctcaacatcgagcatcgc…
2	PDPK1	NP_002604	acttcacatttcaggacgacg	gtgctttaagaggtccgtatc	gcgtaatacgactcactataggagctgtatttcggccttag	gcgtaatacgactcactataggcttccatttcctcacagcc	ttctttgttaagctttacttcacatttcaggacgacgagaagctgtatttcggccttagttatgccaaaaatggagaactacttaaatatattcgcaaaatcggttcattcgatgagacctgtacccgattttacacggctgagattgtgtctgctttagagtacttgcacggcaagggcatcattcacagggaccttaaaccggaaaacattttgttaaatgaagatatgcacatccagatcacagattttggaacagcaaaagtcttatccccagagagcaaacaagccagggccaactcattcgtgggaacagcgcagtacgtttctccagagctgctcacggagaagtccgcctgtaagagttcagacctttgggctcttggatgcataatatac…
3	TSC2	NP_066400	agactctgcaggacatcctc	aggaactccgtgtacctgtag	gcgtaatacgactcactatagggggaccctggggacaag	gcgtaatacgactcactataggagccatgctcattggacag	cagactctgcaggacatcctcggggaccctggggacaaggccgacgtgggccggctgagccctgaggttaaggcccggtcacagtcagggaccctggacggggaaagtgctgcctggtcggcctcgggcgaagacagtcggggccagcccgagggtcccttgccttccagctccccccgctcgcccagtggcctccggccccgaggttacaccatctccgactcggccccatcacgcaggggcaagagagtagagagggacgccttaaagagcagagccacagcctccaatgcagagaaagtgccaggcatcaaccccagtttcgtgttcctgcagctctaccattcccccttctttggcgacgagtcaaacaagccaatcctgctgcccaatgagtca…
4	PTEN	NP_000305	cagccatcatcaaagagatcg	aatacacatagcgcctctgac	gcgtaatacgactcactataggggagatatcaagaggatgg	gcgtaatacgactcactataggccctttttgtctctggtcc	atgacagccatcatcaaagagatcgttagcagaaacaaaaggagatatcaagaggatggattcgacttagacttgacctatatttatccaaacattattgctatgggatttcctgcagaaagacttgaaggcgtatacaggaacaatattgatgatgtagtaaggtttttggattcaaagcataaaaaccattacaagatatacaatctttgtgctgaaagacattatgacaccgccaaatttaattgcagagttgcacaatatccttttgaagaccataacccaccacagctagaacttatcaaacccttttgtgaagatcttgaccaatggctaagtgaagatgacaatcatgttgcagcaattcactgtaaagctggaaagggacgaactggtgta…
5	AKT1	NP_005154	caacaccttcatcatccgctg	tagtccagggctgacacaatc	gcgtaatacgactcactataggtggaccactgtcatcgaac	gcgtaatacgactcactataggtcagcgccatagaagcgg	acggagcggccccggcccaacaccttcatcatccgctgcctgcagtggaccactgtcatcgaacgcaccttccatgtggagactcctgaggagcgggaggagtggacaaccgccatccagactgtggctgacggcctcaagaagcaggaggaggaggagatggacttccggtcgggctcacccagtgacaactcaggggctgaagagatggaggtgtccctggccaagcccaagcaccgcgtgaccatgaacgagtttgagtacctgaagctgctgggcaagggcactttcggcaaggtgatcctggtgaaggagaaggccacaggccgctactacgccatgaagatcctcaagaaggaagtcatcgtggccaaggacgaggtggcccacacactcacc…
6	PLEKHC1	NP_006823	aaggaaaatgaggccttgctg	tcattgtcacaacgaagccag	gcgtaatacgactcactataggctccgattcaagtattacag	gcgtaatacgactcactataggtcatgccttctgcaactgg	aaggaaaatgaggccttgctgctccgattcaagtattacagcttttttgatttgaatccaaagtatgatgcaatcagaatcaatcagctttatgagcaggccaaatgggccattctcctggaagagattgaatgcacagaagaagaaatgatgatgtttgcagccctgcagtatcatatcaataagctgtcaatcatgacatcagagaatcatttgaacaacagtgacaaagaagttgatgaagttgatgctgccctttcagacctggagattactctggaagggggtaaaacgtcaacaattttgggtgacattacttccattcctgaacttgctgactacattaaagttttcaagccaaaaaagctgactctgaaaggttacaaacaatattggtgc…
7	TAOK2	NP_004774	ccagtactttgagctgcagtg	aactctgcctcctgggtctc	gcgtaatacgactcactataggccagtacaagcgcaagatg	gcgtaatacgactcactataggtgtgagctgagcatctctg	cggcagcgccagtactttgagctgcagtgtcgccagtacaagcgcaagatgttgctggctcggcacagcctggaccaggacctgctgcgggaggacctgaacaagaagcagacccagaaggacttggagtgtgcactgctgcttcggcagcacgaggccacgcgggagctggagctgcggcagctccaggccgtgcagcgcacgcgggctgagctcacccgcctgcagcaccagacggagctgggcaaccagctggagtacaacaagcggcgtgagcaagagttgcggcagaagcatgcggcccaggttcgccagcagcccaagagcctcaaatctaaggagctgcagatcaagaagcagttccaggagacgtgtaagatccagactcggcagtacaag…
8	PTPN13	NP_542416	taatgcagcaggatactcctg	gaagctggcattgatatagcc	gcgtaatacgactcactatagggggaagttatcagaagagag	gcgtaatacgactcactataggaccttcatctccaagaggc	cagaatcttttaaacgaaaataatgcagcaggatactcctgtggtccaggtacattaaagatgaatgggaagttatcagaagagagaacagaagatacagactgcgatggttcacctttacctgagtattttactgaggccaccaaaatgaatggctgtgaagaatattgtgaagaaaaagtaaaaagtgaaagcttaattcagaagccacaagaaaagaagactgatgatgatgaaataacatggggaaatgatgagttgccaatagagagaacaaaccatgaagattctgataaagatcattcctttctgacaaacgatgagctcgctgtactccctgtcgtcaaagtgcttccctctggtaaatacacgggtgccaacttaaaatcagtcattcga…
9	PTPRJ	NP_002834	ggctggcttcaccaacattac	caaagtgttcggtaaaggtcc	gcgtaatacgactcactataggtccaccctcaaaacaaggg	gcgtaatacgactcactataggctttcttggagtggtagcc	ctggaacctctgggctcctaccgggcttgtgtggctggcttcaccaacattaccttccaccctcaaaacaaggggctcattgatggggctgagagctatgtgtccttcagtcgctactcagatgctgtttccttgccccaggatccaggtgtcatctgtggagcggtttttggctgtatctttggtgccctggttattgtgactgtgggaggcttcatcttctggagaaagaagaggaaagatgcaaagaataatgaagtgtccttttctcaaattaaacctaaaaaatctaagttaatcagagtggagaattttgaggcctacttcaagaagcagcaagctgactccaactgtgggttcgcagaggaatacgaagatctgaagcttgttggaattagt…
10	PPP2R3A	NP_002709	ggggaaaattgcaaaggtctg	cttgatgaagcctggtcattg	gcgtaatacgactcactataggtggctgtcctctctattgg	gcgtaatacgactcactataggtgatgtagaggtcgtgatc	gctttcatggatattgaagaacagaaagcagacatttatgaaatggggaaaattgcaaaggtctgtggctgtcctctctattggaaagcccccatgttcagggctgcagggggagagaagacaggatttgtgacagcacagtcattcattgccatgtggagaaagttgctgaataaccatcatgatgatgcctctaaattcatctgtcttctagcaaagcccaactgcagctctctagaacaggaggatttcatccctctacttcaggatgtggtggatacccaccctggtctcacgttcctgaaagatgctccagaattccactcccgctacatcaccacggttattcagagaatattctacacagtcaacagatcttggagtggaaaaattacttcg…
11	PRKAR1A	NP_002725	agccttcgagaatgtgagctc	acagtctctcctgcgataaag	gcgtaatacgactcactatagggcataacattcaagcgctg	gcgtaatacgactcactataggagaccgaaaacatggcatc	atggagtctggcagtaccgccgccagtgaggaggcacgcagccttcgagaatgtgagctctacgtccagaagcataacattcaagcgctgctcaaagattctattgtgcagttgtgcactgctcgacctgagagacccatggcattcctcagggaatactttgagaggttggagaaggaggaggcaaaacagattcagaatctgcagaaagcaggcactcgtacagactcaagggaggatgagatttctcctcctccacccaacccagtggttaaaggtaggaggcgacgaggtgctatcagcgctgaggtctacacggaggaagatgcggcatcctatgttagaaaggttataccaaaagattacaagacaatggccgctttagccaaagccattgaa…
12	CLTC	NP_004850	tgggaaagaattccgtcttgc	ctgaactgaacgcaaatacgg	gcgtaatacgactcactatagggatgtgtggacttcatattg	gcgtaatacgactcactataggccagtggtagctgtttaac	tgtgtagatgggaaagaattccgtcttgctcagatgtgtggacttcatattgttgtacatgcagatgaattagaagaacttatcaactactatcaggatcgtggctattttgaagagctgatcaccatgttggaagcagcactgggacttgagcgagctcacatgggaatgtttactgaattagctattctatactctaaatttaagcctcagaaaatgagggagcacctggagctgttctggtctagagtgaatattcccaaggtgctaagagctgcagaacaagctcatctttgggcagaactggtgtttttgtatgacaagtatgaagaatatgataatgccataattaccatgatgaatcatccaactgatgcctggaaagaagggcaattcaaa…
13	AP2M1*	NP_004059	ctgccactaggcagctagc	tgggtttgtaactggacgaag	gcgtaatacgactcactataggaccctcctccacaggtc	gcgtaatacgactcactatagggctcacactatcccaaagc	ctgccactaggcagctagcccacctccccagccaccctcctccacaggtccaggtgccgctccctcccccaccacacatcagtgtctcctccctcctgctttgctgccttccctttgcaccagcccgagtctaggtctgggccaagcacattacaagtgggaccggtggagcagcccctgggctccctgggcaggggagttctgaggctcctgctctcccatccacctgtctgtcctggcctaatgccaggctctgagttctgtgaccaaagccaggtgggttccctttccttcccacccctgtggccacagctctggagtgggagggttggttgcccctcacctcagagctcccccaaaggccagtaatggatccccggcctcagtccctactctgct…
14	AP2A1	NP_570603	ctgctgtccacctacatcaag	acaggaccccgttgttcttac	gcgtaatacgactcactataggttcatcaacctcttccccg	gcgtaatacgactcactataggtcagcaactcatcggcttc	ctgctgctgtccacctacatcaagttcatcaacctcttccccgagaccaaggccaccatccagggcgtcctgcgggccggctcccagctgcgcaatgctgacgtggagctgcagcagcgagccgtggagtacctcaccctcagctcagtggccagcaccgacgtcctggccacggtgctggaggagatgccgcccttccccgagcgcgagtcgtccatcctggccaagctgaaacgcaagaaggggccaggggccggcagcgccctggacgatggccggagggaccccagcagcaacgacatcaacgggggcatggagcccacccccagcactgtgtcgacgccctcgccctccgccgacctcctggggctgcgggcagcccctcccccggcagcaccc…
15	ARCN1	NP_001646	gcttttgatgaaattgtcgcac	attctgtaatcctccgtctcg	gcgtaatacgactcactataggcttggcacagatcagaacc	gcgtaatacgactcactataggcttcaatcttcatatgtacac	gccttagaagagaatgaaatatctgagcactgttttgatttgatttttgcttttgatgaaattgtcgcactgggataccgggagaatgttaacttggcacagatcagaaccttcacagaaatggattctcatgaggagaaggtgttcagagccgtcagagagactcaagaacgtgaagctaaggctgagatgcgtcgtaaagcaaaggaattacaacaggcccgaagagatgcagagagacagggcaaaaaagcaccaggatttggcggatttggcagctctgcagtatctggaggcagcacagctgccatgatcacagagaccatcattgaaactgataaaccaaaagtggcacctgcaccagccaggccttcaggccccagcaaggctttaaaactt…
16	COPB1	NP_057535	agacctcccttgagaggattc	gacatgaacgtaagcttctgc	gcgtaatacgactcactataggttctttgttgctgcctccc	gcgtaatacgactcactataggacctgtcaattgggtgacc	gacagacctcccttgagaggattccttctggatggagatttctttgttgctgcctcccttgccacaactctgaccaagattgcattgcgctatgtagctttggttcaggagaagaaaaagcaaaattcttttgttgctgaggctatgttgctcatggctactatcctgcatttgggaaaatcctctcttcctaagaagccaattactgatgatgatgtggatcgaatttccctgtgcctcaaggtcttgtctgaatgttcacctttaatgaatgacattttcaataaggaatgcagacagtccctttctcacatgttatctgctaaactagaagaagagaaattatcccaaaagaaagaatctgaaaagaggaatgtgacagtacagcctgatgacccc…
17	DYNC1LI2	NP_006132	gcatggcaaaaaaggaagagg	tgtgtaaatcaaggcagctcc	gcgtaatacgactcactataggctctacctcagtgtccatg	gcgtaatacgactcactataggtactgaaggcagaacctcc	gctgagcatggcaaaaaaggaagaggcctagaatatctctacctcagtgtccatgatgaggaccgagatgatcacacgcgctgcaacgtgtggattctggatggagacttgtaccacaaaggcctgctgaaatttgcagtttctgctgaatccttgccagagaccctcgtcatttttgttgcagacatgtctagaccttggactgtgatggaatctctgcagaaatgggctagtgttttacgtgagcacattgataaaatgaaaattccaccagaaaaaatgagggagctggaacggaagtttgtgaaagattttcaagactatatggaacctgaagaaggttgtcaaggttccccacagagaagaggccctctgacctcaggctccgatgaagaaaat…
18	PAMCI	NP_005438	ttgtggtttgggtttgccaag	ccagatccagctctttcattc	gcgtaatacgactcactatagggagaagtttgtctgtgggc	gcgtaatacgactcactataggggtcctgggaaatgatcag	aaagacatggattcagaagagaaggaaattgtggtttgggtttgccaagaagagaagtttgtctgtgggctgactaaacgcaccacctctgctgatgtcatccaggctttgcttgaggaacatgaggctacgtttggagagaaacgatttcttctggggaagcccagtgattactgcatcatagagaagtggagaggctccgaaagggttcttcctccactaactagaatcctgaagctttggaaagcgtggggagatgagcagcccaatatgcaatttgttttggttaaagcagatgcttttcttccagttcctttgtggcggacagctgaagccaaattagtgcaaaacacagaaaaattgtgggagctcagcccagcaaactacatgaagacttta…
19	RABGAP1	NP_036329	gctgtgctccttctccatatg	tgttagcttcttgtagacgcc	gcgtaatacgactcactataggcaggcattcagtgttctgg	gcgtaatacgactcactataggattctcccgctcaaatcgc	cttgctgctgtgctccttctccatatgcctgaagaacaggcattcagtgttctggtcaagatcatgtttgactatgggctcagggaacttttcaagcaaaacttcgaagatttgcattgcaaattttaccagttggagcgcctcatgcaggaatacattcctgacctgtacaaccacttcctggatataagccttgaagcacacatgtatgcctcccagtggtttcttactcttttcactgcaaaattccctctctacatggtcttccatatcatcgacctgcttttatgtgagggaataagtgttatttttaatgtcgcccttggattattaaagacttcgaaagatgacctgctgttgacagactttgaaggtgccttgaagttctttagggttcag…
20	RUSC2	NP_055621	atgcgcttcaacgccttcatc	aacctggaaccctcaatggag	gcgtaatacgactcactataggcctggagttctggtttaatc	gcgtaatacgactcactataggatcgatgtagacctgggag	cataccatgcgcttcaacgccttcatcctcggcctgctcaacatccggtccctggagttctggtttaatcacctctataaccacgaagacatcatccagacccactaccagccctggggcttcctgagtgcagctcataccgtgtgtcccggcctctttgaagagctgctgctgctgctacagcccctggccctgctgcccttcagcctcgacttgctgttccagcaccggctgctgcaaagtgggcagcagcagcggcagcacaaggaactgctgcgggtgtcccaggacctgctgctgtctgcccactccacgctgcagctggcccgggcccggggccaggagggccctggagacgtggacagggcagcccaaggggagcgggtgaagggtgtgggt…
21	PHLDB2	NP_665696	aatgagccgtgtggcaattcc	tttgaagtgctggcactagag	gcgtaatacgactcactataggcgaatctatccccttccac	gcgtaatacgactcactataggtgttgtctggtgagcaagc	aatgagccgtgtggcaattccacgaatctatccccttccactcagtttcctgctgatgctgatgctgttgccactgagcctgccacagctgtgctggcgagccagccacagagtaaagagcactttagaagtctggaagaaaggaaaaaacagcataaagaaggcctctatctgagtgatactttgcctcgaaagaaaaccacatcttccatctccccacatttcagcagtgctactatggggagaagcatcaccccaaaggcccatctgcccctaggacagagtaacagctgtggaagtgtgctccctccctcactggcagccatggccaaagactcagaatctcggaggatgctcagaggttataatcaccaacagatgagtgaaggacacaggcag…
	* for AP2M1, Seq2 is part of the 3'-UTR region.
